# Supplementary material for: Human cortical spheroids with a high diversity of innately developing brain cell types
Source: Stem Cell Res Ther. 2023 Mar 23;14:50. doi: 10.1186/s13287-023-03261-3 (PMC10035191; doi:10.1186/s13287-023-03261-3)
Supplement: Supplementary file 9 — Additional file 9. Levels of mRNA expression (FPKM values) as determined by RNA-seq analysis of total RNA from day-150 human cortical spheroids of batch-1. [file 13287_2023_3261_MOESM9_ESM.csv]

FPKM level batch 1;Gene;Description gene
7716.15;TTR;Homo sapiens transthyretin (TTR)	mRNA
4857.14;EEF1A1;"PREDICTED: Homo sapiens eukaryotic translation elongation factor 1 alpha 1 (EEF1A1)	transcript variant X1	mRNA;Homo sapiens eukaryotic translation elongation factor 1 alpha 1 (EEF1A1)	mRNA"
4224.29;RPL41;"Homo sapiens ribosomal protein L41 (RPL41)	transcript variant 1	mRNA;Homo sapiens ribosomal protein L41 (RPL41)	transcript variant 2	mRNA"
3276.11;FTH1;Homo sapiens ferritin heavy chain 1 (FTH1)	mRNA
2491.97;RPS27;Homo sapiens ribosomal protein S27 (RPS27)	mRNA
2397.8;TMSB10;Homo sapiens thymosin beta 10 (TMSB10)	mRNA
2186.23;RPS4X;Homo sapiens ribosomal protein S4	X-linked (RPS4X)	mRNA
2180.79;RPS11;Homo sapiens ribosomal protein S11 (RPS11)	mRNA
2118.48;TMSB4X;Homo sapiens thymosin beta 4	X-linked (TMSB4X)	mRNA
1965.31;RPS2;Homo sapiens ribosomal protein S2 (RPS2)	mRNA
1900.11;RPLP1;"Homo sapiens ribosomal protein lateral stalk subunit P1 (RPLP1)	transcript variant 1	mRNA;Homo sapiens ribosomal protein lateral stalk subunit P1 (RPLP1)	transcript variant 2	mRNA"
1867.23;RPS24;"Homo sapiens ribosomal protein S24 (RPS24)	transcript variant a	mRNA;Homo sapiens ribosomal protein S24 (RPS24)	transcript variant d	mRNA;Homo sapiens ribosomal protein S24 (RPS24)	transcript variant e	mRNA;Homo sapiens ribosomal protein S24 (RPS24)	transcript variant b	mRNA;Homo sapiens ribosomal protein S24 (RPS24)	transcript variant f	mRNA;Homo sapiens ribosomal protein S24 (RPS24)	transcript variant c	mRNA"
1789.39;RPL26;"Homo sapiens ribosomal protein L26 (RPL26)	transcript variant 2	mRNA;Homo sapiens ribosomal protein L26 (RPL26)	transcript variant 3	mRNA;Homo sapiens ribosomal protein L26 (RPL26)	transcript variant 1	mRNA"
1782.49;RPS3A;"Homo sapiens ribosomal protein S3A (RPS3A)	transcript variant 2	mRNA;Homo sapiens ribosomal protein S3A (RPS3A)	transcript variant 1	mRNA"
1728.76;RPL23;Homo sapiens ribosomal protein L23 (RPL23)	mRNA
1710.27;FTL;Homo sapiens ferritin light chain (FTL)	mRNA
1701.78;TUBA1A;"Homo sapiens tubulin alpha 1a (TUBA1A)	transcript variant 1	mRNA;Homo sapiens tubulin alpha 1a (TUBA1A)	transcript variant 2	mRNA;Homo sapiens tubulin alpha 1a (TUBA1A)	transcript variant 3	mRNA"
1683.64;RPS15A;"Homo sapiens ribosomal protein S15a (RPS15A)	transcript variant 2	mRNA;Homo sapiens ribosomal protein S15a (RPS15A)	transcript variant 1	mRNA"
1658.48;RPS6;Homo sapiens ribosomal protein S6 (RPS6)	mRNA
1620.57;RPS17;Homo sapiens ribosomal protein S17 (RPS17)	transcript variant 1	mRNA
1597.72;ACTB;Homo sapiens actin beta (ACTB)	mRNA
1571.88;RPL37A;Homo sapiens ribosomal protein L37a (RPL37A)	mRNA
1536.98;GAPDH;"Homo sapiens glyceraldehyde-3-phosphate dehydrogenase (GAPDH)	transcript variant 1	mRNA;Homo sapiens glyceraldehyde-3-phosphate dehydrogenase (GAPDH)	transcript variant 3	mRNA;Homo sapiens glyceraldehyde-3-phosphate dehydrogenase (GAPDH)	transcript variant 4	mRNA;Homo sapiens glyceraldehyde-3-phosphate dehydrogenase (GAPDH)	transcript variant 2	mRNA"
1486.84;RPS8;Homo sapiens ribosomal protein S8 (RPS8)	mRNA
1417.2;RPL9;"Homo sapiens ribosomal protein L9 (RPL9)	transcript variant 2	mRNA;Homo sapiens ribosomal protein L9 (RPL9)	transcript variant 1	mRNA"
1374.51;RPL17;"Homo sapiens ribosomal protein L17 (RPL17)	transcript variant 4	mRNA;Homo sapiens ribosomal protein L17 (RPL17)	transcript variant 3	mRNA;Homo sapiens ribosomal protein L17 (RPL17)	transcript variant 2	mRNA;Homo sapiens ribosomal protein L17 (RPL17)	transcript variant 7	mRNA;Homo sapiens ribosomal protein L17 (RPL17)	transcript variant 5	mRNA;Homo sapiens ribosomal protein L17 (RPL17)	transcript variant 6	mRNA;Homo sapiens ribosomal protein L17 (RPL17)	transcript variant 8	mRNA;Homo sapiens ribosomal protein L17 (RPL17)	transcript variant 1	mRNA"
1356.31;RPL11;"Homo sapiens ribosomal protein L11 (RPL11)	transcript variant 2	mRNA;Homo sapiens ribosomal protein L11 (RPL11)	transcript variant 1	mRNA"
1346.41;ACTG1;"Homo sapiens actin gamma 1 (ACTG1)	transcript variant 1	mRNA;Homo sapiens actin gamma 1 (ACTG1)	transcript variant 2	mRNA"
1339.38;RPL30;Homo sapiens ribosomal protein L30 (RPL30)	mRNA
1338.28;RPL7;"PREDICTED: Homo sapiens ribosomal protein L7 (RPL7)	transcript variant X1	mRNA;Homo sapiens ribosomal protein L7 (RPL7)	mRNA"
1321.19;RPL21;Homo sapiens ribosomal protein L21 (RPL21)	mRNA
1299.47;RPL13A;"Homo sapiens ribosomal protein L13a (RPL13A)	transcript variant 2	mRNA;Homo sapiens ribosomal protein L13a (RPL13A)	transcript variant 1	mRNA"
1289.91;RPL27;Homo sapiens ribosomal protein L27 (RPL27)	mRNA
1266.93;RPLP0;"Homo sapiens ribosomal protein lateral stalk subunit P0 (RPLP0)	transcript variant 2	mRNA;Homo sapiens ribosomal protein lateral stalk subunit P0 (RPLP0)	transcript variant 1	mRNA"
1259.08;EEF1G;Homo sapiens eukaryotic translation elongation factor 1 gamma (EEF1G)	mRNA
1205.85;RPS25;Homo sapiens ribosomal protein S25 (RPS25)	mRNA
1169.83;VIM;"PREDICTED: Homo sapiens vimentin (VIM)	transcript variant X1	mRNA;Homo sapiens vimentin (VIM)	mRNA"
1162.75;RPL4;Homo sapiens ribosomal protein L4 (RPL4)	mRNA
1154.82;RPL35;Homo sapiens ribosomal protein L35 (RPL35)	mRNA
1153.72;RPL7A;Homo sapiens ribosomal protein L7a (RPL7A)	mRNA
1137.5;RPS14;"Homo sapiens ribosomal protein S14 (RPS14)	transcript variant 1	mRNA;PREDICTED: Homo sapiens ribosomal protein S14 (RPS14)	transcript variant X1	mRNA;Homo sapiens ribosomal protein S14 (RPS14)	transcript variant 3	mRNA;Homo sapiens ribosomal protein S14 (RPS14)	transcript variant 2	mRNA"
1127.49;RPS18;Homo sapiens ribosomal protein S18 (RPS18)	mRNA
1106.46;RPL18A;Homo sapiens ribosomal protein L18a (RPL18A)	mRNA
1100.19;RPL19;"Homo sapiens ribosomal protein L19 (RPL19)	transcript variant 1	mRNA;PREDICTED: Homo sapiens ribosomal protein L19 (RPL19)	transcript variant X1	mRNA"
1083.88;RPL3;"Homo sapiens ribosomal protein L3 (RPL3)	transcript variant 2	mRNA;Homo sapiens ribosomal protein L3 (RPL3)	transcript variant 1	mRNA"
1081.73;RPL24;Homo sapiens ribosomal protein L24 (RPL24)	mRNA
1076.09;RPL31;"Homo sapiens ribosomal protein L31 (RPL31)	transcript variant 2	mRNA;Homo sapiens ribosomal protein L31 (RPL31)	transcript variant 1	mRNA;Homo sapiens ribosomal protein L31 (RPL31)	transcript variant 4	mRNA"
1057.3;GNAS;"PREDICTED: Homo sapiens GNAS complex locus (GNAS)	transcript variant X3	mRNA;Homo sapiens GNAS complex locus (GNAS)	transcript variant 6	mRNA;Homo sapiens GNAS complex locus (GNAS)	transcript variant 9	mRNA;PREDICTED: Homo sapiens GNAS complex locus (GNAS)	transcript variant X8	mRNA;Homo sapiens GNAS complex locus (GNAS)	transcript variant 12	mRNA;PREDICTED: Homo sapiens GNAS complex locus (GNAS)	transcript variant X10	mRNA;PREDICTED: Homo sapiens GNAS complex locus (GNAS)	transcript variant X7	mRNA;PREDICTED: Homo sapiens GNAS complex locus (GNAS)	transcript variant X11	mRNA;PREDICTED: Homo sapiens GNAS complex locus (GNAS)	transcript variant X9	mRNA;Homo sapiens GNAS complex locus (GNAS)	transcript variant 10	mRNA;Homo sapiens GNAS complex locus (GNAS)	transcript variant 11	mRNA;Homo sapiens GNAS complex locus (GNAS)	transcript variant 2	mRNA;Homo sapiens GNAS complex locus (GNAS)	transcript variant 7	mRNA;PREDICTED: Homo sapiens GNAS complex locus (GNAS)	transcript variant X1	mRNA;PREDICTED: Homo sapiens GNAS complex locus (GNAS)	transcript variant X6	mRNA;PREDICTED: Homo sapiens GNAS complex locus (GNAS)	transcript variant X2	mRNA;Homo sapiens GNAS complex locus (GNAS)	transcript variant 1	mRNA;PREDICTED: Homo sapiens GNAS complex locus (GNAS)	transcript variant X4	mRNA;Homo sapiens GNAS complex locus (GNAS)	transcript variant 3	mRNA;PREDICTED: Homo sapiens GNAS complex locus (GNAS)	transcript variant X5	mRNA;Homo sapiens GNAS complex locus (GNAS)	transcript variant 4	mRNA"
1042.04;RPL29;Homo sapiens ribosomal protein L29 (RPL29)	mRNA
1029.11;RPL5;Homo sapiens ribosomal protein L5 (RPL5)	mRNA
1001.65;STMN2;"PREDICTED: Homo sapiens stathmin 2 (STMN2)	transcript variant X1	mRNA;Homo sapiens stathmin 2 (STMN2)	transcript variant 2	mRNA;Homo sapiens stathmin 2 (STMN2)	transcript variant 1	mRNA"
997.73;RPLP2;Homo sapiens ribosomal protein lateral stalk subunit P2 (RPLP2)	mRNA
983.37;RPL6;"Homo sapiens ribosomal protein L6 (RPL6)	transcript variant 6	mRNA;Homo sapiens ribosomal protein L6 (RPL6)	transcript variant 1	mRNA;Homo sapiens ribosomal protein L6 (RPL6)	transcript variant 8	mRNA;Homo sapiens ribosomal protein L6 (RPL6)	transcript variant 3	mRNA;PREDICTED: Homo sapiens ribosomal protein L6 (RPL6)	transcript variant X2	mRNA;Homo sapiens ribosomal protein L6 (RPL6)	transcript variant 7	mRNA;Homo sapiens ribosomal protein L6 (RPL6)	transcript variant 5	mRNA;PREDICTED: Homo sapiens ribosomal protein L6 (RPL6)	transcript variant X1	mRNA;Homo sapiens ribosomal protein L6 (RPL6)	transcript variant 2	mRNA;Homo sapiens ribosomal protein L6 (RPL6)	transcript variant 4	mRNA"
977.96;RPL39;Homo sapiens ribosomal protein L39 (RPL39)	mRNA
967.22;HSP90AA1;"Homo sapiens heat shock protein 90 alpha family class A member 1 (HSP90AA1)	transcript variant 1	mRNA;PREDICTED: Homo sapiens heat shock protein 90kDa alpha family class A member 1 (HSP90AA1)	transcript variant X1	mRNA;Homo sapiens heat shock protein 90 alpha family class A member 1 (HSP90AA1)	transcript variant 2	mRNA"
947.07;RPL8;"PREDICTED: Homo sapiens ribosomal protein L8 (RPL8)	transcript variant X1	mRNA;Homo sapiens ribosomal protein L8 (RPL8)	transcript variant 1	mRNA;Homo sapiens ribosomal protein L8 (RPL8)	transcript variant 2	mRNA;Homo sapiens ribosomal protein L8 (RPL8)	transcript variant 4	mRNA;Homo sapiens ribosomal protein L8 (RPL8)	transcript variant 3	mRNA"
931.33;RPS10;"Homo sapiens ribosomal protein S10 (RPS10)	transcript variant 2	mRNA;Homo sapiens ribosomal protein S10 (RPS10)	transcript variant 3	mRNA;Homo sapiens ribosomal protein S10 (RPS10)	transcript variant 1	mRNA"
920.4;COL1A1;"Homo sapiens collagen type I alpha 1 chain (COL1A1)	mRNA;PREDICTED: Homo sapiens collagen type I alpha 1 (COL1A1)	transcript variant X2	mRNA;PREDICTED: Homo sapiens collagen type I alpha 1 (COL1A1)	transcript variant X1	mRNA;PREDICTED: Homo sapiens collagen type I alpha 1 (COL1A1)	transcript variant X3	mRNA"
914.99;HSPA8;"Homo sapiens heat shock protein family A (Hsp70) member 8 (HSPA8)	transcript variant 2	mRNA;PREDICTED: Homo sapiens heat shock protein family A (Hsp70) member 8 (HSPA8)	transcript variant X1	mRNA;Homo sapiens heat shock protein family A (Hsp70) member 8 (HSPA8)	transcript variant 1	mRNA"
914.35;RPL35A;"Homo sapiens ribosomal protein L35a (RPL35A)	transcript variant 2	mRNA;Homo sapiens ribosomal protein L35a (RPL35A)	transcript variant 1	mRNA"
910.98;RPL38;"Homo sapiens ribosomal protein L38 (RPL38)	transcript variant 2	mRNA;Homo sapiens ribosomal protein L38 (RPL38)	transcript variant 1	mRNA"
897.43;UBB;"Homo sapiens ubiquitin B (UBB)	transcript variant 6	mRNA;Homo sapiens ubiquitin B (UBB)	transcript variant 4	mRNA;Homo sapiens ubiquitin B (UBB)	transcript variant 5	mRNA;Homo sapiens ubiquitin B (UBB)	transcript variant 3	mRNA;Homo sapiens ubiquitin B (UBB)	transcript variant 1	mRNA;Homo sapiens ubiquitin B (UBB)	transcript variant 2	mRNA"
883.01;RPL12;Homo sapiens ribosomal protein L12 (RPL12)	mRNA
867.18;RPSA;"Homo sapiens ribosomal protein SA (RPSA)	transcript variant 3	mRNA;Homo sapiens ribosomal protein SA (RPSA)	transcript variant 1	mRNA"
836.54;RPS19;"Homo sapiens ribosomal protein S19 (RPS19)	transcript variant 4	mRNA;Homo sapiens ribosomal protein S19 (RPS19)	transcript variant 2	mRNA;Homo sapiens ribosomal protein S19 (RPS19)	transcript variant 1	mRNA;Homo sapiens ribosomal protein S19 (RPS19)	transcript variant 3	mRNA;PREDICTED: Homo sapiens ribosomal protein S19 (RPS19)	transcript variant X1	mRNA"
825.06;RPS28;Homo sapiens ribosomal protein S28 (RPS28)	mRNA
821.98;RPL34;"Homo sapiens ribosomal protein L34 (RPL34)	transcript variant 6	mRNA;Homo sapiens ribosomal protein L34 (RPL34)	transcript variant 5	mRNA;Homo sapiens ribosomal protein L34 (RPL34)	transcript variant 4	mRNA;Homo sapiens ribosomal protein L34 (RPL34)	transcript variant 1	mRNA;Homo sapiens ribosomal protein L34 (RPL34)	transcript variant 2	mRNA;Homo sapiens ribosomal protein L34 (RPL34)	transcript variant 3	mRNA"
820.61;RPS15;"Homo sapiens ribosomal protein S15 (RPS15)	transcript variant 1	mRNA;Homo sapiens ribosomal protein S15 (RPS15)	transcript variant 2	mRNA"
818.79;RPS13;Homo sapiens ribosomal protein S13 (RPS13)	mRNA
812.54;RACK1;Homo sapiens receptor for activated C kinase 1 (RACK1)	mRNA
809.44;RPS7;Homo sapiens ribosomal protein S7 (RPS7)	mRNA
793.57;MIF;Homo sapiens macrophage migration inhibitory factor (glycosylation-inhibiting factor) (MIF)	mRNA
784.24;EEF2;Homo sapiens eukaryotic translation elongation factor 2 (EEF2)	mRNA
740.58;IFITM3;Homo sapiens interferon induced transmembrane protein 3 (IFITM3)	transcript variant 1	mRNA
737.37;MYL6;"Homo sapiens myosin light chain 6 (MYL6)	transcript variant 2	mRNA;Homo sapiens myosin light chain 6 (MYL6)	transcript variant 1	mRNA"
736.22;PTMA;"Homo sapiens prothymosin	alpha (PTMA)	transcript variant 1	mRNA;PREDICTED: Homo sapiens prothymosin	alpha (PTMA)	transcript variant X3	mRNA;PREDICTED: Homo sapiens prothymosin	alpha (PTMA)	transcript variant X4	mRNA;PREDICTED: Homo sapiens prothymosin	alpha (PTMA)	transcript variant X2	mRNA;Homo sapiens prothymosin	alpha (PTMA)	transcript variant 2	mRNA;PREDICTED: Homo sapiens prothymosin	alpha (PTMA)	transcript variant X5	mRNA;PREDICTED: Homo sapiens prothymosin	alpha (PTMA)	transcript variant X1	mRNA"
732.19;RPL36;"Homo sapiens ribosomal protein L36 (RPL36)	transcript variant 1	mRNA;Homo sapiens ribosomal protein L36 (RPL36)	transcript variant 2	mRNA"
732.03;RPL15;"Homo sapiens ribosomal protein L15 (RPL15)	transcript variant 1	mRNA;Homo sapiens ribosomal protein L15 (RPL15)	transcript variant 3	mRNA;Homo sapiens ribosomal protein L15 (RPL15)	transcript variant 5	mRNA;Homo sapiens ribosomal protein L15 (RPL15)	transcript variant 2	mRNA;Homo sapiens ribosomal protein L15 (RPL15)	transcript variant 4	mRNA;Homo sapiens ribosomal protein L15 (RPL15)	transcript variant 6	mRNA"
719.18;PTN;"Homo sapiens pleiotrophin (PTN)	transcript variant 2	mRNA;Homo sapiens pleiotrophin (PTN)	transcript variant 1	mRNA;Homo sapiens pleiotrophin (PTN)	transcript variant 3	mRNA;PREDICTED: Homo sapiens pleiotrophin (PTN)	transcript variant X1	mRNA"
711.3;RPS20;"Homo sapiens ribosomal protein S20 (RPS20)	transcript variant 2	mRNA;Homo sapiens ribosomal protein S20 (RPS20)	transcript variant 1	mRNA"
710.99;HNRNPA1;"PREDICTED: Homo sapiens heterogeneous nuclear ribonucleoprotein A1 (HNRNPA1)	transcript variant X2	mRNA;Homo sapiens heterogeneous nuclear ribonucleoprotein A1 (HNRNPA1)	transcript variant 2	mRNA;Homo sapiens heterogeneous nuclear ribonucleoprotein A1 (HNRNPA1)	transcript variant 1	mRNA;PREDICTED: Homo sapiens heterogeneous nuclear ribonucleoprotein A1 (HNRNPA1)	transcript variant X3	mRNA"
707.96;IGFBP7;"Homo sapiens insulin like growth factor binding protein 7 (IGFBP7)	transcript variant 2	mRNA;Homo sapiens insulin like growth factor binding protein 7 (IGFBP7)	transcript variant 1	mRNA"
704.98;RPS12;Homo sapiens ribosomal protein S12 (RPS12)	mRNA
693.9;BEX3;"Homo sapiens brain expressed X-linked 3 (BEX3)	transcript variant 1	mRNA;Homo sapiens brain expressed X-linked 3 (BEX3)	transcript variant 4	mRNA;Homo sapiens brain expressed X-linked 3 (BEX3)	transcript variant 2	mRNA;Homo sapiens brain expressed X-linked 3 (BEX3)	transcript variant 3	mRNA"
667.24;RPS9;"Homo sapiens ribosomal protein S9 (RPS9)	transcript variant 5	mRNA;Homo sapiens ribosomal protein S9 (RPS9)	transcript variant 4	mRNA;PREDICTED: Homo sapiens ribosomal protein S9 (RPS9)	transcript variant X3	mRNA;Homo sapiens ribosomal protein S9 (RPS9)	transcript variant 3	mRNA;Homo sapiens ribosomal protein S9 (RPS9)	transcript variant 1	mRNA;Homo sapiens ribosomal protein S9 (RPS9)	transcript variant 6	mRNA;Homo sapiens ribosomal protein S9 (RPS9)	transcript variant 2	mRNA"
662.47;H3F3A;Homo sapiens H3 histone family member 3A (H3F3A)	mRNA
651.27;RPL23A;Homo sapiens ribosomal protein L23a (RPL23A)	mRNA
650.54;TUBA1B;Homo sapiens tubulin alpha 1b (TUBA1B)	mRNA
646.77;SPARC;"Homo sapiens secreted protein acidic and cysteine rich (SPARC)	transcript variant 3	mRNA;Homo sapiens secreted protein acidic and cysteine rich (SPARC)	transcript variant 1	mRNA;Homo sapiens secreted protein acidic and cysteine rich (SPARC)	transcript variant 2	mRNA"
645.97;CCNI;"Homo sapiens cyclin I (CCNI)	transcript variant 1	mRNA;PREDICTED: Homo sapiens cyclin I (CCNI)	transcript variant X1	mRNA"
645.88;YWHAE;"Homo sapiens tyrosine 3-monooxygenase/tryptophan 5-monooxygenase activation protein epsilon (YWHAE)	transcript variant 1	mRNA;PREDICTED: Homo sapiens tyrosine 3-monooxygenase/tryptophan 5-monooxygenase activation protein epsilon (YWHAE)	transcript variant X2	mRNA;PREDICTED: Homo sapiens tyrosine 3-monooxygenase/tryptophan 5-monooxygenase activation protein epsilon (YWHAE)	transcript variant X1	mRNA"
640.34;RPS16;"PREDICTED: Homo sapiens ribosomal protein S16 (RPS16)	transcript variant X1	mRNA;Homo sapiens ribosomal protein S16 (RPS16)	transcript variant 1	mRNA;Homo sapiens ribosomal protein S16 (RPS16)	transcript variant 2	mRNA"
639.18;RPL10A;"Homo sapiens ribosomal protein L10a (RPL10A)	mRNA;PREDICTED: Homo sapiens ribosomal protein L10a (RPL10A)	transcript variant X1	mRNA"
614;RPL14;"Homo sapiens ribosomal protein L14 (RPL14)	transcript variant 2	mRNA;Homo sapiens ribosomal protein L14 (RPL14)	transcript variant 1	mRNA"
610.85;COL1A2;Homo sapiens collagen type I alpha 2 chain (COL1A2)	mRNA
598.22;CALM2;"Homo sapiens calmodulin 2 (CALM2)	transcript variant 2	mRNA;Homo sapiens calmodulin 2 (CALM2)	transcript variant 4	mRNA;Homo sapiens calmodulin 2 (CALM2)	transcript variant 1	mRNA;Homo sapiens calmodulin 2 (CALM2)	transcript variant 3	mRNA"
595.76;NACA;"PREDICTED: Homo sapiens nascent polypeptide-associated complex alpha subunit (NACA)	transcript variant X2	mRNA;Homo sapiens nascent polypeptide-associated complex alpha subunit (NACA)	transcript variant 6	mRNA;PREDICTED: Homo sapiens nascent polypeptide-associated complex alpha subunit (NACA)	transcript variant X3	mRNA;PREDICTED: Homo sapiens nascent polypeptide-associated complex alpha subunit (NACA)	transcript variant X4	mRNA;PREDICTED: Homo sapiens nascent polypeptide-associated complex alpha subunit (NACA)	transcript variant X1	mRNA;Homo sapiens nascent polypeptide-associated complex alpha subunit (NACA)	transcript variant 3	mRNA;Homo sapiens nascent polypeptide-associated complex alpha subunit (NACA)	transcript variant 5	mRNA;PREDICTED: Homo sapiens nascent polypeptide-associated complex alpha subunit (NACA)	transcript variant X5	mRNA;PREDICTED: Homo sapiens nascent polypeptide-associated complex alpha subunit (NACA)	transcript variant X6	mRNA;Homo sapiens nascent polypeptide-associated complex alpha subunit (NACA)	transcript variant 2	mRNA;PREDICTED: Homo sapiens nascent polypeptide-associated complex alpha subunit (NACA)	transcript variant X7	mRNA;Homo sapiens nascent polypeptide-associated complex alpha subunit (NACA)	transcript variant 1	mRNA;Homo sapiens nascent polypeptide-associated complex alpha subunit (NACA)	transcript variant 4	mRNA"
594.3;UBC;Homo sapiens ubiquitin C (UBC)	mRNA
586.85;NNAT;"Homo sapiens neuronatin (NNAT)	transcript variant 2	mRNA;Homo sapiens neuronatin (NNAT)	transcript variant 3	mRNA;Homo sapiens neuronatin (NNAT)	transcript variant 1	mRNA"
583.28;RPL36A;"Homo sapiens ribosomal protein L36a (RPL36A)	transcript variant 1	mRNA;Homo sapiens ribosomal protein L36a (RPL36A)	transcript variant 2	mRNA"
580;ATP5F1E;Homo sapiens ATP synthase	H+ transporting	mitochondrial F1 complex	epsilon subunit (ATP5E)	mRNA
577.09;COL3A1;Homo sapiens collagen type III alpha 1 chain (COL3A1)	mRNA
571.75;RPL18;"Homo sapiens ribosomal protein L18 (RPL18)	transcript variant 2	mRNA;Homo sapiens ribosomal protein L18 (RPL18)	transcript variant 1	mRNA"
565.27;RPS29;"Homo sapiens ribosomal protein S29 (RPS29)	transcript variant 1	mRNA;Homo sapiens ribosomal protein S29 (RPS29)	transcript variant 2	mRNA"
541.94;CLU;"Homo sapiens clusterin (CLU)	transcript variant 1	mRNA;PREDICTED: Homo sapiens clusterin (CLU)	transcript variant X1	mRNA"
539.19;UCHL1;Homo sapiens ubiquitin C-terminal hydrolase L1 (UCHL1)	mRNA
537.68;CFL1;Homo sapiens cofilin 1 (CFL1)	mRNA
537.62;TPT1;"Homo sapiens tumor protein	translationally-controlled 1 (TPT1)	transcript variant 3	mRNA;Homo sapiens tumor protein	translationally-controlled 1 (TPT1)	transcript variant 2	mRNA;Homo sapiens tumor protein	translationally-controlled 1 (TPT1)	transcript variant 1	mRNA"
527.51;RPS27A;"Homo sapiens ribosomal protein S27a (RPS27A)	transcript variant 2	mRNA;Homo sapiens ribosomal protein S27a (RPS27A)	transcript variant 3	mRNA;Homo sapiens ribosomal protein S27a (RPS27A)	transcript variant 1	mRNA"
524.57;FAU;Homo sapiens FAU	ubiquitin like and ribosomal protein S30 fusion (FAU)	mRNA
520.3;HSP90AB1;"Homo sapiens heat shock protein 90 alpha family class B member 1 (HSP90AB1)	transcript variant 4	mRNA;Homo sapiens heat shock protein 90 alpha family class B member 1 (HSP90AB1)	transcript variant 5	mRNA;Homo sapiens heat shock protein 90 alpha family class B member 1 (HSP90AB1)	transcript variant 2	mRNA;Homo sapiens heat shock protein 90 alpha family class B member 1 (HSP90AB1)	transcript variant 3	mRNA;Homo sapiens heat shock protein 90 alpha family class B member 1 (HSP90AB1)	transcript variant 1	mRNA"
519.03;NREP;"PREDICTED: Homo sapiens neuronal regeneration related protein (NREP)	transcript variant X2	mRNA;Homo sapiens neuronal regeneration related protein (NREP)	transcript variant 7	mRNA;Homo sapiens neuronal regeneration related protein (NREP)	transcript variant 5	mRNA;Homo sapiens neuronal regeneration related protein (NREP)	transcript variant 9	mRNA;Homo sapiens neuronal regeneration related protein (NREP)	transcript variant 3	mRNA;PREDICTED: Homo sapiens neuronal regeneration related protein (NREP)	transcript variant X1	mRNA;Homo sapiens neuronal regeneration related protein (NREP)	transcript variant 2	mRNA;Homo sapiens neuronal regeneration related protein (NREP)	transcript variant 4	mRNA;Homo sapiens neuronal regeneration related protein (NREP)	transcript variant 10	mRNA;Homo sapiens neuronal regeneration related protein (NREP)	transcript variant 1	mRNA;Homo sapiens neuronal regeneration related protein (NREP)	transcript variant 11	mRNA;Homo sapiens neuronal regeneration related protein (NREP)	transcript variant 6	mRNA;Homo sapiens neuronal regeneration related protein (NREP)	transcript variant 8	mRNA"
515.99;TUBB;"Homo sapiens tubulin beta class I (TUBB)	transcript variant 2	mRNA;Homo sapiens tubulin beta class I (TUBB)	transcript variant 1	mRNA;Homo sapiens tubulin beta class I (TUBB)	transcript variant 3	mRNA;Homo sapiens tubulin beta class I (TUBB)	transcript variant 6	mRNA;Homo sapiens tubulin beta class I (TUBB)	transcript variant 5	mRNA;Homo sapiens tubulin beta class I (TUBB)	transcript variant 4	mRNA"
507.81;COX6A1;Homo sapiens cytochrome c oxidase subunit 6A1 (COX6A1)	mRNA
507.63;NPM1;"PREDICTED: Homo sapiens nucleophosmin (nucleolar phosphoprotein B23	numatrin) (NPM1)	transcript variant X2	mRNA;Homo sapiens nucleophosmin (NPM1)	transcript variant 3	mRNA;PREDICTED: Homo sapiens nucleophosmin (nucleolar phosphoprotein B23	numatrin) (NPM1)	transcript variant X3	mRNA;Homo sapiens nucleophosmin (NPM1)	transcript variant 2	mRNA;Homo sapiens nucleophosmin (NPM1)	transcript variant 1	mRNA"
506.52;MORF4L1;"Homo sapiens mortality factor 4 like 1 (MORF4L1)	transcript variant 5	mRNA;Homo sapiens mortality factor 4 like 1 (MORF4L1)	transcript variant 3	mRNA;PREDICTED: Homo sapiens mortality factor 4 like 1 (MORF4L1)	transcript variant X1	mRNA;Homo sapiens mortality factor 4 like 1 (MORF4L1)	transcript variant 1	mRNA;Homo sapiens mortality factor 4 like 1 (MORF4L1)	transcript variant 2	mRNA;Homo sapiens mortality factor 4 like 1 (MORF4L1)	transcript variant 4	mRNA"
502.06;RPS5;Homo sapiens ribosomal protein S5 (RPS5)	mRNA
500.62;RPS3;"Homo sapiens ribosomal protein S3 (RPS3)	transcript variant 1	mRNA;Homo sapiens ribosomal protein S3 (RPS3)	transcript variant 4	mRNA;Homo sapiens ribosomal protein S3 (RPS3)	transcript variant 3	mRNA;Homo sapiens ribosomal protein S3 (RPS3)	transcript variant 2	mRNA"
496.63;COX7C;Homo sapiens cytochrome c oxidase subunit 7C (COX7C)	mRNA
495.98;LDHB;"Homo sapiens lactate dehydrogenase B (LDHB)	transcript variant 1	mRNA;Homo sapiens lactate dehydrogenase B (LDHB)	transcript variant 2	mRNA;PREDICTED: Homo sapiens lactate dehydrogenase B (LDHB)	transcript variant X1	mRNA"
491.11;DYNLL1;"Homo sapiens dynein light chain LC8-type 1 (DYNLL1)	transcript variant 3	mRNA;Homo sapiens dynein light chain LC8-type 1 (DYNLL1)	transcript variant 1	mRNA;Homo sapiens dynein light chain LC8-type 1 (DYNLL1)	transcript variant 2	mRNA"
476.06;SPARCL1;"Homo sapiens SPARC like 1 (SPARCL1)	transcript variant 2	mRNA;Homo sapiens SPARC like 1 (SPARCL1)	transcript variant 4	mRNA;Homo sapiens SPARC like 1 (SPARCL1)	transcript variant 1	mRNA;Homo sapiens SPARC like 1 (SPARCL1)	transcript variant 3	mRNA"
459.46;MORF4L2;"Homo sapiens mortality factor 4 like 2 (MORF4L2)	transcript variant 6	mRNA;Homo sapiens mortality factor 4 like 2 (MORF4L2)	transcript variant 5	mRNA;Homo sapiens mortality factor 4 like 2 (MORF4L2)	transcript variant 2	mRNA;Homo sapiens mortality factor 4 like 2 (MORF4L2)	transcript variant 12	mRNA;Homo sapiens mortality factor 4 like 2 (MORF4L2)	transcript variant 13	mRNA;Homo sapiens mortality factor 4 like 2 (MORF4L2)	transcript variant 7	mRNA;Homo sapiens mortality factor 4 like 2 (MORF4L2)	transcript variant 3	mRNA;Homo sapiens mortality factor 4 like 2 (MORF4L2)	transcript variant 1	mRNA;Homo sapiens mortality factor 4 like 2 (MORF4L2)	transcript variant 14	mRNA;Homo sapiens mortality factor 4 like 2 (MORF4L2)	transcript variant 9	mRNA;Homo sapiens mortality factor 4 like 2 (MORF4L2)	transcript variant 11	mRNA;Homo sapiens mortality factor 4 like 2 (MORF4L2)	transcript variant 16	mRNA;Homo sapiens mortality factor 4 like 2 (MORF4L2)	transcript variant 4	mRNA;Homo sapiens mortality factor 4 like 2 (MORF4L2)	transcript variant 10	mRNA;Homo sapiens mortality factor 4 like 2 (MORF4L2)	transcript variant 15	mRNA;Homo sapiens mortality factor 4 like 2 (MORF4L2)	transcript variant 8	mRNA"
456.95;RPL10;"Homo sapiens ribosomal protein L10 (RPL10)	transcript variant 1	mRNA;Homo sapiens ribosomal protein L10 (RPL10)	transcript variant 4	mRNA;Homo sapiens ribosomal protein L10 (RPL10)	transcript variant 2	mRNA;Homo sapiens ribosomal protein L10 (RPL10)	transcript variant 3	mRNA;Homo sapiens ribosomal protein L10 (RPL10)	transcript variant 6	mRNA;Homo sapiens ribosomal protein L10 (RPL10)	transcript variant 5	mRNA"
453.56;EIF4G2;"Homo sapiens eukaryotic translation initiation factor 4 gamma 2 (EIF4G2)	transcript variant 2	mRNA;Homo sapiens eukaryotic translation initiation factor 4 gamma 2 (EIF4G2)	transcript variant 1	mRNA;Homo sapiens eukaryotic translation initiation factor 4 gamma 2 (EIF4G2)	transcript variant 3	mRNA"
450.71;STMN1;"Homo sapiens stathmin 1 (STMN1)	transcript variant 2	mRNA;Homo sapiens stathmin 1 (STMN1)	transcript variant 4	mRNA;Homo sapiens stathmin 1 (STMN1)	transcript variant 3	mRNA;Homo sapiens stathmin 1 (STMN1)	transcript variant 1	mRNA"
443.52;PKM;"Homo sapiens pyruvate kinase	muscle (PKM)	transcript variant 7	mRNA;Homo sapiens pyruvate kinase	muscle (PKM)	transcript variant 5	mRNA;PREDICTED: Homo sapiens pyruvate kinase	muscle (PKM)	transcript variant X5	mRNA;Homo sapiens pyruvate kinase	muscle (PKM)	transcript variant 6	mRNA;PREDICTED: Homo sapiens pyruvate kinase	muscle (PKM)	transcript variant X2	mRNA;Homo sapiens pyruvate kinase	muscle (PKM)	transcript variant 4	mRNA;PREDICTED: Homo sapiens pyruvate kinase	muscle (PKM)	transcript variant X1	mRNA;Homo sapiens pyruvate kinase	muscle (PKM)	transcript variant 2	mRNA;Homo sapiens pyruvate kinase	muscle (PKM)	transcript variant 8	mRNA;Homo sapiens pyruvate kinase	muscle (PKM)	transcript variant 1	mRNA;PREDICTED: Homo sapiens pyruvate kinase	muscle (PKM)	transcript variant X3	mRNA;PREDICTED: Homo sapiens pyruvate kinase	muscle (PKM)	transcript variant X4	mRNA;Homo sapiens pyruvate kinase	muscle (PKM)	transcript variant 3	mRNA"
442.21;DBI;"Homo sapiens diazepam binding inhibitor	acyl-CoA binding protein (DBI)	transcript variant 10	mRNA;Homo sapiens diazepam binding inhibitor	acyl-CoA binding protein (DBI)	transcript variant 5	mRNA;Homo sapiens diazepam binding inhibitor	acyl-CoA binding protein (DBI)	transcript variant 2	mRNA;Homo sapiens diazepam binding inhibitor	acyl-CoA binding protein (DBI)	transcript variant 7	mRNA;Homo sapiens diazepam binding inhibitor	acyl-CoA binding protein (DBI)	transcript variant 8	mRNA;Homo sapiens diazepam binding inhibitor	acyl-CoA binding protein (DBI)	transcript variant 4	mRNA;Homo sapiens diazepam binding inhibitor	acyl-CoA binding protein (DBI)	transcript variant 11	mRNA;Homo sapiens diazepam binding inhibitor	acyl-CoA binding protein (DBI)	transcript variant 3	mRNA;Homo sapiens diazepam binding inhibitor	acyl-CoA binding protein (DBI)	transcript variant 1	mRNA;Homo sapiens diazepam binding inhibitor	acyl-CoA binding protein (DBI)	transcript variant 9	mRNA;Homo sapiens diazepam binding inhibitor	acyl-CoA binding protein (DBI)	transcript variant 6	mRNA"
441.68;ALDOA;"Homo sapiens aldolase	fructose-bisphosphate A (ALDOA)	transcript variant 4	mRNA;PREDICTED: Homo sapiens aldolase	fructose-bisphosphate A (ALDOA)	transcript variant X1	mRNA;Homo sapiens aldolase	fructose-bisphosphate A (ALDOA)	transcript variant 6	mRNA;Homo sapiens aldolase	fructose-bisphosphate A (ALDOA)	transcript variant 3	mRNA;Homo sapiens aldolase	fructose-bisphosphate A (ALDOA)	transcript variant 2	mRNA;Homo sapiens aldolase	fructose-bisphosphate A (ALDOA)	transcript variant 1	mRNA"
435.74;GABARAP;Homo sapiens GABA type A receptor-associated protein (GABARAP)	mRNA
435.09;YBX1;Homo sapiens Y-box binding protein 1 (YBX1)	transcript variant 1	mRNA
433.95;RPL32;"Homo sapiens ribosomal protein L32 (RPL32)	transcript variant 2	mRNA;Homo sapiens ribosomal protein L32 (RPL32)	transcript variant 3	mRNA;Homo sapiens ribosomal protein L32 (RPL32)	transcript variant 1	mRNA"
431.09;PTMS;"PREDICTED: Homo sapiens parathymosin (PTMS)	transcript variant X1	mRNA;Homo sapiens parathymosin (PTMS)	mRNA"
428.45;BTF3;"Homo sapiens basic transcription factor 3 (BTF3)	transcript variant 2	mRNA;Homo sapiens basic transcription factor 3 (BTF3)	transcript variant 1	mRNA"
416.86;SRP14;"Homo sapiens signal recognition particle 14 (SRP14)	transcript variant 1	mRNA;Homo sapiens signal recognition particle 14 (SRP14)	transcript variant 2	mRNA"
409.87;EIF4A2;Homo sapiens eukaryotic translation initiation factor 4A2 (EIF4A2)	mRNA
404.85;IFITM1;Homo sapiens interferon induced transmembrane protein 1 (IFITM1)	mRNA
400.14;CALM3;Homo sapiens calmodulin 3 (CALM3)	mRNA
398.53;GSTP1;Homo sapiens glutathione S-transferase pi 1 (GSTP1)	mRNA
397.98;EEF1B2;"Homo sapiens eukaryotic translation elongation factor 1 beta 2 (EEF1B2)	transcript variant 1	mRNA;Homo sapiens eukaryotic translation elongation factor 1 beta 2 (EEF1B2)	transcript variant 2	mRNA;Homo sapiens eukaryotic translation elongation factor 1 beta 2 (EEF1B2)	transcript variant 3	mRNA"
395.2;TUBB2B;Homo sapiens tubulin beta 2B class IIb (TUBB2B)	mRNA
395.07;TUBB2A;"Homo sapiens tubulin beta 2A class IIa (TUBB2A)	transcript variant 1	mRNA;Homo sapiens tubulin beta 2A class IIa (TUBB2A)	transcript variant 2	mRNA"
391.99;MARCKSL1;Homo sapiens MARCKS like 1 (MARCKSL1)	transcript variant 1	mRNA
388.35;UBA52;"PREDICTED: Homo sapiens ubiquitin A-52 residue ribosomal protein fusion product 1 (UBA52)	transcript variant X1	mRNA;PREDICTED: Homo sapiens ubiquitin A-52 residue ribosomal protein fusion product 1 (UBA52)	transcript variant X5	mRNA;Homo sapiens ubiquitin A-52 residue ribosomal protein fusion product 1 (UBA52)	transcript variant 1	mRNA;Homo sapiens ubiquitin A-52 residue ribosomal protein fusion product 1 (UBA52)	transcript variant 2	mRNA;PREDICTED: Homo sapiens ubiquitin A-52 residue ribosomal protein fusion product 1 (UBA52)	transcript variant X3	mRNA;Homo sapiens ubiquitin A-52 residue ribosomal protein fusion product 1 (UBA52)	transcript variant 4	mRNA;PREDICTED: Homo sapiens ubiquitin A-52 residue ribosomal protein fusion product 1 (UBA52)	transcript variant X4	mRNA;Homo sapiens ubiquitin A-52 residue ribosomal protein fusion product 1 (UBA52)	transcript variant 7	mRNA;Homo sapiens ubiquitin A-52 residue ribosomal protein fusion product 1 (UBA52)	transcript variant 8	mRNA;Homo sapiens ubiquitin A-52 residue ribosomal protein fusion product 1 (UBA52)	transcript variant 3	mRNA;Homo sapiens ubiquitin A-52 residue ribosomal protein fusion product 1 (UBA52)	transcript variant 6	mRNA;PREDICTED: Homo sapiens ubiquitin A-52 residue ribosomal protein fusion product 1 (UBA52)	transcript variant X2	mRNA;Homo sapiens ubiquitin A-52 residue ribosomal protein fusion product 1 (UBA52)	transcript variant 5	mRNA"
387.45;RPL37;Homo sapiens ribosomal protein L37 (RPL37)	mRNA
380.91;PABPC1;"PREDICTED: Homo sapiens poly(A) binding protein cytoplasmic 1 (PABPC1)	transcript variant X1	mRNA;Homo sapiens poly(A) binding protein cytoplasmic 1 (PABPC1)	mRNA"
377.15;SELENOW;Homo sapiens selenoprotein W (SELENOW)	mRNA
376.4;YWHAZ;"PREDICTED: Homo sapiens tyrosine 3-monooxygenase/tryptophan 5-monooxygenase activation protein zeta (YWHAZ)	transcript variant X6	mRNA;PREDICTED: Homo sapiens tyrosine 3-monooxygenase/tryptophan 5-monooxygenase activation protein zeta (YWHAZ)	transcript variant X5	mRNA;Homo sapiens tyrosine 3-monooxygenase/tryptophan 5-monooxygenase activation protein zeta (YWHAZ)	transcript variant 2	mRNA;PREDICTED: Homo sapiens tyrosine 3-monooxygenase/tryptophan 5-monooxygenase activation protein zeta (YWHAZ)	transcript variant X2	mRNA;Homo sapiens tyrosine 3-monooxygenase/tryptophan 5-monooxygenase activation protein zeta (YWHAZ)	transcript variant 5	mRNA;Homo sapiens tyrosine 3-monooxygenase/tryptophan 5-monooxygenase activation protein zeta (YWHAZ)	transcript variant 4	mRNA;PREDICTED: Homo sapiens tyrosine 3-monooxygenase/tryptophan 5-monooxygenase activation protein zeta (YWHAZ)	transcript variant X4	mRNA;Homo sapiens tyrosine 3-monooxygenase/tryptophan 5-monooxygenase activation protein zeta (YWHAZ)	transcript variant 3	mRNA;Homo sapiens tyrosine 3-monooxygenase/tryptophan 5-monooxygenase activation protein zeta (YWHAZ)	transcript variant 1	mRNA;PREDICTED: Homo sapiens tyrosine 3-monooxygenase/tryptophan 5-monooxygenase activation protein zeta (YWHAZ)	transcript variant X3	mRNA;PREDICTED: Homo sapiens tyrosine 3-monooxygenase/tryptophan 5-monooxygenase activation protein zeta (YWHAZ)	transcript variant X1	mRNA;Homo sapiens tyrosine 3-monooxygenase/tryptophan 5-monooxygenase activation protein zeta (YWHAZ)	transcript variant 6	mRNA"
374.13;B2M;"PREDICTED: Homo sapiens beta-2-microglobulin (B2M)	transcript variant X1	mRNA;Homo sapiens beta-2-microglobulin (B2M)	mRNA"
371.38;EIF1;Homo sapiens eukaryotic translation initiation factor 1 (EIF1)	mRNA
370.59;PPDPF;Homo sapiens pancreatic progenitor cell differentiation and proliferation factor (PPDPF)	mRNA
368.13;OST4;Homo sapiens oligosaccharyltransferase complex subunit 4	non-catalytic (OST4)	mRNA
366.86;RPS21;Homo sapiens ribosomal protein S21 (RPS21)	mRNA
363.4;PFDN5;"Homo sapiens prefoldin subunit 5 (PFDN5)	transcript variant 3	mRNA;Homo sapiens prefoldin subunit 5 (PFDN5)	transcript variant 1	mRNA"
359.57;ATP5MF;"Homo sapiens ATP synthase	H+ transporting	mitochondrial Fo complex subunit F2 (ATP5J2)	transcript variant 3	mRNA;Homo sapiens ATP synthase	H+ transporting	mitochondrial Fo complex subunit F2 (ATP5J2)	transcript variant 2	mRNA;Homo sapiens ATP synthase	H+ transporting	mitochondrial Fo complex subunit F2 (ATP5J2)	transcript variant 1	mRNA;Homo sapiens ATP synthase	H+ transporting	mitochondrial Fo complex subunit F2 (ATP5J2)	transcript variant 4	mRNA"
356.41;PFN2;"Homo sapiens profilin 2 (PFN2)	transcript variant 2	mRNA;Homo sapiens profilin 2 (PFN2)	transcript variant 1	mRNA"
354.73;HINT1;"PREDICTED: Homo sapiens histidine triad nucleotide binding protein 1 (HINT1)	transcript variant X1	mRNA;Homo sapiens histidine triad nucleotide binding protein 1 (HINT1)	transcript variant 1	mRNA"
354.36;ITM2B;Homo sapiens integral membrane protein 2B (ITM2B)	mRNA
353.66;APP;"Homo sapiens amyloid beta precursor protein (APP)	transcript variant 5	mRNA;Homo sapiens amyloid beta precursor protein (APP)	transcript variant 3	mRNA;Homo sapiens amyloid beta precursor protein (APP)	transcript variant 2	mRNA;Homo sapiens amyloid beta precursor protein (APP)	transcript variant 6	mRNA;Homo sapiens amyloid beta precursor protein (APP)	transcript variant 1	mRNA;Homo sapiens amyloid beta precursor protein (APP)	transcript variant 4	mRNA;Homo sapiens amyloid beta precursor protein (APP)	transcript variant 10	mRNA;Homo sapiens amyloid beta precursor protein (APP)	transcript variant 8	mRNA;Homo sapiens amyloid beta precursor protein (APP)	transcript variant 7	mRNA;Homo sapiens amyloid beta precursor protein (APP)	transcript variant 9	mRNA"
350.84;COX7B;Homo sapiens cytochrome c oxidase subunit 7B (COX7B)	mRNA
349.07;COX5B;Homo sapiens cytochrome c oxidase subunit 5B (COX5B)	mRNA
345.68;GPM6A;"PREDICTED: Homo sapiens glycoprotein M6A (GPM6A)	transcript variant X3	mRNA;Homo sapiens glycoprotein M6A (GPM6A)	transcript variant 5	mRNA;PREDICTED: Homo sapiens glycoprotein M6A (GPM6A)	transcript variant X2	mRNA;Homo sapiens glycoprotein M6A (GPM6A)	transcript variant 3	mRNA;Homo sapiens glycoprotein M6A (GPM6A)	transcript variant 4	mRNA;PREDICTED: Homo sapiens glycoprotein M6A (GPM6A)	transcript variant X1	mRNA;Homo sapiens glycoprotein M6A (GPM6A)	transcript variant 2	mRNA;Homo sapiens glycoprotein M6A (GPM6A)	transcript variant 1	mRNA"
343.74;CD63;"Homo sapiens CD63 molecule (CD63)	transcript variant 10	mRNA;Homo sapiens CD63 molecule (CD63)	transcript variant 9	mRNA;Homo sapiens CD63 molecule (CD63)	transcript variant 8	mRNA;Homo sapiens CD63 molecule (CD63)	transcript variant 3	mRNA;Homo sapiens CD63 molecule (CD63)	transcript variant 1	mRNA;Homo sapiens CD63 molecule (CD63)	transcript variant 5	mRNA;Homo sapiens CD63 molecule (CD63)	transcript variant 4	mRNA;Homo sapiens CD63 molecule (CD63)	transcript variant 7	mRNA"
339.6;CALR;Homo sapiens calreticulin (CALR)	mRNA
337.29;BASP1;"Homo sapiens brain abundant membrane attached signal protein 1 (BASP1)	transcript variant 2	mRNA;Homo sapiens brain abundant membrane attached signal protein 1 (BASP1)	transcript variant 1	mRNA"
337.15;ATP5F1B;Homo sapiens ATP synthase	H+ transporting	mitochondrial F1 complex	beta polypeptide (ATP5B)	mRNA
332.15;SARAF;"PREDICTED: Homo sapiens store-operated calcium entry associated regulatory factor (SARAF)	transcript variant X2	mRNA;PREDICTED: Homo sapiens store-operated calcium entry associated regulatory factor (SARAF)	transcript variant X1	mRNA;Homo sapiens store-operated calcium entry associated regulatory factor (SARAF)	transcript variant 1	mRNA;Homo sapiens store-operated calcium entry associated regulatory factor (SARAF)	transcript variant 2	mRNA;PREDICTED: Homo sapiens store-operated calcium entry associated regulatory factor (SARAF)	transcript variant X4	mRNA;PREDICTED: Homo sapiens store-operated calcium entry associated regulatory factor (SARAF)	transcript variant X3	mRNA"
331.54;SUMO2;"Homo sapiens small ubiquitin-like modifier 2 (SUMO2)	transcript variant 2	mRNA;Homo sapiens small ubiquitin-like modifier 2 (SUMO2)	transcript variant 1	mRNA"
328.75;TPI1;"Homo sapiens triosephosphate isomerase 1 (TPI1)	transcript variant 3	mRNA;Homo sapiens triosephosphate isomerase 1 (TPI1)	transcript variant 1	mRNA;Homo sapiens triosephosphate isomerase 1 (TPI1)	transcript variant 2	mRNA"
327.03;PSAP;"Homo sapiens prosaposin (PSAP)	transcript variant 2	mRNA;Homo sapiens prosaposin (PSAP)	transcript variant 1	mRNA;Homo sapiens prosaposin (PSAP)	transcript variant 3	mRNA"
322.36;PEA15;"Homo sapiens phosphoprotein enriched in astrocytes 15 (PEA15)	transcript variant 3	mRNA;PREDICTED: Homo sapiens phosphoprotein enriched in astrocytes 15 (PEA15)	transcript variant X1	mRNA;Homo sapiens phosphoprotein enriched in astrocytes 15 (PEA15)	transcript variant 2	mRNA;Homo sapiens phosphoprotein enriched in astrocytes 15 (PEA15)	transcript variant 1	mRNA;Homo sapiens phosphoprotein enriched in astrocytes 15 (PEA15)	transcript variant 4	mRNA"
320.61;IGFBP2;"Homo sapiens insulin like growth factor binding protein 2 (IGFBP2)	transcript variant 3	mRNA;Homo sapiens insulin like growth factor binding protein 2 (IGFBP2)	transcript variant 2	mRNA;Homo sapiens insulin like growth factor binding protein 2 (IGFBP2)	transcript variant 4	mRNA;Homo sapiens insulin like growth factor binding protein 2 (IGFBP2)	transcript variant 1	mRNA"
316.24;TRH;Homo sapiens thyrotropin releasing hormone (TRH)	mRNA
312.86;YWHAQ;Homo sapiens tyrosine 3-monooxygenase/tryptophan 5-monooxygenase activation protein theta (YWHAQ)	mRNA
312.39;EIF3E;"PREDICTED: Homo sapiens eukaryotic translation initiation factor 3 subunit E (EIF3E)	transcript variant X1	mRNA;Homo sapiens eukaryotic translation initiation factor 3 subunit E (EIF3E)	mRNA"
312.08;PPIA;"Homo sapiens peptidylprolyl isomerase A (PPIA)	transcript variant 2	mRNA;Homo sapiens peptidylprolyl isomerase A (PPIA)	transcript variant 1	mRNA"
311.69;HSP90B1;Homo sapiens heat shock protein 90 beta family member 1 (HSP90B1)	mRNA
309.98;IGFBP5;Homo sapiens insulin like growth factor binding protein 5 (IGFBP5)	mRNA
309.76;ENO1;"PREDICTED: Homo sapiens enolase 1 (ENO1)	transcript variant X1	mRNA;Homo sapiens enolase 1 (ENO1)	transcript variant 1	mRNA;Homo sapiens enolase 1 (ENO1)	transcript variant 2	mRNA"
309.44;SCG2;Homo sapiens secretogranin II (SCG2)	mRNA
306.84;SOD1;Homo sapiens superoxide dismutase 1 (SOD1)	mRNA
304.28;LGALS1;Homo sapiens galectin 1 (LGALS1)	mRNA
302.13;GAP43;"PREDICTED: Homo sapiens growth associated protein 43 (GAP43)	transcript variant X1	mRNA;Homo sapiens growth associated protein 43 (GAP43)	transcript variant 1	mRNA;Homo sapiens growth associated protein 43 (GAP43)	transcript variant 2	mRNA"
298.85;SERPINF1;"Homo sapiens serpin family F member 1 (SERPINF1)	mRNA;PREDICTED: Homo sapiens serpin family F member 1 (SERPINF1)	transcript variant X1	mRNA"
298.24;COL6A2;"PREDICTED: Homo sapiens collagen type VI alpha 2 (COL6A2)	transcript variant X1	mRNA;Homo sapiens collagen type VI alpha 2 chain (COL6A2)	transcript variant 2C2	mRNA;Homo sapiens collagen type VI alpha 2 chain (COL6A2)	transcript variant 2C2a'	mRNA;Homo sapiens collagen type VI alpha 2 chain (COL6A2)	transcript variant 2C2a	mRNA"
297.24;UQCRH;"Homo sapiens ubiquinol-cytochrome c reductase hinge protein (UQCRH)	transcript variant 2	mRNA;Homo sapiens ubiquinol-cytochrome c reductase hinge protein (UQCRH)	transcript variant 1	mRNA;Homo sapiens ubiquinol-cytochrome c reductase hinge protein (UQCRH)	transcript variant 3	mRNA"
296.81;CALM1;"Homo sapiens calmodulin 1 (CALM1)	mRNA;PREDICTED: Homo sapiens calmodulin 1 (phosphorylase kinase	delta) (CALM1)	transcript variant X1	mRNA"
296.53;PRDX5;"Homo sapiens peroxiredoxin 5 (PRDX5)	transcript variant 2	mRNA;PREDICTED: Homo sapiens peroxiredoxin 5 (PRDX5)	transcript variant X1	mRNA;Homo sapiens peroxiredoxin 5 (PRDX5)	transcript variant 3	mRNA;Homo sapiens peroxiredoxin 5 (PRDX5)	transcript variant 1	mRNA"
295.37;COX6B1;Homo sapiens cytochrome c oxidase subunit 6B1 (COX6B1)	mRNA
292.05;RPL28;"Homo sapiens ribosomal protein L28 (RPL28)	transcript variant 4	mRNA;Homo sapiens ribosomal protein L28 (RPL28)	transcript variant 3	mRNA;Homo sapiens ribosomal protein L28 (RPL28)	transcript variant 2	mRNA;Homo sapiens ribosomal protein L28 (RPL28)	transcript variant 1	mRNA;Homo sapiens ribosomal protein L28 (RPL28)	transcript variant 5	mRNA"
290.81;PTGDS;Homo sapiens prostaglandin D2 synthase (PTGDS)	mRNA
289.68;COX4I1;"Homo sapiens cytochrome c oxidase subunit 4I1 (COX4I1)	transcript variant 6	mRNA;Homo sapiens cytochrome c oxidase subunit 4I1 (COX4I1)	transcript variant 3	mRNA;Homo sapiens cytochrome c oxidase subunit 4I1 (COX4I1)	transcript variant 4	mRNA;Homo sapiens cytochrome c oxidase subunit 4I1 (COX4I1)	transcript variant 2	mRNA;Homo sapiens cytochrome c oxidase subunit 4I1 (COX4I1)	transcript variant 5	mRNA;Homo sapiens cytochrome c oxidase subunit 4I1 (COX4I1)	transcript variant 1	mRNA"
287.76;BSG;"PREDICTED: Homo sapiens basigin (Ok blood group) (BSG)	transcript variant X1	mRNA;Homo sapiens basigin (Ok blood group) (BSG)	transcript variant 3	mRNA;Homo sapiens basigin (Ok blood group) (BSG)	transcript variant 4	mRNA;Homo sapiens basigin (Ok blood group) (BSG)	transcript variant 2	mRNA;Homo sapiens basigin (Ok blood group) (BSG)	transcript variant 5	mRNA;Homo sapiens basigin (Ok blood group) (BSG)	transcript variant 1	mRNA"
287.74;SRP9;"Homo sapiens signal recognition particle 9 (SRP9)	transcript variant 1	mRNA;Homo sapiens signal recognition particle 9 (SRP9)	transcript variant 2	mRNA"
285.52;ANXA2;"Homo sapiens annexin A2 (ANXA2)	transcript variant 2	mRNA;PREDICTED: Homo sapiens annexin A2 (ANXA2)	transcript variant X2	mRNA;PREDICTED: Homo sapiens annexin A2 (ANXA2)	transcript variant X5	mRNA;PREDICTED: Homo sapiens annexin A2 (ANXA2)	transcript variant X4	mRNA;Homo sapiens annexin A2 (ANXA2)	transcript variant 4	mRNA;Homo sapiens annexin A2 (ANXA2)	transcript variant 1	mRNA;Homo sapiens annexin A2 (ANXA2)	transcript variant 3	mRNA;PREDICTED: Homo sapiens annexin A2 (ANXA2)	transcript variant X3	mRNA;PREDICTED: Homo sapiens annexin A2 (ANXA2)	transcript variant X1	mRNA"
285.29;TSPAN3;"PREDICTED: Homo sapiens tetraspanin 3 (TSPAN3)	transcript variant X1	mRNA;Homo sapiens tetraspanin 3 (TSPAN3)	transcript variant 2	mRNA;Homo sapiens tetraspanin 3 (TSPAN3)	transcript variant 3	mRNA;Homo sapiens tetraspanin 3 (TSPAN3)	transcript variant 1	mRNA"
282.8;NEFL;Homo sapiens neurofilament light (NEFL)	mRNA
282;RPL22;Homo sapiens ribosomal protein L22 (RPL22)	mRNA
281.51;COL6A1;Homo sapiens collagen type VI alpha 1 chain (COL6A1)	mRNA
281.45;NDUFS5;"Homo sapiens NADH:ubiquinone oxidoreductase subunit S5 (NDUFS5)	transcript variant 2	mRNA;Homo sapiens NADH:ubiquinone oxidoreductase subunit S5 (NDUFS5)	transcript variant 1	mRNA"
280.03;MDK;"PREDICTED: Homo sapiens midkine (neurite growth-promoting factor 2) (MDK)	transcript variant X2	mRNA;Homo sapiens midkine (neurite growth-promoting factor 2) (MDK)	transcript variant 2	mRNA;Homo sapiens midkine (neurite growth-promoting factor 2) (MDK)	transcript variant 1	mRNA;PREDICTED: Homo sapiens midkine (neurite growth-promoting factor 2) (MDK)	transcript variant X1	mRNA;Homo sapiens midkine (neurite growth-promoting factor 2) (MDK)	transcript variant 3	mRNA;Homo sapiens midkine (neurite growth-promoting factor 2) (MDK)	transcript variant 5	mRNA;Homo sapiens midkine (neurite growth-promoting factor 2) (MDK)	transcript variant 4	mRNA;Homo sapiens midkine (neurite growth-promoting factor 2) (MDK)	transcript variant 6	mRNA"
277.13;HSPB1;Homo sapiens heat shock protein family B (small) member 1 (HSPB1)	mRNA
276.4;ATP5F1A;"Homo sapiens ATP synthase	H+ transporting	mitochondrial F1 complex	alpha subunit 1	cardiac muscle (ATP5A1)	transcript variant 2	mRNA;Homo sapiens ATP synthase	H+ transporting	mitochondrial F1 complex	alpha subunit 1	cardiac muscle (ATP5A1)	transcript variant 5	mRNA;Homo sapiens ATP synthase	H+ transporting	mitochondrial F1 complex	alpha subunit 1	cardiac muscle (ATP5A1)	transcript variant 3	mRNA;PREDICTED: Homo sapiens ATP synthase	H+ transporting	mitochondrial F1 complex	alpha subunit 1	cardiac muscle (ATP5A1)	transcript variant X1	mRNA;Homo sapiens ATP synthase	H+ transporting	mitochondrial F1 complex	alpha subunit 1	cardiac muscle (ATP5A1)	transcript variant 4	mRNA;Homo sapiens ATP synthase	H+ transporting	mitochondrial F1 complex	alpha subunit 1	cardiac muscle (ATP5A1)	transcript variant 1	mRNA"
275.63;TBCA;"Homo sapiens tubulin folding cofactor A (TBCA)	transcript variant 2	mRNA;Homo sapiens tubulin folding cofactor A (TBCA)	transcript variant 1	mRNA;Homo sapiens tubulin folding cofactor A (TBCA)	transcript variant 3	mRNA"
275.2;DYNLRB1;"Homo sapiens dynein light chain roadblock-type 1 (DYNLRB1)	transcript variant 3	mRNA;Homo sapiens dynein light chain roadblock-type 1 (DYNLRB1)	transcript variant 1	mRNA;Homo sapiens dynein light chain roadblock-type 1 (DYNLRB1)	transcript variant 7	mRNA;Homo sapiens dynein light chain roadblock-type 1 (DYNLRB1)	transcript variant 2	mRNA;Homo sapiens dynein light chain roadblock-type 1 (DYNLRB1)	transcript variant 5	mRNA;Homo sapiens dynein light chain roadblock-type 1 (DYNLRB1)	transcript variant 4	mRNA"
274.87;PRDX2;Homo sapiens peroxiredoxin 2 (PRDX2)	mRNA
273.26;BEX1;Homo sapiens brain expressed X-linked 1 (BEX1)	mRNA
270.64;CPE;Homo sapiens carboxypeptidase E (CPE)	mRNA
267.89;CD81;"Homo sapiens CD81 molecule (CD81)	transcript variant 2	mRNA;PREDICTED: Homo sapiens CD81 molecule (CD81)	transcript variant X1	mRNA;PREDICTED: Homo sapiens CD81 molecule (CD81)	transcript variant X2	mRNA;Homo sapiens CD81 molecule (CD81)	transcript variant 1	mRNA"
263.19;PCP4;Homo sapiens Purkinje cell protein 4 (PCP4)	mRNA
259.26;OAZ1;"Homo sapiens ornithine decarboxylase antizyme 1 (OAZ1)	transcript variant 1	mRNA;Homo sapiens ornithine decarboxylase antizyme 1 (OAZ1)	transcript variant 2	mRNA"
256.11;HNRNPA2B1;"Homo sapiens heterogeneous nuclear ribonucleoprotein A2/B1 (HNRNPA2B1)	transcript variant B1	mRNA;PREDICTED: Homo sapiens heterogeneous nuclear ribonucleoprotein A2/B1 (HNRNPA2B1)	transcript variant X14	mRNA;Homo sapiens heterogeneous nuclear ribonucleoprotein A2/B1 (HNRNPA2B1)	transcript variant A2	mRNA;PREDICTED: Homo sapiens heterogeneous nuclear ribonucleoprotein A2/B1 (HNRNPA2B1)	transcript variant X19	mRNA;PREDICTED: Homo sapiens heterogeneous nuclear ribonucleoprotein A2/B1 (HNRNPA2B1)	transcript variant X9	mRNA"
255.31;CST3;"Homo sapiens cystatin C (CST3)	transcript variant 1	mRNA;Homo sapiens cystatin C (CST3)	transcript variant 2	mRNA"
255.29;COX8A;Homo sapiens cytochrome c oxidase subunit 8A (COX8A)	mRNA
255.23;AES;"Homo sapiens amino-terminal enhancer of split (AES)	transcript variant 1	mRNA;PREDICTED: Homo sapiens amino-terminal enhancer of split (AES)	transcript variant X1	mRNA;Homo sapiens amino-terminal enhancer of split (AES)	transcript variant 2	mRNA;Homo sapiens amino-terminal enhancer of split (AES)	transcript variant 3	mRNA"
254.77;GPX4;"Homo sapiens glutathione peroxidase 4 (GPX4)	transcript variant 2	mRNA;Homo sapiens glutathione peroxidase 4 (GPX4)	transcript variant 3	mRNA;Homo sapiens glutathione peroxidase 4 (GPX4)	transcript variant 1	mRNA"
254.67;BEX2;"Homo sapiens brain expressed X-linked 2 (BEX2)	transcript variant 3	mRNA;Homo sapiens brain expressed X-linked 2 (BEX2)	transcript variant 1	mRNA;Homo sapiens brain expressed X-linked 2 (BEX2)	transcript variant 4	mRNA;Homo sapiens brain expressed X-linked 2 (BEX2)	transcript variant 2	mRNA"
254.38;DAD1;Homo sapiens defender against cell death 1 (DAD1)	mRNA
252.48;RTN1;"Homo sapiens reticulon 1 (RTN1)	transcript variant 3	mRNA;Homo sapiens reticulon 1 (RTN1)	transcript variant 1	mRNA;PREDICTED: Homo sapiens reticulon 1 (RTN1)	transcript variant X1	mRNA;PREDICTED: Homo sapiens reticulon 1 (RTN1)	transcript variant X2	mRNA"
252.32;PRNP;"Homo sapiens prion protein (PRNP)	transcript variant 6	mRNA;Homo sapiens prion protein (PRNP)	transcript variant 5	mRNA;Homo sapiens prion protein (PRNP)	transcript variant 1	mRNA;Homo sapiens prion protein (PRNP)	transcript variant 2	mRNA;Homo sapiens prion protein (PRNP)	transcript variant 4	mRNA;Homo sapiens prion protein (PRNP)	transcript variant 3	mRNA"
251.87;ATP5IF1;"Homo sapiens ATPase inhibitory factor 1 (ATPIF1)	transcript variant 2	mRNA;Homo sapiens ATPase inhibitory factor 1 (ATPIF1)	transcript variant 3	mRNA;Homo sapiens ATPase inhibitory factor 1 (ATPIF1)	transcript variant 1	mRNA"
251.84;SLC25A6;Homo sapiens solute carrier family 25 member 6 (SLC25A6)	mRNA
250.31;RPS26;Homo sapiens ribosomal protein S26 (RPS26)	mRNA
246.84;CSDE1;"Homo sapiens cold shock domain containing E1 (CSDE1)	transcript variant 2	mRNA;Homo sapiens cold shock domain containing E1 (CSDE1)	transcript variant 3	mRNA;Homo sapiens cold shock domain containing E1 (CSDE1)	transcript variant 4	mRNA;Homo sapiens cold shock domain containing E1 (CSDE1)	transcript variant 6	mRNA;Homo sapiens cold shock domain containing E1 (CSDE1)	transcript variant 1	mRNA;Homo sapiens cold shock domain containing E1 (CSDE1)	transcript variant 5	mRNA"
246.3;EDF1;"Homo sapiens endothelial differentiation related factor 1 (EDF1)	transcript variant alpha	mRNA;Homo sapiens endothelial differentiation related factor 1 (EDF1)	transcript variant 3	mRNA;Homo sapiens endothelial differentiation related factor 1 (EDF1)	transcript variant beta	mRNA;Homo sapiens endothelial differentiation related factor 1 (EDF1)	transcript variant 5	mRNA;Homo sapiens endothelial differentiation related factor 1 (EDF1)	transcript variant 4	mRNA"
245.62;PPIB;Homo sapiens peptidylprolyl isomerase B (PPIB)	mRNA
243.24;TMBIM6;"Homo sapiens transmembrane BAX inhibitor motif containing 6 (TMBIM6)	transcript variant 1	mRNA;Homo sapiens transmembrane BAX inhibitor motif containing 6 (TMBIM6)	transcript variant 2	mRNA;PREDICTED: Homo sapiens transmembrane BAX inhibitor motif containing 6 (TMBIM6)	transcript variant X1	mRNA"
242.98;CA2;"Homo sapiens carbonic anhydrase 2 (CA2)	transcript variant 1	mRNA;Homo sapiens carbonic anhydrase 2 (CA2)	transcript variant 2	mRNA"
242.84;GNB1;"Homo sapiens G protein subunit beta 1 (GNB1)	transcript variant 3	mRNA;PREDICTED: Homo sapiens G protein subunit beta 1 (GNB1)	transcript variant X2	mRNA;Homo sapiens G protein subunit beta 1 (GNB1)	transcript variant 2	mRNA;PREDICTED: Homo sapiens G protein subunit beta 1 (GNB1)	transcript variant X3	mRNA;Homo sapiens G protein subunit beta 1 (GNB1)	transcript variant 1	mRNA;PREDICTED: Homo sapiens G protein subunit beta 1 (GNB1)	transcript variant X1	mRNA"
241.99;ATP6V0C;"Homo sapiens ATPase H+ transporting V0 subunit c (ATP6V0C)	transcript variant 2	mRNA;Homo sapiens ATPase H+ transporting V0 subunit c (ATP6V0C)	transcript variant 1	mRNA"
241.15;GPM6B;"PREDICTED: Homo sapiens glycoprotein M6B (GPM6B)	transcript variant X3	mRNA;PREDICTED: Homo sapiens glycoprotein M6B (GPM6B)	transcript variant X4	mRNA;Homo sapiens glycoprotein M6B (GPM6B)	transcript variant 4	mRNA;Homo sapiens glycoprotein M6B (GPM6B)	transcript variant 1	mRNA;Homo sapiens glycoprotein M6B (GPM6B)	transcript variant 2	mRNA;PREDICTED: Homo sapiens glycoprotein M6B (GPM6B)	transcript variant X5	mRNA;Homo sapiens glycoprotein M6B (GPM6B)	transcript variant 5	mRNA;Homo sapiens glycoprotein M6B (GPM6B)	transcript variant 3	mRNA;PREDICTED: Homo sapiens glycoprotein M6B (GPM6B)	transcript variant X1	mRNA;PREDICTED: Homo sapiens glycoprotein M6B (GPM6B)	transcript variant X2	mRNA"
240.83;UBL5;"Homo sapiens ubiquitin like 5 (UBL5)	transcript variant 2	mRNA;Homo sapiens ubiquitin like 5 (UBL5)	transcript variant 1	mRNA"
237.66;RPS23;Homo sapiens ribosomal protein S23 (RPS23)	mRNA
237.63;PRDX1;"Homo sapiens peroxiredoxin 1 (PRDX1)	transcript variant 4	mRNA;Homo sapiens peroxiredoxin 1 (PRDX1)	transcript variant 2	mRNA;Homo sapiens peroxiredoxin 1 (PRDX1)	transcript variant 3	mRNA;Homo sapiens peroxiredoxin 1 (PRDX1)	transcript variant 1	mRNA"
236.18;BEX4;"Homo sapiens brain expressed X-linked 4 (BEX4)	transcript variant 2	mRNA;Homo sapiens brain expressed X-linked 4 (BEX4)	transcript variant 1	mRNA"
235.08;PEBP1;Homo sapiens phosphatidylethanolamine binding protein 1 (PEBP1)	mRNA
233.83;LOC728392;Homo sapiens uncharacterized LOC728392 (LOC728392)	mRNA
230.89;SKP1;"Homo sapiens S-phase kinase associated protein 1 (SKP1)	transcript variant 1	mRNA;Homo sapiens S-phase kinase associated protein 1 (SKP1)	transcript variant 2	mRNA"
230.22;MYL12B;"Homo sapiens myosin light chain 12B (MYL12B)	transcript variant 2	mRNA;Homo sapiens myosin light chain 12B (MYL12B)	transcript variant 1	mRNA;Homo sapiens myosin light chain 12B (MYL12B)	transcript variant 3	mRNA"
229.83;SERPINH1;"PREDICTED: Homo sapiens serpin family H member 1 (SERPINH1)	transcript variant X1	mRNA;Homo sapiens serpin family H member 1 (SERPINH1)	transcript variant 1	mRNA;Homo sapiens serpin family H member 1 (SERPINH1)	transcript variant 2	mRNA"
229.26;DPYSL3;"Homo sapiens dihydropyrimidinase like 3 (DPYSL3)	transcript variant 1	mRNA;PREDICTED: Homo sapiens dihydropyrimidinase like 3 (DPYSL3)	transcript variant X1	mRNA;Homo sapiens dihydropyrimidinase like 3 (DPYSL3)	transcript variant 2	mRNA"
228.54;RHOA;"Homo sapiens ras homolog family member A (RHOA)	transcript variant 7	mRNA;Homo sapiens ras homolog family member A (RHOA)	transcript variant 2	mRNA;Homo sapiens ras homolog family member A (RHOA)	transcript variant 5	mRNA;Homo sapiens ras homolog family member A (RHOA)	transcript variant 4	mRNA;Homo sapiens ras homolog family member A (RHOA)	transcript variant 6	mRNA;Homo sapiens ras homolog family member A (RHOA)	transcript variant 3	mRNA;Homo sapiens ras homolog family member A (RHOA)	transcript variant 1	mRNA"
227.73;CDC42;"Homo sapiens cell division cycle 42 (CDC42)	transcript variant 3	mRNA;Homo sapiens cell division cycle 42 (CDC42)	transcript variant 2	mRNA;Homo sapiens cell division cycle 42 (CDC42)	transcript variant 1	mRNA"
227.17;TUBB3;"Homo sapiens tubulin beta 3 class III (TUBB3)	transcript variant 1	mRNA;Homo sapiens tubulin beta 3 class III (TUBB3)	transcript variant 2	mRNA"
226.73;SERINC1;Homo sapiens serine incorporator 1 (SERINC1)	mRNA
222.21;MAGED2;"Homo sapiens MAGE family member D2 (MAGED2)	transcript variant 2	mRNA;Homo sapiens MAGE family member D2 (MAGED2)	transcript variant 3	mRNA;Homo sapiens MAGE family member D2 (MAGED2)	transcript variant 1	mRNA"
222.19;EIF3L;"Homo sapiens eukaryotic translation initiation factor 3 subunit L (EIF3L)	transcript variant 2	mRNA;PREDICTED: Homo sapiens eukaryotic translation initiation factor 3 subunit L (EIF3L)	transcript variant X1	mRNA;Homo sapiens eukaryotic translation initiation factor 3 subunit L (EIF3L)	transcript variant 1	mRNA;PREDICTED: Homo sapiens eukaryotic translation initiation factor 3 subunit L (EIF3L)	transcript variant X3	mRNA;PREDICTED: Homo sapiens eukaryotic translation initiation factor 3 subunit L (EIF3L)	transcript variant X2	mRNA"
222.05;NAP1L1;"PREDICTED: Homo sapiens nucleosome assembly protein 1 like 1 (NAP1L1)	transcript variant X9	mRNA;Homo sapiens nucleosome assembly protein 1 like 1 (NAP1L1)	transcript variant 1	mRNA;PREDICTED: Homo sapiens nucleosome assembly protein 1 like 1 (NAP1L1)	transcript variant X3	mRNA;PREDICTED: Homo sapiens nucleosome assembly protein 1 like 1 (NAP1L1)	transcript variant X2	mRNA;PREDICTED: Homo sapiens nucleosome assembly protein 1 like 1 (NAP1L1)	transcript variant X1	mRNA;PREDICTED: Homo sapiens nucleosome assembly protein 1 like 1 (NAP1L1)	transcript variant X8	mRNA;Homo sapiens nucleosome assembly protein 1 like 1 (NAP1L1)	transcript variant 3	mRNA;Homo sapiens nucleosome assembly protein 1 like 1 (NAP1L1)	transcript variant 2	mRNA;PREDICTED: Homo sapiens nucleosome assembly protein 1 like 1 (NAP1L1)	transcript variant X7	mRNA"
221.61;ITM2C;"Homo sapiens integral membrane protein 2C (ITM2C)	transcript variant 1	mRNA;Homo sapiens integral membrane protein 2C (ITM2C)	transcript variant 4	mRNA;Homo sapiens integral membrane protein 2C (ITM2C)	transcript variant 2	mRNA;Homo sapiens integral membrane protein 2C (ITM2C)	transcript variant 3	mRNA;Homo sapiens integral membrane protein 2C (ITM2C)	transcript variant 5	mRNA"
221.46;NME2;"Homo sapiens NME/NM23 nucleoside diphosphate kinase 2 (NME2)	transcript variant 3	mRNA;Homo sapiens NME/NM23 nucleoside diphosphate kinase 2 (NME2)	transcript variant 1	mRNA;Homo sapiens NME/NM23 nucleoside diphosphate kinase 2 (NME2)	transcript variant 4	mRNA;Homo sapiens NME/NM23 nucleoside diphosphate kinase 2 (NME2)	transcript variant 2	mRNA;Homo sapiens NME/NM23 nucleoside diphosphate kinase 2 (NME2)	transcript variant 5	mRNA"
221.07;LUM;Homo sapiens lumican (LUM)	mRNA
221;HNRNPC;"PREDICTED: Homo sapiens heterogeneous nuclear ribonucleoprotein C (C1/C2) (HNRNPC)	transcript variant X5	mRNA;Homo sapiens heterogeneous nuclear ribonucleoprotein C (C1/C2) (HNRNPC)	transcript variant 3	mRNA;PREDICTED: Homo sapiens heterogeneous nuclear ribonucleoprotein C (C1/C2) (HNRNPC)	transcript variant X2	mRNA;PREDICTED: Homo sapiens heterogeneous nuclear ribonucleoprotein C (C1/C2) (HNRNPC)	transcript variant X8	mRNA;PREDICTED: Homo sapiens heterogeneous nuclear ribonucleoprotein C (C1/C2) (HNRNPC)	transcript variant X7	mRNA;PREDICTED: Homo sapiens heterogeneous nuclear ribonucleoprotein C (C1/C2) (HNRNPC)	transcript variant X4	mRNA;PREDICTED: Homo sapiens heterogeneous nuclear ribonucleoprotein C (C1/C2) (HNRNPC)	transcript variant X1	mRNA;Homo sapiens heterogeneous nuclear ribonucleoprotein C (C1/C2) (HNRNPC)	transcript variant 1	mRNA;Homo sapiens heterogeneous nuclear ribonucleoprotein C (C1/C2) (HNRNPC)	transcript variant 2	mRNA;PREDICTED: Homo sapiens heterogeneous nuclear ribonucleoprotein C (C1/C2) (HNRNPC)	transcript variant X6	mRNA;Homo sapiens heterogeneous nuclear ribonucleoprotein C (C1/C2) (HNRNPC)	transcript variant 4	mRNA;PREDICTED: Homo sapiens heterogeneous nuclear ribonucleoprotein C (C1/C2) (HNRNPC)	transcript variant X3	mRNA"
219.72;ATP5ME;Homo sapiens ATP synthase	H+ transporting	mitochondrial Fo complex subunit E (ATP5I)	transcript variant 1	mRNA
217.08;NDUFA13;Homo sapiens NADH:ubiquinone oxidoreductase subunit A13 (NDUFA13)	mRNA
216.47;NDUFA3;"PREDICTED: Homo sapiens NADH:ubiquinone oxidoreductase subunit A3 (NDUFA3)	transcript variant X1	mRNA;Homo sapiens NADH:ubiquinone oxidoreductase subunit A3 (NDUFA3)	mRNA"
214.97;RNASEK;Homo sapiens ribonuclease K (RNASEK)	transcript variant 1	mRNA
213.07;NCL;Homo sapiens nucleolin (NCL)	mRNA
213;COX7A2;Homo sapiens cytochrome c oxidase subunit 7A2 (COX7A2)	transcript variant 1	mRNA
211.11;RTN4;"Homo sapiens reticulon 4 (RTN4)	transcript variant 11	mRNA;Homo sapiens reticulon 4 (RTN4)	transcript variant 1	mRNA;PREDICTED: Homo sapiens reticulon 4 (RTN4)	transcript variant X2	mRNA;Homo sapiens reticulon 4 (RTN4)	transcript variant 10	mRNA;Homo sapiens reticulon 4 (RTN4)	transcript variant 3	mRNA;PREDICTED: Homo sapiens reticulon 4 (RTN4)	transcript variant X3	mRNA;Homo sapiens reticulon 4 (RTN4)	transcript variant 4	mRNA;Homo sapiens reticulon 4 (RTN4)	transcript variant 6	mRNA;PREDICTED: Homo sapiens reticulon 4 (RTN4)	transcript variant X1	mRNA;Homo sapiens reticulon 4 (RTN4)	transcript variant 7	mRNA;Homo sapiens reticulon 4 (RTN4)	transcript variant 5	mRNA;Homo sapiens reticulon 4 (RTN4)	transcript variant 2	mRNA;Homo sapiens reticulon 4 (RTN4)	transcript variant 8	mRNA;Homo sapiens reticulon 4 (RTN4)	transcript variant 9	mRNA"
211.08;PCSK1N;Homo sapiens proprotein convertase subtilisin/kexin type 1 inhibitor (PCSK1N)	mRNA
209.94;ATP6V1F;"Homo sapiens ATPase H+ transporting V1 subunit F (ATP6V1F)	transcript variant 1	mRNA;Homo sapiens ATPase H+ transporting V1 subunit F (ATP6V1F)	transcript variant 2	mRNA"
209.45;TUBB4B;Homo sapiens tubulin beta 4B class IVb (TUBB4B)	mRNA
209.09;PARK7;"PREDICTED: Homo sapiens Parkinsonism associated deglycase (PARK7)	transcript variant X1	mRNA;Homo sapiens Parkinsonism associated deglycase (PARK7)	transcript variant 2	mRNA;Homo sapiens Parkinsonism associated deglycase (PARK7)	transcript variant 1	mRNA"
208.29;MLLT11;Homo sapiens MLLT11	transcription factor 7 cofactor (MLLT11)	mRNA
208.01;HNRNPK;"PREDICTED: Homo sapiens heterogeneous nuclear ribonucleoprotein K (HNRNPK)	transcript variant X1	mRNA;PREDICTED: Homo sapiens heterogeneous nuclear ribonucleoprotein K (HNRNPK)	transcript variant X2	mRNA;Homo sapiens heterogeneous nuclear ribonucleoprotein K (HNRNPK)	transcript variant 1	mRNA;Homo sapiens heterogeneous nuclear ribonucleoprotein K (HNRNPK)	transcript variant 6	mRNA;Homo sapiens heterogeneous nuclear ribonucleoprotein K (HNRNPK)	transcript variant 4	mRNA;PREDICTED: Homo sapiens heterogeneous nuclear ribonucleoprotein K (HNRNPK)	transcript variant X6	mRNA;PREDICTED: Homo sapiens heterogeneous nuclear ribonucleoprotein K (HNRNPK)	transcript variant X4	mRNA;Homo sapiens heterogeneous nuclear ribonucleoprotein K (HNRNPK)	transcript variant 2	mRNA;Homo sapiens heterogeneous nuclear ribonucleoprotein K (HNRNPK)	transcript variant 3	mRNA;PREDICTED: Homo sapiens heterogeneous nuclear ribonucleoprotein K (HNRNPK)	transcript variant X3	mRNA;Homo sapiens heterogeneous nuclear ribonucleoprotein K (HNRNPK)	transcript variant 5	mRNA;PREDICTED: Homo sapiens heterogeneous nuclear ribonucleoprotein K (HNRNPK)	transcript variant X5	mRNA"
207.39;MAGED1;"PREDICTED: Homo sapiens MAGE family member D1 (MAGED1)	transcript variant X1	mRNA;PREDICTED: Homo sapiens MAGE family member D1 (MAGED1)	transcript variant X2	mRNA;Homo sapiens MAGE family member D1 (MAGED1)	transcript variant 1	mRNA;Homo sapiens MAGE family member D1 (MAGED1)	transcript variant 3	mRNA;PREDICTED: Homo sapiens MAGE family member D1 (MAGED1)	transcript variant X4	mRNA;PREDICTED: Homo sapiens MAGE family member D1 (MAGED1)	transcript variant X3	mRNA;Homo sapiens MAGE family member D1 (MAGED1)	transcript variant 2	mRNA"
207.36;MAP1B;"Homo sapiens microtubule associated protein 1B (MAP1B)	transcript variant 1	mRNA;Homo sapiens microtubule associated protein 1B (MAP1B)	transcript variant 2	mRNA"
207.08;TXN;"Homo sapiens thioredoxin (TXN)	transcript variant 2	mRNA;Homo sapiens thioredoxin (TXN)	transcript variant 1	mRNA"
205.32;TCEAL9;"Homo sapiens transcription elongation factor A like 9 (TCEAL9)	transcript variant 1	mRNA;Homo sapiens transcription elongation factor A like 9 (TCEAL9)	transcript variant 3	mRNA;Homo sapiens transcription elongation factor A like 9 (TCEAL9)	transcript variant 2	mRNA;Homo sapiens transcription elongation factor A like 9 (TCEAL9)	transcript variant 4	mRNA"
204.75;H3F3B;Homo sapiens H3 histone family member 3B (H3F3B)	mRNA
204.47;TCEAL8;"Homo sapiens transcription elongation factor A like 8 (TCEAL8)	transcript variant 1	mRNA;Homo sapiens transcription elongation factor A like 8 (TCEAL8)	transcript variant 2	mRNA"
203.55;CANX;"Homo sapiens calnexin (CANX)	transcript variant 2	mRNA;PREDICTED: Homo sapiens calnexin (CANX)	transcript variant X1	mRNA;PREDICTED: Homo sapiens calnexin (CANX)	transcript variant X2	mRNA;Homo sapiens calnexin (CANX)	transcript variant 1	mRNA"
202.67;RPL13;"Homo sapiens ribosomal protein L13 (RPL13)	transcript variant 1	mRNA;Homo sapiens ribosomal protein L13 (RPL13)	transcript variant 4	mRNA;Homo sapiens ribosomal protein L13 (RPL13)	transcript variant 3	mRNA;Homo sapiens ribosomal protein L13 (RPL13)	transcript variant 2	mRNA"
201.88;DNAJA1;"Homo sapiens DnaJ heat shock protein family (Hsp40) member A1 (DNAJA1)	transcript variant 2	mRNA;Homo sapiens DnaJ heat shock protein family (Hsp40) member A1 (DNAJA1)	transcript variant 1	mRNA"
200.62;CNN3;"PREDICTED: Homo sapiens calponin 3 (CNN3)	transcript variant X1	mRNA;Homo sapiens calponin 3 (CNN3)	transcript variant 3	mRNA;Homo sapiens calponin 3 (CNN3)	transcript variant 2	mRNA;Homo sapiens calponin 3 (CNN3)	transcript variant 1	mRNA"
200.32;MRFAP1;"Homo sapiens Morf4 family associated protein 1 (MRFAP1)	transcript variant 1	mRNA;Homo sapiens Morf4 family associated protein 1 (MRFAP1)	transcript variant 3	mRNA;Homo sapiens Morf4 family associated protein 1 (MRFAP1)	transcript variant 2	mRNA"
199.86;AP2M1;"Homo sapiens adaptor related protein complex 2 mu 1 subunit (AP2M1)	transcript variant 3	mRNA;Homo sapiens adaptor related protein complex 2 mu 1 subunit (AP2M1)	transcript variant 2	mRNA;Homo sapiens adaptor related protein complex 2 mu 1 subunit (AP2M1)	transcript variant 1	mRNA"
199.2;PLD3;"PREDICTED: Homo sapiens phospholipase D family member 3 (PLD3)	transcript variant X12	mRNA;PREDICTED: Homo sapiens phospholipase D family member 3 (PLD3)	transcript variant X6	mRNA;Homo sapiens phospholipase D family member 3 (PLD3)	transcript variant 3	mRNA;PREDICTED: Homo sapiens phospholipase D family member 3 (PLD3)	transcript variant X1	mRNA;PREDICTED: Homo sapiens phospholipase D family member 3 (PLD3)	transcript variant X8	mRNA;PREDICTED: Homo sapiens phospholipase D family member 3 (PLD3)	transcript variant X10	mRNA;PREDICTED: Homo sapiens phospholipase D family member 3 (PLD3)	transcript variant X2	mRNA;Homo sapiens phospholipase D family member 3 (PLD3)	transcript variant 1	mRNA;Homo sapiens phospholipase D family member 3 (PLD3)	transcript variant 2	mRNA;PREDICTED: Homo sapiens phospholipase D family member 3 (PLD3)	transcript variant X4	mRNA;PREDICTED: Homo sapiens phospholipase D family member 3 (PLD3)	transcript variant X9	mRNA;PREDICTED: Homo sapiens phospholipase D family member 3 (PLD3)	transcript variant X3	mRNA;PREDICTED: Homo sapiens phospholipase D family member 3 (PLD3)	transcript variant X11	mRNA;PREDICTED: Homo sapiens phospholipase D family member 3 (PLD3)	transcript variant X7	mRNA;PREDICTED: Homo sapiens phospholipase D family member 3 (PLD3)	transcript variant X5	mRNA"
199.03;HSPD1;"Homo sapiens heat shock protein family D (Hsp60) member 1 (HSPD1)	transcript variant 1	mRNA;Homo sapiens heat shock protein family D (Hsp60) member 1 (HSPD1)	transcript variant 2	mRNA"
197.55;ATF4;"Homo sapiens activating transcription factor 4 (ATF4)	transcript variant 1	mRNA;PREDICTED: Homo sapiens activating transcription factor 4 (ATF4)	transcript variant X1	mRNA;Homo sapiens activating transcription factor 4 (ATF4)	transcript variant 2	mRNA"
196.82;CD24;"Homo sapiens CD24 molecule (CD24)	transcript variant 1	mRNA;Homo sapiens CD24 molecule (CD24)	transcript variant 3	mRNA;Homo sapiens CD24 molecule (CD24)	transcript variant 2	mRNA;Homo sapiens CD24 molecule (CD24)	transcript variant 4	mRNA"
196.59;ATP5MC2;"Homo sapiens ATP synthase	H+ transporting	mitochondrial Fo complex subunit C2 (subunit 9) (ATP5G2)	transcript variant 2	mRNA;Homo sapiens ATP synthase	H+ transporting	mitochondrial Fo complex subunit C2 (subunit 9) (ATP5G2)	transcript variant 1	mRNA;PREDICTED: Homo sapiens ATP synthase	H+ transporting	mitochondrial Fo complex subunit C2 (subunit 9) (ATP5G2)	transcript variant X2	mRNA;PREDICTED: Homo sapiens ATP synthase	H+ transporting	mitochondrial Fo complex subunit C2 (subunit 9) (ATP5G2)	transcript variant X1	mRNA;PREDICTED: Homo sapiens ATP synthase	H+ transporting	mitochondrial Fo complex subunit C2 (subunit 9) (ATP5G2)	transcript variant X3	mRNA"
196.42;sep-02;"Homo sapiens septin 2 (SEPT2)	transcript variant 9	mRNA;PREDICTED: Homo sapiens septin 2 (SEPT2)	transcript variant X19	mRNA;PREDICTED: Homo sapiens septin 2 (SEPT2)	transcript variant X13	mRNA;PREDICTED: Homo sapiens septin 2 (SEPT2)	transcript variant X2	mRNA;Homo sapiens septin 2 (SEPT2)	transcript variant 6	mRNA;PREDICTED: Homo sapiens septin 2 (SEPT2)	transcript variant X9	mRNA;PREDICTED: Homo sapiens septin 2 (SEPT2)	transcript variant X6	mRNA;Homo sapiens septin 2 (SEPT2)	transcript variant 2	mRNA;Homo sapiens septin 2 (SEPT2)	transcript variant 10	mRNA;PREDICTED: Homo sapiens septin 2 (SEPT2)	transcript variant X28	mRNA;PREDICTED: Homo sapiens septin 2 (SEPT2)	transcript variant X27	mRNA;PREDICTED: Homo sapiens septin 2 (SEPT2)	transcript variant X8	mRNA;Homo sapiens septin 2 (SEPT2)	transcript variant 3	mRNA;Homo sapiens septin 2 (SEPT2)	transcript variant 11	mRNA;PREDICTED: Homo sapiens septin 2 (SEPT2)	transcript variant X10	mRNA;Homo sapiens septin 2 (SEPT2)	transcript variant 5	mRNA;PREDICTED: Homo sapiens septin 2 (SEPT2)	transcript variant X1	mRNA;PREDICTED: Homo sapiens septin 2 (SEPT2)	transcript variant X15	mRNA;PREDICTED: Homo sapiens septin 2 (SEPT2)	transcript variant X14	mRNA;Homo sapiens septin 2 (SEPT2)	transcript variant 7	mRNA;PREDICTED: Homo sapiens septin 2 (SEPT2)	transcript variant X21	mRNA;Homo sapiens septin 2 (SEPT2)	transcript variant 13	mRNA;PREDICTED: Homo sapiens septin 2 (SEPT2)	transcript variant X18	mRNA;Homo sapiens septin 2 (SEPT2)	transcript variant 4	mRNA;Homo sapiens septin 2 (SEPT2)	transcript variant 12
194.85;TMA7;Homo sapiens translation machinery associated 7 homolog (TMA7)	mRNA
194.83;ARF1;"Homo sapiens ADP ribosylation factor 1 (ARF1)	transcript variant 2	mRNA;Homo sapiens ADP ribosylation factor 1 (ARF1)	transcript variant 1	mRNA;Homo sapiens ADP ribosylation factor 1 (ARF1)	transcript variant 4	mRNA;PREDICTED: Homo sapiens ADP ribosylation factor 1 (ARF1)	transcript variant X1	mRNA;Homo sapiens ADP ribosylation factor 1 (ARF1)	transcript variant 3	mRNA"
194.61;DCN;"Homo sapiens decorin (DCN)	transcript variant E	mRNA;Homo sapiens decorin (DCN)	transcript variant D	mRNA;PREDICTED: Homo sapiens decorin (DCN)	transcript variant X3	mRNA;Homo sapiens decorin (DCN)	transcript variant C	mRNA;Homo sapiens decorin (DCN)	transcript variant A2	mRNA;PREDICTED: Homo sapiens decorin (DCN)	transcript variant X2	mRNA;PREDICTED: Homo sapiens decorin (DCN)	transcript variant X1	mRNA;Homo sapiens decorin (DCN)	transcript variant A1	mRNA;Homo sapiens decorin (DCN)	transcript variant B	mRNA"
194.33;GNG2;"PREDICTED: Homo sapiens G protein subunit gamma 2 (GNG2)	transcript variant X1	mRNA;PREDICTED: Homo sapiens G protein subunit gamma 2 (GNG2)	transcript variant X3	mRNA;Homo sapiens G protein subunit gamma 2 (GNG2)	transcript variant 3	mRNA;PREDICTED: Homo sapiens G protein subunit gamma 2 (GNG2)	transcript variant X2	mRNA;Homo sapiens G protein subunit gamma 2 (GNG2)	transcript variant 1	mRNA;PREDICTED: Homo sapiens G protein subunit gamma 2 (GNG2)	transcript variant X4	mRNA;Homo sapiens G protein subunit gamma 2 (GNG2)	transcript variant 2	mRNA"
193.02;IFITM2;Homo sapiens interferon induced transmembrane protein 2 (IFITM2)	mRNA
191.64;PGAM1;"Homo sapiens phosphoglycerate mutase 1 (PGAM1)	transcript variant 2	mRNA;Homo sapiens phosphoglycerate mutase 1 (PGAM1)	transcript variant 1	mRNA"
190.63;RPL36AL;Homo sapiens ribosomal protein L36a like (RPL36AL)	mRNA
190.53;RTN3;"Homo sapiens reticulon 3 (RTN3)	transcript variant 3	mRNA;Homo sapiens reticulon 3 (RTN3)	transcript variant 7	mRNA;Homo sapiens reticulon 3 (RTN3)	transcript variant 6	mRNA;Homo sapiens reticulon 3 (RTN3)	transcript variant 4	mRNA;PREDICTED: Homo sapiens reticulon 3 (RTN3)	transcript variant X2	mRNA;Homo sapiens reticulon 3 (RTN3)	transcript variant 1	mRNA;PREDICTED: Homo sapiens reticulon 3 (RTN3)	transcript variant X3	mRNA;Homo sapiens reticulon 3 (RTN3)	transcript variant 5	mRNA;PREDICTED: Homo sapiens reticulon 3 (RTN3)	transcript variant X1	mRNA;PREDICTED: Homo sapiens reticulon 3 (RTN3)	transcript variant X4	mRNA;Homo sapiens reticulon 3 (RTN3)	transcript variant 2	mRNA"
190.15;NEDD8;Homo sapiens neural precursor cell expressed	developmentally down-regulated 8 (NEDD8)	mRNA
189.55;COX6C;"PREDICTED: Homo sapiens cytochrome c oxidase subunit 6C (COX6C)	transcript variant X1	mRNA;Homo sapiens cytochrome c oxidase subunit 6C (COX6C)	mRNA"
189.25;APLP2;"Homo sapiens amyloid beta precursor like protein 2 (APLP2)	transcript variant 7	mRNA;Homo sapiens amyloid beta precursor like protein 2 (APLP2)	transcript variant 3	mRNA;Homo sapiens amyloid beta precursor like protein 2 (APLP2)	transcript variant 1	mRNA;Homo sapiens amyloid beta precursor like protein 2 (APLP2)	transcript variant 4	mRNA;Homo sapiens amyloid beta precursor like protein 2 (APLP2)	transcript variant 2	mRNA"
187.86;EID1;Homo sapiens EP300 interacting inhibitor of differentiation 1 (EID1)	mRNA
187.84;HSBP1;Homo sapiens heat shock factor binding protein 1 (HSBP1)	mRNA
187.57;PCBP2;"Homo sapiens poly(rC) binding protein 2 (PCBP2)	transcript variant 2	mRNA;Homo sapiens poly(rC) binding protein 2 (PCBP2)	transcript variant 6	mRNA;Homo sapiens poly(rC) binding protein 2 (PCBP2)	transcript variant 3	mRNA;Homo sapiens poly(rC) binding protein 2 (PCBP2)	transcript variant 5	mRNA;Homo sapiens poly(rC) binding protein 2 (PCBP2)	transcript variant 4	mRNA;Homo sapiens poly(rC) binding protein 2 (PCBP2)	transcript variant 7	mRNA;Homo sapiens poly(rC) binding protein 2 (PCBP2)	transcript variant 1	mRNA"
187.46;TCEAL7;"Homo sapiens transcription elongation factor A like 7 (TCEAL7)	mRNA;PREDICTED: Homo sapiens transcription elongation factor A like 7 (TCEAL7)	transcript variant X1	mRNA"
187;FXYD6;"Homo sapiens FXYD domain containing ion transport regulator 6 (FXYD6)	transcript variant 1	mRNA;Homo sapiens FXYD domain containing ion transport regulator 6 (FXYD6)	transcript variant 5	mRNA;Homo sapiens FXYD domain containing ion transport regulator 6 (FXYD6)	transcript variant 4	mRNA;Homo sapiens FXYD domain containing ion transport regulator 6 (FXYD6)	transcript variant 3	mRNA;Homo sapiens FXYD domain containing ion transport regulator 6 (FXYD6)	transcript variant 2	mRNA"
186.49;CETN2;Homo sapiens centrin 2 (CETN2)	mRNA
186.05;NGRN;Homo sapiens neugrin	neurite outgrowth associated (NGRN)	transcript variant 2	mRNA
185.72;ATP5PO;Homo sapiens ATP synthase	H+ transporting	mitochondrial F1 complex	O subunit (ATP5O)	mRNA
185.16;ENO2;Homo sapiens enolase 2 (ENO2)	mRNA
184.51;PRKAR1A;"Homo sapiens protein kinase cAMP-dependent type I regulatory subunit alpha (PRKAR1A)	transcript variant 1	mRNA;Homo sapiens protein kinase cAMP-dependent type I regulatory subunit alpha (PRKAR1A)	transcript variant 3	mRNA;PREDICTED: Homo sapiens protein kinase cAMP-dependent type I regulatory subunit alpha (PRKAR1A)	transcript variant X2	mRNA;PREDICTED: Homo sapiens protein kinase cAMP-dependent type I regulatory subunit alpha (PRKAR1A)	transcript variant X1	mRNA;Homo sapiens protein kinase cAMP-dependent type I regulatory subunit alpha (PRKAR1A)	transcript variant 4	mRNA;Homo sapiens protein kinase cAMP-dependent type I regulatory subunit alpha (PRKAR1A)	transcript variant 2	mRNA;Homo sapiens protein kinase cAMP-dependent type I regulatory subunit alpha (PRKAR1A)	transcript variant 6	mRNA;PREDICTED: Homo sapiens protein kinase cAMP-dependent type I regulatory subunit alpha (PRKAR1A)	transcript variant X3	mRNA;Homo sapiens protein kinase cAMP-dependent type I regulatory subunit alpha (PRKAR1A)	transcript variant 5	mRNA"
184.33;SET;"PREDICTED: Homo sapiens SET nuclear proto-oncogene (SET)	transcript variant X4	mRNA;PREDICTED: Homo sapiens SET nuclear proto-oncogene (SET)	transcript variant X1	mRNA;Homo sapiens SET nuclear proto-oncogene (SET)	transcript variant 2	mRNA;PREDICTED: Homo sapiens SET nuclear proto-oncogene (SET)	transcript variant X2	mRNA;Homo sapiens SET nuclear proto-oncogene (SET)	transcript variant 1	mRNA;PREDICTED: Homo sapiens SET nuclear proto-oncogene (SET)	transcript variant X3	mRNA;Homo sapiens SET nuclear proto-oncogene (SET)	transcript variant 3	mRNA;Homo sapiens SET nuclear proto-oncogene (SET)	transcript variant 4	mRNA"
184.28;TOMM7;Homo sapiens translocase of outer mitochondrial membrane 7 (TOMM7)	mRNA
184.26;LY6H;"Homo sapiens lymphocyte antigen 6 family member H (LY6H)	transcript variant 2	mRNA;Homo sapiens lymphocyte antigen 6 family member H (LY6H)	transcript variant 1	mRNA;Homo sapiens lymphocyte antigen 6 family member H (LY6H)	transcript variant 3	mRNA;PREDICTED: Homo sapiens lymphocyte antigen 6 complex	locus H (LY6H)	transcript variant X2	mRNA;PREDICTED: Homo sapiens lymphocyte antigen 6 complex	locus H (LY6H)	transcript variant X1	mRNA"
184.03;ATP5F1C;"Homo sapiens ATP synthase	H+ transporting	mitochondrial F1 complex	gamma polypeptide 1 (ATP5C1)	transcript variant 1	mRNA;Homo sapiens ATP synthase	H+ transporting	mitochondrial F1 complex	gamma polypeptide 1 (ATP5C1)	transcript variant 3	mRNA;PREDICTED: Homo sapiens ATP synthase	H+ transporting	mitochondrial F1 complex	gamma polypeptide 1 (ATP5C1)	transcript variant X1	mRNA;Homo sapiens ATP synthase	H+ transporting	mitochondrial F1 complex	gamma polypeptide 1 (ATP5C1)	transcript variant 2	mRNA"
183.92;DSTN;"Homo sapiens destrin	actin depolymerizing factor (DSTN)	transcript variant 1	mRNA;PREDICTED: Homo sapiens destrin	actin depolymerizing factor (DSTN)	transcript variant X2	mRNA;PREDICTED: Homo sapiens destrin	actin depolymerizing factor (DSTN)	transcript variant X3	mRNA;PREDICTED: Homo sapiens destrin	actin depolymerizing factor (DSTN)	transcript variant X1	mRNA;Homo sapiens destrin	actin depolymerizing factor (DSTN)	transcript variant 2	mRNA"
183.58;sep-07;"PREDICTED: Homo sapiens septin 7 (SEPT7)	transcript variant X7	mRNA;PREDICTED: Homo sapiens septin 7 (SEPT7)	transcript variant X3	mRNA;PREDICTED: Homo sapiens septin 7 (SEPT7)	transcript variant X9	mRNA;Homo sapiens septin 7 (SEPT7)	transcript variant 2	mRNA;PREDICTED: Homo sapiens septin 7 (SEPT7)	transcript variant X4	mRNA;Homo sapiens septin 7 (SEPT7)	transcript variant 3	mRNA;PREDICTED: Homo sapiens septin 7 (SEPT7)	transcript variant X5	mRNA;Homo sapiens septin 7 (SEPT7)	transcript variant 1	mRNA;PREDICTED: Homo sapiens septin 7 (SEPT7)	transcript variant X12	mRNA;PREDICTED: Homo sapiens septin 7 (SEPT7)	transcript variant X6	mRNA;PREDICTED: Homo sapiens septin 7 (SEPT7)	transcript variant X8	mRNA;PREDICTED: Homo sapiens septin 7 (SEPT7)	transcript variant X1	mRNA;PREDICTED: Homo sapiens septin 7 (SEPT7)	transcript variant X11	mRNA;PREDICTED: Homo sapiens septin 7 (SEPT7)	transcript variant X10	mRNA;PREDICTED: Homo sapiens septin 7 (SEPT7)	transcript variant X2	mRNA"
183.37;MATR3;"Homo sapiens matrin 3 (MATR3)	transcript variant 4	mRNA;Homo sapiens matrin 3 (MATR3)	transcript variant 1	mRNA;Homo sapiens matrin 3 (MATR3)	transcript variant 2	mRNA;Homo sapiens matrin 3 (MATR3)	transcript variant 3	mRNA;Homo sapiens matrin 3 (MATR3)	transcript variant 6	mRNA;Homo sapiens matrin 3 (MATR3)	transcript variant 5	mRNA"
183.1;EIF3H;Homo sapiens eukaryotic translation initiation factor 3 subunit H (EIF3H)	mRNA
183.07;CRYAB;"Homo sapiens crystallin alpha B (CRYAB)	transcript variant 1	mRNA;PREDICTED: Homo sapiens crystallin alpha B (CRYAB)	transcript variant X2	mRNA;PREDICTED: Homo sapiens crystallin alpha B (CRYAB)	transcript variant X1	mRNA;Homo sapiens crystallin alpha B (CRYAB)	transcript variant 3	mRNA;Homo sapiens crystallin alpha B (CRYAB)	transcript variant 2	mRNA"
182.99;GPX1;"Homo sapiens glutathione peroxidase 1 (GPX1)	transcript variant 1	mRNA;Homo sapiens glutathione peroxidase 1 (GPX1)	transcript variant 2	mRNA"
182.06;ATP5MD;"Homo sapiens up-regulated during skeletal muscle growth 5 homolog (mouse) (USMG5)	transcript variant 2	mRNA;Homo sapiens up-regulated during skeletal muscle growth 5 homolog (mouse) (USMG5)	transcript variant 3	mRNA;Homo sapiens up-regulated during skeletal muscle growth 5 homolog (mouse) (USMG5)	transcript variant 1	mRNA"
180.69;ANXA5;"PREDICTED: Homo sapiens annexin A5 (ANXA5)	transcript variant X1	mRNA;Homo sapiens annexin A5 (ANXA5)	mRNA"
180.5;FHL1;"PREDICTED: Homo sapiens four and a half LIM domains 1 (FHL1)	transcript variant X6	mRNA;Homo sapiens four and a half LIM domains 1 (FHL1)	transcript variant 4	mRNA;PREDICTED: Homo sapiens four and a half LIM domains 1 (FHL1)	transcript variant X4	mRNA;PREDICTED: Homo sapiens four and a half LIM domains 1 (FHL1)	transcript variant X5	mRNA;PREDICTED: Homo sapiens four and a half LIM domains 1 (FHL1)	transcript variant X1	mRNA;Homo sapiens four and a half LIM domains 1 (FHL1)	transcript variant 2	mRNA;Homo sapiens four and a half LIM domains 1 (FHL1)	transcript variant 9	mRNA;Homo sapiens four and a half LIM domains 1 (FHL1)	transcript variant 7	mRNA;PREDICTED: Homo sapiens four and a half LIM domains 1 (FHL1)	transcript variant X7	mRNA;PREDICTED: Homo sapiens four and a half LIM domains 1 (FHL1)	transcript variant X2	mRNA;Homo sapiens four and a half LIM domains 1 (FHL1)	transcript variant 1	mRNA;PREDICTED: Homo sapiens four and a half LIM domains 1 (FHL1)	transcript variant X3	mRNA;Homo sapiens four and a half LIM domains 1 (FHL1)	transcript variant 3	mRNA;Homo sapiens four and a half LIM domains 1 (FHL1)	transcript variant 5	mRNA;Homo sapiens four and a half LIM domains 1 (FHL1)	transcript variant 6	mRNA"
179.59;FSTL1;Homo sapiens follistatin like 1 (FSTL1)	mRNA
179.17;SLC22A17;"PREDICTED: Homo sapiens solute carrier family 22 member 17 (SLC22A17)	transcript variant X1	mRNA;PREDICTED: Homo sapiens solute carrier family 22 member 17 (SLC22A17)	transcript variant X2	mRNA;PREDICTED: Homo sapiens solute carrier family 22 member 17 (SLC22A17)	transcript variant X3	mRNA;PREDICTED: Homo sapiens solute carrier family 22 member 17 (SLC22A17)	transcript variant X4	mRNA;Homo sapiens solute carrier family 22 member 17 (SLC22A17)	transcript variant 1	mRNA;Homo sapiens solute carrier family 22 member 17 (SLC22A17)	transcript variant 3	mRNA;Homo sapiens solute carrier family 22 member 17 (SLC22A17)	transcript variant 2	mRNA"
177.07;EIF4A1;"Homo sapiens eukaryotic translation initiation factor 4A1 (EIF4A1)	transcript variant 1	mRNA;Homo sapiens eukaryotic translation initiation factor 4A1 (EIF4A1)	transcript variant 2	mRNA"
175.57;COMMD6;"Homo sapiens COMM domain containing 6 (COMMD6)	transcript variant 1	mRNA;Homo sapiens COMM domain containing 6 (COMMD6)	transcript variant 2	mRNA;PREDICTED: Homo sapiens COMM domain containing 6 (COMMD6)	transcript variant X1	mRNA;Homo sapiens COMM domain containing 6 (COMMD6)	transcript variant 3	mRNA;Homo sapiens COMM domain containing 6 (COMMD6)	transcript variant 5	mRNA;Homo sapiens COMM domain containing 6 (COMMD6)	transcript variant 4	mRNA"
175.46;GUK1;"PREDICTED: Homo sapiens guanylate kinase 1 (GUK1)	transcript variant X3	mRNA;PREDICTED: Homo sapiens guanylate kinase 1 (GUK1)	transcript variant X7	mRNA;PREDICTED: Homo sapiens guanylate kinase 1 (GUK1)	transcript variant X4	mRNA;PREDICTED: Homo sapiens guanylate kinase 1 (GUK1)	transcript variant X2	mRNA;PREDICTED: Homo sapiens guanylate kinase 1 (GUK1)	transcript variant X1	mRNA;Homo sapiens guanylate kinase 1 (GUK1)	transcript variant 4	mRNA;PREDICTED: Homo sapiens guanylate kinase 1 (GUK1)	transcript variant X9	mRNA;Homo sapiens guanylate kinase 1 (GUK1)	transcript variant 5	mRNA;Homo sapiens guanylate kinase 1 (GUK1)	transcript variant 3	mRNA;PREDICTED: Homo sapiens guanylate kinase 1 (GUK1)	transcript variant X11	mRNA;PREDICTED: Homo sapiens guanylate kinase 1 (GUK1)	transcript variant X5	mRNA;Homo sapiens guanylate kinase 1 (GUK1)	transcript variant 1	mRNA;PREDICTED: Homo sapiens guanylate kinase 1 (GUK1)	transcript variant X6	mRNA;PREDICTED: Homo sapiens guanylate kinase 1 (GUK1)	transcript variant X8	mRNA;PREDICTED: Homo sapiens guanylate kinase 1 (GUK1)	transcript variant X10	mRNA;Homo sapiens guanylate kinase 1 (GUK1)	transcript variant 2	mRNA"
174.95;RPL27A;Homo sapiens ribosomal protein L27a (RPL27A)	mRNA
174.76;HMGN2;Homo sapiens high mobility group nucleosomal binding domain 2 (HMGN2)	mRNA
173.92;ATP5MPL;"Homo sapiens chromosome 14 open reading frame 2 (C14orf2)	transcript variant 1	mRNA;Homo sapiens chromosome 14 open reading frame 2 (C14orf2)	transcript variant 2	mRNA"
171.92;sep-03;"Homo sapiens septin 3 (SEPT3)	transcript variant A	mRNA;PREDICTED: Homo sapiens septin 3 (SEPT3)	transcript variant X1	mRNA;Homo sapiens septin 3 (SEPT3)	transcript variant B	mRNA"
171.6;TTC3;"PREDICTED: Homo sapiens tetratricopeptide repeat domain 3 (TTC3)	transcript variant X11	mRNA;PREDICTED: Homo sapiens tetratricopeptide repeat domain 3 (TTC3)	transcript variant X10	mRNA;PREDICTED: Homo sapiens tetratricopeptide repeat domain 3 (TTC3)	transcript variant X9	mRNA;PREDICTED: Homo sapiens tetratricopeptide repeat domain 3 (TTC3)	transcript variant X8	mRNA;PREDICTED: Homo sapiens tetratricopeptide repeat domain 3 (TTC3)	transcript variant X4	mRNA;PREDICTED: Homo sapiens tetratricopeptide repeat domain 3 (TTC3)	transcript variant X19	mRNA;PREDICTED: Homo sapiens tetratricopeptide repeat domain 3 (TTC3)	transcript variant X15	mRNA;PREDICTED: Homo sapiens tetratricopeptide repeat domain 3 (TTC3)	transcript variant X13	mRNA;PREDICTED: Homo sapiens tetratricopeptide repeat domain 3 (TTC3)	transcript variant X6	mRNA;PREDICTED: Homo sapiens tetratricopeptide repeat domain 3 (TTC3)	transcript variant X17	mRNA;PREDICTED: Homo sapiens tetratricopeptide repeat domain 3 (TTC3)	transcript variant X7	mRNA;PREDICTED: Homo sapiens tetratricopeptide repeat domain 3 (TTC3)	transcript variant X16	mRNA;PREDICTED: Homo sapiens tetratricopeptide repeat domain 3 (TTC3)	transcript variant X3	mRNA;PREDICTED: Homo sapiens tetratricopeptide repeat domain 3 (TTC3)	transcript variant X12	mRNA;Homo sapiens tetratricopeptide repeat domain 3 (TTC3)	transcript variant 2	mRNA;Homo sapiens tetratricopeptide repeat domain 3 (TTC3)	transcript variant 1	mRNA;PREDICTED: Homo sapiens tetratricopeptide repeat domain 3 (TTC3)	transcript variant X21	mRNA;PREDICTED: Homo sapiens tetratricopeptide repeat domain 3 (TTC3)	transcript variant X1	mRNA;PREDICTED: Homo sapiens tetratricopeptide repeat domain 3 (TTC3)	transcript variant X2	mRNA;PREDICTED: Homo sapiens tetratricopeptide repeat domain 3 (TTC3)	transcript variant X5	mRNA;Homo sapiens tetratricopeptide repeat domain 3 (TTC3)	transcript variant 3	mRNA;PREDICTED: Homo sapiens tetratricopeptide repeat domain 3 (TTC3)	transcript variant X14	mRNA;PREDICTED: Homo sapiens tetratricopeptide repeat domain 3 (TTC3)	transcript variant X18	mRNA;Homo sapiens tetratricopeptide repeat domain 3 (TTC3)	transcript variant 4	mRNA"
171.14;SLC25A3;"Homo sapiens solute carrier family 25 member 3 (SLC25A3)	transcript variant 1	mRNA;Homo sapiens solute carrier family 25 member 3 (SLC25A3)	transcript variant 2	mRNA;Homo sapiens solute carrier family 25 member 3 (SLC25A3)	transcript variant 3	mRNA"
170.94;NDUFA1;Homo sapiens NADH:ubiquinone oxidoreductase subunit A1 (NDUFA1)	mRNA
169.72;PLTP;"Homo sapiens phospholipid transfer protein (PLTP)	transcript variant 2	mRNA;Homo sapiens phospholipid transfer protein (PLTP)	transcript variant 1	mRNA;Homo sapiens phospholipid transfer protein (PLTP)	transcript variant 4	mRNA;Homo sapiens phospholipid transfer protein (PLTP)	transcript variant 3	mRNA"
169.68;ARL6IP1;"Homo sapiens ADP ribosylation factor like GTPase 6 interacting protein 1 (ARL6IP1)	transcript variant 1	mRNA;Homo sapiens ADP ribosylation factor like GTPase 6 interacting protein 1 (ARL6IP1)	transcript variant 2	mRNA"
169.15;TRPM3;"PREDICTED: Homo sapiens transient receptor potential cation channel subfamily M member 3 (TRPM3)	transcript variant X26	mRNA;PREDICTED: Homo sapiens transient receptor potential cation channel subfamily M member 3 (TRPM3)	transcript variant X10	mRNA;PREDICTED: Homo sapiens transient receptor potential cation channel subfamily M member 3 (TRPM3)	transcript variant X11	mRNA;PREDICTED: Homo sapiens transient receptor potential cation channel subfamily M member 3 (TRPM3)	transcript variant X6	mRNA;PREDICTED: Homo sapiens transient receptor potential cation channel subfamily M member 3 (TRPM3)	transcript variant X23	mRNA;PREDICTED: Homo sapiens transient receptor potential cation channel subfamily M member 3 (TRPM3)	transcript variant X20	mRNA;PREDICTED: Homo sapiens transient receptor potential cation channel subfamily M member 3 (TRPM3)	transcript variant X7	mRNA;PREDICTED: Homo sapiens transient receptor potential cation channel subfamily M member 3 (TRPM3)	transcript variant X12	mRNA;PREDICTED: Homo sapiens transient receptor potential cation channel subfamily M member 3 (TRPM3)	transcript variant X34	mRNA;PREDICTED: Homo sapiens transient receptor potential cation channel subfamily M member 3 (TRPM3)	transcript variant X31	mRNA;PREDICTED: Homo sapiens transient receptor potential cation channel subfamily M member 3 (TRPM3)	transcript variant X14	mRNA;PREDICTED: Homo sapiens transient receptor potential cation channel subfamily M member 3 (TRPM3)	transcript variant X30	mRNA;Homo sapiens transient receptor potential cation channel subfamily M member 3 (TRPM3)	transcript variant 9	mRNA;Homo sapiens transient receptor potential cation channel subfamily M member 3 (TRPM3)	transcript variant 4	mRNA;Homo sapiens transient receptor potential cation channel subfamily M member 3 (TRPM3)	transcript variant 7	mRNA;PREDICTED: Homo sapiens transient receptor potential cation channel subfamily M member 3 (TRPM3)	transcript variant X27	mRNA;PREDICTED: Homo sapiens transient receptor potential cation channel subfamily M member 3 (TRPM3)	transcript variant X16	mRNA;PREDICTED: Homo sapiens transient receptor potential cation channel subfamily M member 3 (TRPM3)	transcript variant X13	mRNA;PREDICTED: Homo sapiens transient receptor potential cation channel subfamily M member 3 (TRPM3)	transcript variant X24	mRNA;Homo sapiens transient receptor potential cation channel subfamily M member 3 (TRPM3)	transcript variant 6	mRNA;PREDICTED: Homo sapiens transient receptor potential cation channel subfamily M member 3 (TRPM3)	transcript variant X33	mRNA;PREDICTED: Homo sapiens transient receptor potential cation channel subfamily M member 3 (TRPM3)	transcript variant X5	mRNA;PREDICTED: Homo sapiens transient receptor potential cation channel subfamily M member 3 (TRPM3)	transcript variant X29	mRNA;PREDICTED: Homo sapiens transient receptor potential cation channel subfamily M member 3 (TRPM3)	transcript variant X15	mRNA;PREDICTED: Homo sapiens transient receptor potential cation channel subfamily M member 3 (TRPM3)	transcript variant X9
169.12;WLS;"Homo sapiens wntless Wnt ligand secretion mediator (WLS)	transcript variant 1	mRNA;PREDICTED: Homo sapiens wntless Wnt ligand secretion mediator (WLS)	transcript variant X3	mRNA;Homo sapiens wntless Wnt ligand secretion mediator (WLS)	transcript variant 3	mRNA;PREDICTED: Homo sapiens wntless Wnt ligand secretion mediator (WLS)	transcript variant X1	mRNA;Homo sapiens wntless Wnt ligand secretion mediator (WLS)	transcript variant 2	mRNA;PREDICTED: Homo sapiens wntless Wnt ligand secretion mediator (WLS)	transcript variant X2	mRNA"
169.05;PFN1;"Homo sapiens profilin 1 (PFN1)	mRNA;PREDICTED: Homo sapiens profilin 1 (PFN1)	transcript variant X1	mRNA"
168.84;C4orf48;"Homo sapiens chromosome 4 open reading frame 48 (C4orf48)	transcript variant 1	mRNA;Homo sapiens chromosome 4 open reading frame 48 (C4orf48)	transcript variant 2	mRNA;PREDICTED: Homo sapiens chromosome 4 open reading frame 48 (C4orf48)	transcript variant X2	mRNA;PREDICTED: Homo sapiens chromosome 4 open reading frame 48 (C4orf48)	transcript variant X3	mRNA;PREDICTED: Homo sapiens chromosome 4 open reading frame 48 (C4orf48)	transcript variant X1	mRNA"
168.22;NDUFB4;"Homo sapiens NADH:ubiquinone oxidoreductase subunit B4 (NDUFB4)	transcript variant 1	mRNA;Homo sapiens NADH:ubiquinone oxidoreductase subunit B4 (NDUFB4)	transcript variant 2	mRNA"
167.96;LAPTM4A;Homo sapiens lysosomal protein transmembrane 4 alpha (LAPTM4A)	mRNA
167.69;NSG2;Homo sapiens neuronal vesicle trafficking associated 2 (NSG2)	mRNA
167.61;CTNNB1;"PREDICTED: Homo sapiens catenin beta 1 (CTNNB1)	transcript variant X3	mRNA;Homo sapiens catenin beta 1 (CTNNB1)	transcript variant 1	mRNA;Homo sapiens catenin beta 1 (CTNNB1)	transcript variant 2	mRNA;PREDICTED: Homo sapiens catenin beta 1 (CTNNB1)	transcript variant X4	mRNA;Homo sapiens catenin beta 1 (CTNNB1)	transcript variant 3	mRNA;PREDICTED: Homo sapiens catenin beta 1 (CTNNB1)	transcript variant X1	mRNA;PREDICTED: Homo sapiens catenin beta 1 (CTNNB1)	transcript variant X5	mRNA;PREDICTED: Homo sapiens catenin beta 1 (CTNNB1)	transcript variant X2	mRNA"
167.48;GDI1;Homo sapiens GDP dissociation inhibitor 1 (GDI1)	mRNA
166.85;TRIR;Homo sapiens chromosome 19 open reading frame 43 (C19orf43)	mRNA
166.49;ERH;Homo sapiens ERH	mRNA splicing and mitosis factor (ERH)	mRNA
166.44;EIF3F;Homo sapiens eukaryotic translation initiation factor 3 subunit F (EIF3F)	mRNA
165.98;MGST3;"Homo sapiens microsomal glutathione S-transferase 3 (MGST3)	mRNA;PREDICTED: Homo sapiens microsomal glutathione S-transferase 3 (MGST3)	transcript variant X1	mRNA"
165.54;SNX3;"Homo sapiens sorting nexin 3 (SNX3)	transcript variant 1	mRNA;Homo sapiens sorting nexin 3 (SNX3)	transcript variant 3	mRNA;Homo sapiens sorting nexin 3 (SNX3)	transcript variant 2	mRNA;Homo sapiens sorting nexin 3 (SNX3)	transcript variant 4	mRNA"
165.26;FABP7;"Homo sapiens fatty acid binding protein 7 (FABP7)	transcript variant 1	mRNA;Homo sapiens fatty acid binding protein 7 (FABP7)	transcript variant 2	mRNA;Homo sapiens fatty acid binding protein 7 (FABP7)	transcript variant 3	mRNA;Homo sapiens fatty acid binding protein 7 (FABP7)	transcript variant 4	mRNA"
165.15;CDKN1A;"Homo sapiens cyclin dependent kinase inhibitor 1A (CDKN1A)	transcript variant 2	mRNA;Homo sapiens cyclin dependent kinase inhibitor 1A (CDKN1A)	transcript variant 4	mRNA;Homo sapiens cyclin dependent kinase inhibitor 1A (CDKN1A)	transcript variant 1	mRNA;Homo sapiens cyclin dependent kinase inhibitor 1A (CDKN1A)	transcript variant 3	mRNA;Homo sapiens cyclin dependent kinase inhibitor 1A (CDKN1A)	transcript variant 5	mRNA"
164.95;AP1S2;"PREDICTED: Homo sapiens adaptor related protein complex 1 sigma 2 subunit (AP1S2)	transcript variant X1	mRNA;PREDICTED: Homo sapiens adaptor related protein complex 1 sigma 2 subunit (AP1S2)	transcript variant X4	mRNA;Homo sapiens adaptor related protein complex 1 sigma 2 subunit (AP1S2)	transcript variant 2	mRNA;PREDICTED: Homo sapiens adaptor related protein complex 1 sigma 2 subunit (AP1S2)	transcript variant X2	mRNA;Homo sapiens adaptor related protein complex 1 sigma 2 subunit (AP1S2)	transcript variant 1	mRNA;PREDICTED: Homo sapiens adaptor related protein complex 1 sigma 2 subunit (AP1S2)	transcript variant X7	mRNA"
164.95;ARPC2;"Homo sapiens actin related protein 2/3 complex subunit 2 (ARPC2)	transcript variant 1	mRNA;PREDICTED: Homo sapiens actin related protein 2/3 complex subunit 2 (ARPC2)	transcript variant X1	mRNA;PREDICTED: Homo sapiens actin related protein 2/3 complex subunit 2 (ARPC2)	transcript variant X4	mRNA;Homo sapiens actin related protein 2/3 complex subunit 2 (ARPC2)	transcript variant 2	mRNA;PREDICTED: Homo sapiens actin related protein 2/3 complex subunit 2 (ARPC2)	transcript variant X3	mRNA;PREDICTED: Homo sapiens actin related protein 2/3 complex subunit 2 (ARPC2)	transcript variant X2	mRNA"
164.76;MFAP4;"Homo sapiens microfibril associated protein 4 (MFAP4)	transcript variant 1	mRNA;Homo sapiens microfibril associated protein 4 (MFAP4)	transcript variant 2	mRNA"
164.64;ELOB;"Homo sapiens elongin B (ELOB)	transcript variant 2	mRNA;Homo sapiens elongin B (ELOB)	transcript variant 1	mRNA"
164.54;BANF1;"PREDICTED: Homo sapiens barrier to autointegration factor 1 (BANF1)	transcript variant X2	mRNA;Homo sapiens barrier to autointegration factor 1 (BANF1)	transcript variant 1	mRNA;PREDICTED: Homo sapiens barrier to autointegration factor 1 (BANF1)	transcript variant X1	mRNA;Homo sapiens barrier to autointegration factor 1 (BANF1)	transcript variant 2	mRNA"
164.5;FKBP8;"Homo sapiens FK506 binding protein 8 (FKBP8)	transcript variant 1	mRNA;PREDICTED: Homo sapiens FK506 binding protein 8 (FKBP8)	transcript variant X2	mRNA;Homo sapiens FK506 binding protein 8 (FKBP8)	transcript variant 2	mRNA;PREDICTED: Homo sapiens FK506 binding protein 8 (FKBP8)	transcript variant X1	mRNA"
164.39;HSPE1;Homo sapiens heat shock protein family E (Hsp10) member 1 (HSPE1)	mRNA
164.03;CAPNS1;"PREDICTED: Homo sapiens calpain small subunit 1 (CAPNS1)	transcript variant X2	mRNA;Homo sapiens calpain small subunit 1 (CAPNS1)	transcript variant 1	mRNA;PREDICTED: Homo sapiens calpain small subunit 1 (CAPNS1)	transcript variant X3	mRNA;Homo sapiens calpain small subunit 1 (CAPNS1)	transcript variant 3	mRNA;PREDICTED: Homo sapiens calpain small subunit 1 (CAPNS1)	transcript variant X1	mRNA;Homo sapiens calpain small subunit 1 (CAPNS1)	transcript variant 4	mRNA;Homo sapiens calpain small subunit 1 (CAPNS1)	transcript variant 2	mRNA"
163.98;PTGES3;"Homo sapiens prostaglandin E synthase 3 (PTGES3)	transcript variant 5	mRNA;PREDICTED: Homo sapiens prostaglandin E synthase 3 (PTGES3)	transcript variant X4	mRNA;PREDICTED: Homo sapiens prostaglandin E synthase 3 (PTGES3)	transcript variant X3	mRNA;PREDICTED: Homo sapiens prostaglandin E synthase 3 (PTGES3)	transcript variant X5	mRNA;Homo sapiens prostaglandin E synthase 3 (PTGES3)	transcript variant 6	mRNA;Homo sapiens prostaglandin E synthase 3 (PTGES3)	transcript variant 2	mRNA;Homo sapiens prostaglandin E synthase 3 (PTGES3)	transcript variant 3	mRNA;Homo sapiens prostaglandin E synthase 3 (PTGES3)	transcript variant 4	mRNA;PREDICTED: Homo sapiens prostaglandin E synthase 3 (PTGES3)	transcript variant X1	mRNA;Homo sapiens prostaglandin E synthase 3 (PTGES3)	transcript variant 1	mRNA;PREDICTED: Homo sapiens prostaglandin E synthase 3 (PTGES3)	transcript variant X2	mRNA"
162.47;EIF5A;"PREDICTED: Homo sapiens eukaryotic translation initiation factor 5A (EIF5A)	transcript variant X2	mRNA;PREDICTED: Homo sapiens eukaryotic translation initiation factor 5A (EIF5A)	transcript variant X6	mRNA;Homo sapiens eukaryotic translation initiation factor 5A (EIF5A)	transcript variant B	mRNA;PREDICTED: Homo sapiens eukaryotic translation initiation factor 5A (EIF5A)	transcript variant X1	mRNA;Homo sapiens eukaryotic translation initiation factor 5A (EIF5A)	transcript variant D	mRNA;PREDICTED: Homo sapiens eukaryotic translation initiation factor 5A (EIF5A)	transcript variant X4	mRNA;Homo sapiens eukaryotic translation initiation factor 5A (EIF5A)	transcript variant A	mRNA;PREDICTED: Homo sapiens eukaryotic translation initiation factor 5A (EIF5A)	transcript variant X3	mRNA;PREDICTED: Homo sapiens eukaryotic translation initiation factor 5A (EIF5A)	transcript variant X5	mRNA;Homo sapiens eukaryotic translation initiation factor 5A (EIF5A)	transcript variant C	mRNA;PREDICTED: Homo sapiens eukaryotic translation initiation factor 5A (EIF5A)	transcript variant X7	mRNA"
161.34;PGK1;Homo sapiens phosphoglycerate kinase 1 (PGK1)	mRNA
160.97;C1orf61;"PREDICTED: Homo sapiens chromosome 1 open reading frame 61 (C1orf61)	transcript variant X14	mRNA;PREDICTED: Homo sapiens chromosome 1 open reading frame 61 (C1orf61)	transcript variant X10	mRNA;PREDICTED: Homo sapiens chromosome 1 open reading frame 61 (C1orf61)	transcript variant X6	mRNA;Homo sapiens chromosome 1 open reading frame 61 (C1orf61)	transcript variant 3	mRNA;PREDICTED: Homo sapiens chromosome 1 open reading frame 61 (C1orf61)	transcript variant X11	mRNA;PREDICTED: Homo sapiens chromosome 1 open reading frame 61 (C1orf61)	transcript variant X8	mRNA;PREDICTED: Homo sapiens chromosome 1 open reading frame 61 (C1orf61)	transcript variant X7	mRNA;PREDICTED: Homo sapiens chromosome 1 open reading frame 61 (C1orf61)	transcript variant X13	mRNA;PREDICTED: Homo sapiens chromosome 1 open reading frame 61 (C1orf61)	transcript variant X1	mRNA;PREDICTED: Homo sapiens chromosome 1 open reading frame 61 (C1orf61)	transcript variant X2	mRNA;PREDICTED: Homo sapiens chromosome 1 open reading frame 61 (C1orf61)	transcript variant X4	mRNA;Homo sapiens chromosome 1 open reading frame 61 (C1orf61)	transcript variant 1	mRNA;PREDICTED: Homo sapiens chromosome 1 open reading frame 61 (C1orf61)	transcript variant X3	mRNA;PREDICTED: Homo sapiens chromosome 1 open reading frame 61 (C1orf61)	transcript variant X9	mRNA;Homo sapiens chromosome 1 open reading frame 61 (C1orf61)	transcript variant 4	mRNA;PREDICTED: Homo sapiens chromosome 1 open reading frame 61 (C1orf61)	transcript variant X5	mRNA;Homo sapiens chromosome 1 open reading frame 61 (C1orf61)	transcript variant 2	mRNA"
160.42;VAMP2;"PREDICTED: Homo sapiens vesicle associated membrane protein 2 (VAMP2)	transcript variant X1	mRNA;Homo sapiens vesicle associated membrane protein 2 (VAMP2)	transcript variant 1	mRNA"
160.31;DDX5;"Homo sapiens DEAD-box helicase 5 (DDX5)	transcript variant 3	mRNA;Homo sapiens DEAD-box helicase 5 (DDX5)	transcript variant 2	mRNA;Homo sapiens DEAD-box helicase 5 (DDX5)	transcript variant 4	mRNA;Homo sapiens DEAD-box helicase 5 (DDX5)	transcript variant 1	mRNA"
159.6;YWHAH;Homo sapiens tyrosine 3-monooxygenase/tryptophan 5-monooxygenase activation protein eta (YWHAH)	mRNA
159.18;CD99;"Homo sapiens CD99 molecule (Xg blood group) (CD99)	transcript variant 1	mRNA;Homo sapiens CD99 molecule (Xg blood group) (CD99)	transcript variant 6	mRNA;Homo sapiens CD99 molecule (Xg blood group) (CD99)	transcript variant 5	mRNA;Homo sapiens CD99 molecule (Xg blood group) (CD99)	transcript variant 4	mRNA;Homo sapiens CD99 molecule (Xg blood group) (CD99)	transcript variant 2	mRNA;Homo sapiens CD99 molecule (Xg blood group) (CD99)	transcript variant 7	mRNA"
159.05;HMGN3;"Homo sapiens high mobility group nucleosomal binding domain 3 (HMGN3)	transcript variant 1	mRNA;Homo sapiens high mobility group nucleosomal binding domain 3 (HMGN3)	transcript variant 6	mRNA;Homo sapiens high mobility group nucleosomal binding domain 3 (HMGN3)	transcript variant 4	mRNA;Homo sapiens high mobility group nucleosomal binding domain 3 (HMGN3)	transcript variant 3	mRNA;Homo sapiens high mobility group nucleosomal binding domain 3 (HMGN3)	transcript variant 8	mRNA;Homo sapiens high mobility group nucleosomal binding domain 3 (HMGN3)	transcript variant 9	mRNA;Homo sapiens high mobility group nucleosomal binding domain 3 (HMGN3)	transcript variant 7	mRNA;Homo sapiens high mobility group nucleosomal binding domain 3 (HMGN3)	transcript variant 2	mRNA;Homo sapiens high mobility group nucleosomal binding domain 3 (HMGN3)	transcript variant 5	mRNA"
159.03;NDUFB7;"PREDICTED: Homo sapiens NADH:ubiquinone oxidoreductase subunit B7 (NDUFB7)	transcript variant X1	mRNA;Homo sapiens NADH:ubiquinone oxidoreductase subunit B7 (NDUFB7)	mRNA"
158.57;HLA-A;"Homo sapiens major histocompatibility complex	class I	A (HLA-A)	transcript variant 1 (A*03:01:0:01)	mRNA;PREDICTED: Homo sapiens major histocompatibility complex	class I	A (HLA-A)	transcript variant X3	mRNA;PREDICTED: Homo sapiens major histocompatibility complex	class I	A (HLA-A)	transcript variant X2	mRNA;Homo sapiens major histocompatibility complex	class I	A (HLA-A)	transcript variant 2 (A*01:01:01:01)	mRNA"
158.31;SNRPN;"Homo sapiens small nuclear ribonucleoprotein polypeptide N (SNRPN)	transcript variant 2	mRNA;Homo sapiens small nuclear ribonucleoprotein polypeptide N (SNRPN)	transcript variant 5	mRNA;Homo sapiens small nuclear ribonucleoprotein polypeptide N (SNRPN)	transcript variant 3	mRNA;Homo sapiens small nuclear ribonucleoprotein polypeptide N (SNRPN)	transcript variant 4	mRNA;Homo sapiens small nuclear ribonucleoprotein polypeptide N (SNRPN)	transcript variant 1	mRNA"
158.21;TIMP2;Homo sapiens TIMP metallopeptidase inhibitor 2 (TIMP2)	mRNA
158.08;S100A11;Homo sapiens S100 calcium binding protein A11 (S100A11)	mRNA
157.78;SNRPD2;"Homo sapiens small nuclear ribonucleoprotein D2 polypeptide (SNRPD2)	transcript variant 2	mRNA;Homo sapiens small nuclear ribonucleoprotein D2 polypeptide (SNRPD2)	transcript variant 1	mRNA"
157.52;IGFBP4;Homo sapiens insulin like growth factor binding protein 4 (IGFBP4)	mRNA
157.31;NDUFA4;Homo sapiens NDUFA4	mitochondrial complex associated (NDUFA4)	mRNA
156.12;PEG10;"Homo sapiens paternally expressed 10 (PEG10)	transcript variant 2	mRNA;Homo sapiens paternally expressed 10 (PEG10)	transcript variant 1	mRNA"
155.98;CRMP1;"Homo sapiens collapsin response mediator protein 1 (CRMP1)	transcript variant 4	mRNA;Homo sapiens collapsin response mediator protein 1 (CRMP1)	transcript variant 3	mRNA;Homo sapiens collapsin response mediator protein 1 (CRMP1)	transcript variant 1	mRNA;Homo sapiens collapsin response mediator protein 1 (CRMP1)	transcript variant 2	mRNA"
155.73;MARCKS;Homo sapiens myristoylated alanine rich protein kinase C substrate (MARCKS)	mRNA
155.49;HMGN1;"PREDICTED: Homo sapiens high mobility group nucleosome binding domain 1 (HMGN1)	transcript variant X5	mRNA;PREDICTED: Homo sapiens high mobility group nucleosome binding domain 1 (HMGN1)	transcript variant X9	mRNA;PREDICTED: Homo sapiens high mobility group nucleosome binding domain 1 (HMGN1)	transcript variant X11	mRNA;PREDICTED: Homo sapiens high mobility group nucleosome binding domain 1 (HMGN1)	transcript variant X8	mRNA;PREDICTED: Homo sapiens high mobility group nucleosome binding domain 1 (HMGN1)	transcript variant X3	mRNA;PREDICTED: Homo sapiens high mobility group nucleosome binding domain 1 (HMGN1)	transcript variant X1	mRNA;PREDICTED: Homo sapiens high mobility group nucleosome binding domain 1 (HMGN1)	transcript variant X10	mRNA;Homo sapiens high mobility group nucleosome binding domain 1 (HMGN1)	mRNA;PREDICTED: Homo sapiens high mobility group nucleosome binding domain 1 (HMGN1)	transcript variant X4	mRNA;PREDICTED: Homo sapiens high mobility group nucleosome binding domain 1 (HMGN1)	transcript variant X2	mRNA;PREDICTED: Homo sapiens high mobility group nucleosome binding domain 1 (HMGN1)	transcript variant X7	mRNA;PREDICTED: Homo sapiens high mobility group nucleosome binding domain 1 (HMGN1)	transcript variant X6	mRNA"
155.4;ARPC3;"Homo sapiens actin related protein 2/3 complex subunit 3 (ARPC3)	transcript variant 2	mRNA;Homo sapiens actin related protein 2/3 complex subunit 3 (ARPC3)	transcript variant 1	mRNA"
154.95;ATP5PD;"Homo sapiens ATP synthase	H+ transporting	mitochondrial Fo complex subunit D (ATP5H)	transcript variant 2	mRNA;Homo sapiens ATP synthase	H+ transporting	mitochondrial Fo complex subunit D (ATP5H)	transcript variant 1	mRNA"
154.94;FBLN1;"Homo sapiens fibulin 1 (FBLN1)	transcript variant C	mRNA;Homo sapiens fibulin 1 (FBLN1)	transcript variant D	mRNA;Homo sapiens fibulin 1 (FBLN1)	transcript variant A	mRNA;Homo sapiens fibulin 1 (FBLN1)	transcript variant B	mRNA"
154.13;RCN1;Homo sapiens reticulocalbin 1 (RCN1)	mRNA
154.13;YWHAG;Homo sapiens tyrosine 3-monooxygenase/tryptophan 5-monooxygenase activation protein gamma (YWHAG)	mRNA
153.54;PSMB4;Homo sapiens proteasome subunit beta 4 (PSMB4)	mRNA
153.1;MEST;"PREDICTED: Homo sapiens mesoderm specific transcript (MEST)	transcript variant X1	mRNA;Homo sapiens mesoderm specific transcript (MEST)	transcript variant 2	mRNA;Homo sapiens mesoderm specific transcript (MEST)	transcript variant 1	mRNA;Homo sapiens mesoderm specific transcript (MEST)	transcript variant 4	mRNA;PREDICTED: Homo sapiens mesoderm specific transcript (MEST)	transcript variant X2	mRNA;Homo sapiens mesoderm specific transcript (MEST)	transcript variant 6	mRNA;Homo sapiens mesoderm specific transcript (MEST)	transcript variant 3	mRNA;Homo sapiens mesoderm specific transcript (MEST)	transcript variant 5	mRNA"
153.04;PRDX4;"PREDICTED: Homo sapiens peroxiredoxin 4 (PRDX4)	transcript variant X3	mRNA;PREDICTED: Homo sapiens peroxiredoxin 4 (PRDX4)	transcript variant X2	mRNA;Homo sapiens peroxiredoxin 4 (PRDX4)	mRNA;PREDICTED: Homo sapiens peroxiredoxin 4 (PRDX4)	transcript variant X1	mRNA"
152.98;LDHA;"Homo sapiens lactate dehydrogenase A (LDHA)	transcript variant 1	mRNA;Homo sapiens lactate dehydrogenase A (LDHA)	transcript variant 3	mRNA;Homo sapiens lactate dehydrogenase A (LDHA)	transcript variant 2	mRNA;Homo sapiens lactate dehydrogenase A (LDHA)	transcript variant 4	mRNA;Homo sapiens lactate dehydrogenase A (LDHA)	transcript variant 5	mRNA"
152.47;C6orf48;"Homo sapiens chromosome 6 open reading frame 48 (C6orf48)	transcript variant 5	mRNA;Homo sapiens chromosome 6 open reading frame 48 (C6orf48)	transcript variant 4	mRNA;Homo sapiens chromosome 6 open reading frame 48 (C6orf48)	transcript variant 2	mRNA;Homo sapiens chromosome 6 open reading frame 48 (C6orf48)	transcript variant 1	mRNA;Homo sapiens chromosome 6 open reading frame 48 (C6orf48)	transcript variant 8	mRNA;Homo sapiens chromosome 6 open reading frame 48 (C6orf48)	transcript variant 3	mRNA;Homo sapiens chromosome 6 open reading frame 48 (C6orf48)	transcript variant 7	mRNA;Homo sapiens chromosome 6 open reading frame 48 (C6orf48)	transcript variant 9	mRNA;Homo sapiens chromosome 6 open reading frame 48 (C6orf48)	transcript variant 6	mRNA"
152.35;ERGIC3;"Homo sapiens ERGIC and golgi 3 (ERGIC3)	transcript variant 1	mRNA;Homo sapiens ERGIC and golgi 3 (ERGIC3)	transcript variant 2	mRNA"
152.25;HMGB1;"Homo sapiens high mobility group box 1 (HMGB1)	transcript variant 3	mRNA;Homo sapiens high mobility group box 1 (HMGB1)	transcript variant 2	mRNA;Homo sapiens high mobility group box 1 (HMGB1)	transcript variant 1	mRNA"
151.88;BSCL2;"Homo sapiens BSCL2	seipin lipid droplet biogenesis associated (BSCL2)	transcript variant 2	mRNA;Homo sapiens BSCL2	seipin lipid droplet biogenesis associated (BSCL2)	transcript variant 3	mRNA;Homo sapiens BSCL2	seipin lipid droplet biogenesis associated (BSCL2)	transcript variant 1	mRNA"
151.62;UBA1;"PREDICTED: Homo sapiens ubiquitin like modifier activating enzyme 1 (UBA1)	transcript variant X7	mRNA;PREDICTED: Homo sapiens ubiquitin like modifier activating enzyme 1 (UBA1)	transcript variant X2	mRNA;PREDICTED: Homo sapiens ubiquitin like modifier activating enzyme 1 (UBA1)	transcript variant X5	mRNA;PREDICTED: Homo sapiens ubiquitin like modifier activating enzyme 1 (UBA1)	transcript variant X6	mRNA;PREDICTED: Homo sapiens ubiquitin like modifier activating enzyme 1 (UBA1)	transcript variant X1	mRNA;Homo sapiens ubiquitin like modifier activating enzyme 1 (UBA1)	transcript variant 2	mRNA;PREDICTED: Homo sapiens ubiquitin like modifier activating enzyme 1 (UBA1)	transcript variant X3	mRNA;PREDICTED: Homo sapiens ubiquitin like modifier activating enzyme 1 (UBA1)	transcript variant X4	mRNA;Homo sapiens ubiquitin like modifier activating enzyme 1 (UBA1)	transcript variant 1	mRNA"
150.7;SRSF5;"PREDICTED: Homo sapiens serine/arginine-rich splicing factor 5 (SRSF5)	transcript variant X4	mRNA;PREDICTED: Homo sapiens serine/arginine-rich splicing factor 5 (SRSF5)	transcript variant X3	mRNA;PREDICTED: Homo sapiens serine/arginine-rich splicing factor 5 (SRSF5)	transcript variant X2	mRNA;Homo sapiens serine and arginine rich splicing factor 5 (SRSF5)	transcript variant 2	mRNA;PREDICTED: Homo sapiens serine/arginine-rich splicing factor 5 (SRSF5)	transcript variant X5	mRNA;Homo sapiens serine and arginine rich splicing factor 5 (SRSF5)	transcript variant 1	mRNA;Homo sapiens serine and arginine rich splicing factor 5 (SRSF5)	transcript variant 3	mRNA;PREDICTED: Homo sapiens serine/arginine-rich splicing factor 5 (SRSF5)	transcript variant X1	mRNA"
150.31;FEZ1;"PREDICTED: Homo sapiens fasciculation and elongation protein zeta 1 (FEZ1)	transcript variant X2	mRNA;Homo sapiens fasciculation and elongation protein zeta 1 (FEZ1)	transcript variant 1	mRNA;Homo sapiens fasciculation and elongation protein zeta 1 (FEZ1)	transcript variant 2	mRNA;PREDICTED: Homo sapiens fasciculation and elongation protein zeta 1 (FEZ1)	transcript variant X1	mRNA"
149.92;GTF2I;"Homo sapiens general transcription factor IIi (GTF2I)	transcript variant 1	mRNA;Homo sapiens general transcription factor IIi (GTF2I)	transcript variant 5	mRNA;Homo sapiens general transcription factor IIi (GTF2I)	transcript variant 2	mRNA;Homo sapiens general transcription factor IIi (GTF2I)	transcript variant 3	mRNA;Homo sapiens general transcription factor IIi (GTF2I)	transcript variant 4	mRNA;Homo sapiens general transcription factor IIi (GTF2I)	transcript variant 6	mRNA"
149.77;ARF4;Homo sapiens ADP ribosylation factor 4 (ARF4)	mRNA
149.16;PDIA3;Homo sapiens protein disulfide isomerase family A member 3 (PDIA3)	mRNA
148.87;CUTA;"Homo sapiens cutA divalent cation tolerance homolog (CUTA)	transcript variant 5	mRNA;Homo sapiens cutA divalent cation tolerance homolog (CUTA)	transcript variant 1	mRNA;Homo sapiens cutA divalent cation tolerance homolog (CUTA)	transcript variant 3	mRNA;Homo sapiens cutA divalent cation tolerance homolog (CUTA)	transcript variant 4	mRNA;Homo sapiens cutA divalent cation tolerance homolog (CUTA)	transcript variant 2	mRNA"
148.3;PAIP2;"Homo sapiens poly(A) binding protein interacting protein 2 (PAIP2)	transcript variant 1	mRNA;PREDICTED: Homo sapiens poly(A) binding protein interacting protein 2 (PAIP2)	transcript variant X3	mRNA;Homo sapiens poly(A) binding protein interacting protein 2 (PAIP2)	transcript variant 2	mRNA;PREDICTED: Homo sapiens poly(A) binding protein interacting protein 2 (PAIP2)	transcript variant X2	mRNA;PREDICTED: Homo sapiens poly(A) binding protein interacting protein 2 (PAIP2)	transcript variant X1	mRNA"
147.27;CLTA;"PREDICTED: Homo sapiens clathrin light chain A (CLTA)	transcript variant X1	mRNA;Homo sapiens clathrin light chain A (CLTA)	transcript variant 7	mRNA;Homo sapiens clathrin light chain A (CLTA)	transcript variant 6	mRNA;Homo sapiens clathrin light chain A (CLTA)	transcript variant 9	mRNA;Homo sapiens clathrin light chain A (CLTA)	transcript variant 3	mRNA;PREDICTED: Homo sapiens clathrin light chain A (CLTA)	transcript variant X2	mRNA;Homo sapiens clathrin light chain A (CLTA)	transcript variant 2	mRNA;Homo sapiens clathrin light chain A (CLTA)	transcript variant 10	mRNA;Homo sapiens clathrin light chain A (CLTA)	transcript variant 5	mRNA;Homo sapiens clathrin light chain A (CLTA)	transcript variant 4	mRNA;Homo sapiens clathrin light chain A (CLTA)	transcript variant 1	mRNA;Homo sapiens clathrin light chain A (CLTA)	transcript variant 8	mRNA"
146.71;DYNLT1;"Homo sapiens dynein light chain Tctex-type 1 (DYNLT1)	transcript variant 3	mRNA;Homo sapiens dynein light chain Tctex-type 1 (DYNLT1)	transcript variant 2	mRNA;Homo sapiens dynein light chain Tctex-type 1 (DYNLT1)	transcript variant 1	mRNA"
146.36;RAB7A;Homo sapiens RAB7A	member RAS oncogene family (RAB7A)	mRNA
146.19;DKK3;"PREDICTED: Homo sapiens dickkopf WNT signaling pathway inhibitor 3 (DKK3)	transcript variant X2	mRNA;Homo sapiens dickkopf WNT signaling pathway inhibitor 3 (DKK3)	transcript variant 3	mRNA;PREDICTED: Homo sapiens dickkopf WNT signaling pathway inhibitor 3 (DKK3)	transcript variant X3	mRNA;PREDICTED: Homo sapiens dickkopf WNT signaling pathway inhibitor 3 (DKK3)	transcript variant X1	mRNA;Homo sapiens dickkopf WNT signaling pathway inhibitor 3 (DKK3)	transcript variant 2	mRNA;Homo sapiens dickkopf WNT signaling pathway inhibitor 3 (DKK3)	transcript variant 1	mRNA;PREDICTED: Homo sapiens dickkopf WNT signaling pathway inhibitor 3 (DKK3)	transcript variant X4	mRNA"
145.76;SEC61G;"Homo sapiens Sec61 translocon gamma subunit (SEC61G)	transcript variant 1	mRNA;Homo sapiens Sec61 translocon gamma subunit (SEC61G)	transcript variant 2	mRNA"
145.27;CCT7;"PREDICTED: Homo sapiens chaperonin containing TCP1 subunit 7 (CCT7)	transcript variant X2	mRNA;Homo sapiens chaperonin containing TCP1 subunit 7 (CCT7)	transcript variant 1	mRNA;Homo sapiens chaperonin containing TCP1 subunit 7 (CCT7)	transcript variant 4	mRNA;Homo sapiens chaperonin containing TCP1 subunit 7 (CCT7)	transcript variant 3	mRNA;PREDICTED: Homo sapiens chaperonin containing TCP1 subunit 7 (CCT7)	transcript variant X1	mRNA;Homo sapiens chaperonin containing TCP1 subunit 7 (CCT7)	transcript variant 2	mRNA"
145.08;ATP5MG;Homo sapiens ATP synthase	H+ transporting	mitochondrial Fo complex subunit G (ATP5L)	transcript variant 1	mRNA
144.46;TXNIP;"Homo sapiens thioredoxin interacting protein (TXNIP)	transcript variant 1	mRNA;PREDICTED: Homo sapiens thioredoxin interacting protein (TXNIP)	transcript variant X1	mRNA;Homo sapiens thioredoxin interacting protein (TXNIP)	transcript variant 2	mRNA"
142.85;FUS;"PREDICTED: Homo sapiens FUS RNA binding protein (FUS)	transcript variant X2	mRNA;Homo sapiens FUS RNA binding protein (FUS)	transcript variant 1	mRNA;Homo sapiens FUS RNA binding protein (FUS)	transcript variant 3	mRNA;PREDICTED: Homo sapiens FUS RNA binding protein (FUS)	transcript variant X1	mRNA;Homo sapiens FUS RNA binding protein (FUS)	transcript variant 4	mRNA;PREDICTED: Homo sapiens FUS RNA binding protein (FUS)	transcript variant X3	mRNA"
142.38;H2AFZ;Homo sapiens H2A histone family member Z (H2AFZ)	mRNA
141.9;INA;Homo sapiens internexin neuronal intermediate filament protein alpha (INA)	mRNA
141.05;RAC1;"Homo sapiens ras-related C3 botulinum toxin substrate 1 (rho family	small GTP binding protein Rac1) (RAC1)	transcript variant Rac1	mRNA;Homo sapiens ras-related C3 botulinum toxin substrate 1 (rho family	small GTP binding protein Rac1) (RAC1)	transcript variant Rac1b	mRNA"
140.38;SH3BGRL;"Homo sapiens SH3 domain binding glutamate rich protein like (SH3BGRL)	mRNA;PREDICTED: Homo sapiens SH3 domain binding glutamate rich protein like (SH3BGRL)	transcript variant X2	mRNA;PREDICTED: Homo sapiens SH3 domain binding glutamate rich protein like (SH3BGRL)	transcript variant X1	mRNA"
140.26;CCT2;"Homo sapiens chaperonin containing TCP1 subunit 2 (CCT2)	transcript variant 1	mRNA;Homo sapiens chaperonin containing TCP1 subunit 2 (CCT2)	transcript variant 2	mRNA"
140.05;MLF2;Homo sapiens myeloid leukemia factor 2 (MLF2)	transcript variant 1	mRNA
139.93;USP11;"PREDICTED: Homo sapiens ubiquitin specific peptidase 11 (USP11)	transcript variant X2	mRNA;PREDICTED: Homo sapiens ubiquitin specific peptidase 11 (USP11)	transcript variant X1	mRNA;Homo sapiens ubiquitin specific peptidase 11 (USP11)	mRNA"
138.36;ATP5PF;"Homo sapiens ATP synthase	H+ transporting	mitochondrial Fo complex subunit F6 (ATP5J)	transcript variant 7	mRNA;Homo sapiens ATP synthase	H+ transporting	mitochondrial Fo complex subunit F6 (ATP5J)	transcript variant 2	mRNA;Homo sapiens ATP synthase	H+ transporting	mitochondrial Fo complex subunit F6 (ATP5J)	transcript variant 1	mRNA;Homo sapiens ATP synthase	H+ transporting	mitochondrial Fo complex subunit F6 (ATP5J)	transcript variant 3	mRNA;Homo sapiens ATP synthase	H+ transporting	mitochondrial Fo complex subunit F6 (ATP5J)	transcript variant 6	mRNA;Homo sapiens ATP synthase	H+ transporting	mitochondrial Fo complex subunit F6 (ATP5J)	transcript variant 4	mRNA;Homo sapiens ATP synthase	H+ transporting	mitochondrial Fo complex subunit F6 (ATP5J)	transcript variant 5	mRNA"
138.18;ST13;"Homo sapiens ST13	Hsp70 interacting protein (ST13)	transcript variant 1	mRNA;Homo sapiens ST13	Hsp70 interacting protein (ST13)	transcript variant 2	mRNA"
138.15;TCEAL4;"PREDICTED: Homo sapiens transcription elongation factor A like 4 (TCEAL4)	transcript variant X2	mRNA;Homo sapiens transcription elongation factor A like 4 (TCEAL4)	transcript variant 6	mRNA;PREDICTED: Homo sapiens transcription elongation factor A like 4 (TCEAL4)	transcript variant X1	mRNA;Homo sapiens transcription elongation factor A like 4 (TCEAL4)	transcript variant 7	mRNA;Homo sapiens transcription elongation factor A like 4 (TCEAL4)	transcript variant 1	mRNA;Homo sapiens transcription elongation factor A like 4 (TCEAL4)	transcript variant 8	mRNA;Homo sapiens transcription elongation factor A like 4 (TCEAL4)	transcript variant 5	mRNA;Homo sapiens transcription elongation factor A like 4 (TCEAL4)	transcript variant 2	mRNA;Homo sapiens transcription elongation factor A like 4 (TCEAL4)	transcript variant 4	mRNA"
138.04;NOP10;Homo sapiens NOP10 ribonucleoprotein (NOP10)	mRNA
138.03;PJA2;"PREDICTED: Homo sapiens praja ring finger ubiquitin ligase 2 (PJA2)	transcript variant X1	mRNA;Homo sapiens praja ring finger ubiquitin ligase 2 (PJA2)	mRNA"
137.24;P4HB;Homo sapiens prolyl 4-hydroxylase subunit beta (P4HB)	mRNA
136.91;FABP5;Homo sapiens fatty acid binding protein 5 (FABP5)	mRNA
136.55;PGRMC1;"Homo sapiens progesterone receptor membrane component 1 (PGRMC1)	transcript variant 2	mRNA;Homo sapiens progesterone receptor membrane component 1 (PGRMC1)	transcript variant 1	mRNA"
136.25;TSPAN7;Homo sapiens tetraspanin 7 (TSPAN7)	mRNA
135.46;CKB;"PREDICTED: Homo sapiens creatine kinase B (CKB)	transcript variant X2	mRNA;Homo sapiens creatine kinase B (CKB)	mRNA;PREDICTED: Homo sapiens creatine kinase B (CKB)	transcript variant X1	mRNA"
135.05;VDAC1;"PREDICTED: Homo sapiens voltage dependent anion channel 1 (VDAC1)	transcript variant X3	mRNA;Homo sapiens voltage dependent anion channel 1 (VDAC1)	transcript variant 1	mRNA;PREDICTED: Homo sapiens voltage dependent anion channel 1 (VDAC1)	transcript variant X2	mRNA;PREDICTED: Homo sapiens voltage dependent anion channel 1 (VDAC1)	transcript variant X1	mRNA;PREDICTED: Homo sapiens voltage dependent anion channel 1 (VDAC1)	transcript variant X4	mRNA"
134.54;HSPA5;Homo sapiens heat shock protein family A (Hsp70) member 5 (HSPA5)	mRNA
134.36;CDK2AP1;"Homo sapiens cyclin dependent kinase 2 associated protein 1 (CDK2AP1)	transcript variant 3	mRNA;Homo sapiens cyclin dependent kinase 2 associated protein 1 (CDK2AP1)	transcript variant 2	mRNA;Homo sapiens cyclin dependent kinase 2 associated protein 1 (CDK2AP1)	transcript variant 1	mRNA"
134.28;PCBP1;Homo sapiens poly(rC) binding protein 1 (PCBP1)	mRNA
134.15;GABARAPL2;Homo sapiens GABA type A receptor associated protein like 2 (GABARAPL2)	mRNA
134.06;JPT1;"Homo sapiens Jupiter microtubule associated homolog 1 (JPT1)	transcript variant 4	mRNA;Homo sapiens Jupiter microtubule associated homolog 1 (JPT1)	transcript variant 3	mRNA;Homo sapiens Jupiter microtubule associated homolog 1 (JPT1)	transcript variant 2	mRNA;Homo sapiens Jupiter microtubule associated homolog 1 (JPT1)	transcript variant 1	mRNA;Homo sapiens Jupiter microtubule associated homolog 1 (JPT1)	transcript variant 6	mRNA;Homo sapiens Jupiter microtubule associated homolog 1 (JPT1)	transcript variant 5	mRNA"
133.25;IGF2;"Homo sapiens insulin like growth factor 2 (IGF2)	transcript variant 5	mRNA;Homo sapiens insulin like growth factor 2 (IGF2)	transcript variant 2	mRNA;Homo sapiens insulin like growth factor 2 (IGF2)	transcript variant 4	mRNA;Homo sapiens insulin like growth factor 2 (IGF2)	transcript variant 3	mRNA;Homo sapiens insulin like growth factor 2 (IGF2)	transcript variant 1	mRNA"
132.34;NDUFB1;Homo sapiens NADH:ubiquinone oxidoreductase subunit B1 (NDUFB1)	mRNA
131.95;YWHAB;"PREDICTED: Homo sapiens tyrosine 3-monooxygenase/tryptophan 5-monooxygenase activation protein beta (YWHAB)	transcript variant X2	mRNA;PREDICTED: Homo sapiens tyrosine 3-monooxygenase/tryptophan 5-monooxygenase activation protein beta (YWHAB)	transcript variant X1	mRNA;Homo sapiens tyrosine 3-monooxygenase/tryptophan 5-monooxygenase activation protein beta (YWHAB)	transcript variant 2	mRNA;Homo sapiens tyrosine 3-monooxygenase/tryptophan 5-monooxygenase activation protein beta (YWHAB)	transcript variant 1	mRNA"
131.74;MAP2;"PREDICTED: Homo sapiens microtubule associated protein 2 (MAP2)	transcript variant X35	mRNA;PREDICTED: Homo sapiens microtubule associated protein 2 (MAP2)	transcript variant X26	mRNA;PREDICTED: Homo sapiens microtubule associated protein 2 (MAP2)	transcript variant X6	mRNA;PREDICTED: Homo sapiens microtubule associated protein 2 (MAP2)	transcript variant X34	mRNA;PREDICTED: Homo sapiens microtubule associated protein 2 (MAP2)	transcript variant X24	mRNA;PREDICTED: Homo sapiens microtubule associated protein 2 (MAP2)	transcript variant X19	mRNA;PREDICTED: Homo sapiens microtubule associated protein 2 (MAP2)	transcript variant X38	mRNA;PREDICTED: Homo sapiens microtubule associated protein 2 (MAP2)	transcript variant X40	mRNA;PREDICTED: Homo sapiens microtubule associated protein 2 (MAP2)	transcript variant X30	mRNA;PREDICTED: Homo sapiens microtubule associated protein 2 (MAP2)	transcript variant X37	mRNA;PREDICTED: Homo sapiens microtubule associated protein 2 (MAP2)	transcript variant X43	mRNA;PREDICTED: Homo sapiens microtubule associated protein 2 (MAP2)	transcript variant X31	mRNA;Homo sapiens microtubule associated protein 2 (MAP2)	transcript variant 4	mRNA;Homo sapiens microtubule associated protein 2 (MAP2)	transcript variant 2	mRNA;PREDICTED: Homo sapiens microtubule associated protein 2 (MAP2)	transcript variant X18	mRNA;PREDICTED: Homo sapiens microtubule associated protein 2 (MAP2)	transcript variant X39	mRNA;Homo sapiens microtubule associated protein 2 (MAP2)	transcript variant 5	mRNA;PREDICTED: Homo sapiens microtubule associated protein 2 (MAP2)	transcript variant X3	mRNA;PREDICTED: Homo sapiens microtubule associated protein 2 (MAP2)	transcript variant X20	mRNA;PREDICTED: Homo sapiens microtubule associated protein 2 (MAP2)	transcript variant X14	mRNA;PREDICTED: Homo sapiens microtubule associated protein 2 (MAP2)	transcript variant X9	mRNA;Homo sapiens microtubule associated protein 2 (MAP2)	transcript variant 1	mRNA;PREDICTED: Homo sapiens microtubule associated protein 2 (MAP2)	transcript variant X17	mRNA;PREDICTED: Homo sapiens microtubule associated protein 2 (MAP2)	transcript variant X42	mRNA;PREDICTED: Homo sapiens microtubule associated protein 2 (MAP2)	transcript variant X5
131.38;EIF4B;"Homo sapiens eukaryotic translation initiation factor 4B (EIF4B)	transcript variant 1	mRNA;Homo sapiens eukaryotic translation initiation factor 4B (EIF4B)	transcript variant 2	mRNA"
131.25;GDI2;"Homo sapiens GDP dissociation inhibitor 2 (GDI2)	transcript variant 1	mRNA;Homo sapiens GDP dissociation inhibitor 2 (GDI2)	transcript variant 2	mRNA;PREDICTED: Homo sapiens GDP dissociation inhibitor 2 (GDI2)	transcript variant X1	mRNA"
130.96;RPS27L;Homo sapiens ribosomal protein S27 like (RPS27L)	mRNA
130.59;CHCHD2;"Homo sapiens coiled-coil-helix-coiled-coil-helix domain containing 2 (CHCHD2)	transcript variant 2	mRNA;Homo sapiens coiled-coil-helix-coiled-coil-helix domain containing 2 (CHCHD2)	transcript variant 1	mRNA"
130.47;TMED2;"Homo sapiens transmembrane p24 trafficking protein 2 (TMED2)	transcript variant 1	mRNA;Homo sapiens transmembrane p24 trafficking protein 2 (TMED2)	transcript variant 2	mRNA"
130.34;VAT1L;Homo sapiens vesicle amine transport 1 like (VAT1L)	mRNA
129.9;RPN1;Homo sapiens ribophorin I (RPN1)	mRNA
128.91;PPP2R1A;"PREDICTED: Homo sapiens protein phosphatase 2 scaffold subunit Aalpha (PPP2R1A)	transcript variant X1	mRNA;Homo sapiens protein phosphatase 2 scaffold subunit Aalpha (PPP2R1A)	transcript variant 1	mRNA"
128.68;SSR2;"Homo sapiens signal sequence receptor subunit 2 (SSR2)	mRNA;PREDICTED: Homo sapiens signal sequence receptor subunit 2 (SSR2)	transcript variant X1	mRNA"
128.62;NDUFB2;Homo sapiens NADH:ubiquinone oxidoreductase subunit B2 (NDUFB2)	mRNA
128.36;NDUFB9;"Homo sapiens NADH:ubiquinone oxidoreductase subunit B9 (NDUFB9)	transcript variant 3	mRNA;Homo sapiens NADH:ubiquinone oxidoreductase subunit B9 (NDUFB9)	transcript variant 4	mRNA;Homo sapiens NADH:ubiquinone oxidoreductase subunit B9 (NDUFB9)	transcript variant 1	mRNA;Homo sapiens NADH:ubiquinone oxidoreductase subunit B9 (NDUFB9)	transcript variant 2	mRNA"
127.66;ARF5;Homo sapiens ADP ribosylation factor 5 (ARF5)	mRNA
127.64;CCT8;"Homo sapiens chaperonin containing TCP1 subunit 8 (CCT8)	transcript variant 2	mRNA;Homo sapiens chaperonin containing TCP1 subunit 8 (CCT8)	transcript variant 1	mRNA;Homo sapiens chaperonin containing TCP1 subunit 8 (CCT8)	transcript variant 3	mRNA;Homo sapiens chaperonin containing TCP1 subunit 8 (CCT8)	transcript variant 4	mRNA"
127.37;MDH1;"Homo sapiens malate dehydrogenase 1 (MDH1)	transcript variant 3	mRNA;Homo sapiens malate dehydrogenase 1 (MDH1)	transcript variant 2	mRNA;Homo sapiens malate dehydrogenase 1 (MDH1)	transcript variant 1	mRNA"
127.11;NELL2;"PREDICTED: Homo sapiens neural EGFL like 2 (NELL2)	transcript variant X5	mRNA;PREDICTED: Homo sapiens neural EGFL like 2 (NELL2)	transcript variant X6	mRNA;Homo sapiens neural EGFL like 2 (NELL2)	transcript variant 5	mRNA;PREDICTED: Homo sapiens neural EGFL like 2 (NELL2)	transcript variant X2	mRNA;PREDICTED: Homo sapiens neural EGFL like 2 (NELL2)	transcript variant X1	mRNA;PREDICTED: Homo sapiens neural EGFL like 2 (NELL2)	transcript variant X3	mRNA;Homo sapiens neural EGFL like 2 (NELL2)	transcript variant 3	mRNA;Homo sapiens neural EGFL like 2 (NELL2)	transcript variant 1	mRNA;PREDICTED: Homo sapiens neural EGFL like 2 (NELL2)	transcript variant X4	mRNA;Homo sapiens neural EGFL like 2 (NELL2)	transcript variant 2	mRNA;Homo sapiens neural EGFL like 2 (NELL2)	transcript variant 4	mRNA"
126.69;SERF2;"Homo sapiens small EDRK-rich factor 2 (SERF2)	transcript variant 1	mRNA;Homo sapiens small EDRK-rich factor 2 (SERF2)	transcript variant 5	mRNA;Homo sapiens small EDRK-rich factor 2 (SERF2)	transcript variant 4	mRNA;Homo sapiens small EDRK-rich factor 2 (SERF2)	transcript variant 2	mRNA;Homo sapiens small EDRK-rich factor 2 (SERF2)	transcript variant 3	mRNA"
126.48;TMEM258;Homo sapiens transmembrane protein 258 (TMEM258)	mRNA
126.23;CIRBP;"PREDICTED: Homo sapiens cold inducible RNA binding protein (CIRBP)	transcript variant X6	mRNA;Homo sapiens cold inducible RNA binding protein (CIRBP)	transcript variant 3	mRNA;PREDICTED: Homo sapiens cold inducible RNA binding protein (CIRBP)	transcript variant X2	mRNA;PREDICTED: Homo sapiens cold inducible RNA binding protein (CIRBP)	transcript variant X3	mRNA;Homo sapiens cold inducible RNA binding protein (CIRBP)	transcript variant 4	mRNA;Homo sapiens cold inducible RNA binding protein (CIRBP)	transcript variant 1	mRNA"
126.2;APOE;"Homo sapiens apolipoprotein E (APOE)	transcript variant 3	mRNA;Homo sapiens apolipoprotein E (APOE)	transcript variant 5	mRNA;Homo sapiens apolipoprotein E (APOE)	transcript variant 4	mRNA;Homo sapiens apolipoprotein E (APOE)	transcript variant 1	mRNA;Homo sapiens apolipoprotein E (APOE)	transcript variant 2	mRNA"
126.15;RTL8C;Homo sapiens retrotransposon Gag like 8C (RTL8C)	mRNA
125.96;RBMX;"Homo sapiens RNA binding motif protein	X-linked (RBMX)	transcript variant 1	mRNA;Homo sapiens RNA binding motif protein	X-linked (RBMX)	transcript variant 2	mRNA"
125.93;C18orf32;"Homo sapiens chromosome 18 open reading frame 32 (C18orf32)	transcript variant 2	mRNA;Homo sapiens chromosome 18 open reading frame 32 (C18orf32)	transcript variant 1	mRNA"
125.82;DPYSL2;"Homo sapiens dihydropyrimidinase like 2 (DPYSL2)	transcript variant 3	mRNA;Homo sapiens dihydropyrimidinase like 2 (DPYSL2)	transcript variant 1	mRNA;Homo sapiens dihydropyrimidinase like 2 (DPYSL2)	transcript variant 2	mRNA"
124.83;PTOV1;"PREDICTED: Homo sapiens prostate tumor overexpressed 1 (PTOV1)	transcript variant X5	mRNA;PREDICTED: Homo sapiens prostate tumor overexpressed 1 (PTOV1)	transcript variant X3	mRNA;PREDICTED: Homo sapiens prostate tumor overexpressed 1 (PTOV1)	transcript variant X2	mRNA;Homo sapiens prostate tumor overexpressed 1 (PTOV1)	transcript variant 2	mRNA;Homo sapiens prostate tumor overexpressed 1 (PTOV1)	transcript variant 3	mRNA;Homo sapiens prostate tumor overexpressed 1 (PTOV1)	transcript variant 1	mRNA;PREDICTED: Homo sapiens prostate tumor overexpressed 1 (PTOV1)	transcript variant X1	mRNA;PREDICTED: Homo sapiens prostate tumor overexpressed 1 (PTOV1)	transcript variant X4	mRNA;PREDICTED: Homo sapiens prostate tumor overexpressed 1 (PTOV1)	transcript variant X6	mRNA;PREDICTED: Homo sapiens prostate tumor overexpressed 1 (PTOV1)	transcript variant X7	mRNA"
124.83;SEC61B;Homo sapiens Sec61 translocon beta subunit (SEC61B)	mRNA
124.37;COX5A;Homo sapiens cytochrome c oxidase subunit 5A (COX5A)	mRNA
123.79;EEF1D;"PREDICTED: Homo sapiens eukaryotic translation elongation factor 1 delta (EEF1D)	transcript variant X9	mRNA;Homo sapiens eukaryotic translation elongation factor 1 delta (EEF1D)	transcript variant 8	mRNA;PREDICTED: Homo sapiens eukaryotic translation elongation factor 1 delta (EEF1D)	transcript variant X11	mRNA;PREDICTED: Homo sapiens eukaryotic translation elongation factor 1 delta (EEF1D)	transcript variant X5	mRNA;PREDICTED: Homo sapiens eukaryotic translation elongation factor 1 delta (EEF1D)	transcript variant X3	mRNA;PREDICTED: Homo sapiens eukaryotic translation elongation factor 1 delta (EEF1D)	transcript variant X13	mRNA;PREDICTED: Homo sapiens eukaryotic translation elongation factor 1 delta (EEF1D)	transcript variant X10	mRNA;PREDICTED: Homo sapiens eukaryotic translation elongation factor 1 delta (EEF1D)	transcript variant X15	mRNA;PREDICTED: Homo sapiens eukaryotic translation elongation factor 1 delta (EEF1D)	transcript variant X16	mRNA;Homo sapiens eukaryotic translation elongation factor 1 delta (EEF1D)	transcript variant 9	mRNA;Homo sapiens eukaryotic translation elongation factor 1 delta (EEF1D)	transcript variant 5	mRNA;Homo sapiens eukaryotic translation elongation factor 1 delta (EEF1D)	transcript variant 10	mRNA;Homo sapiens eukaryotic translation elongation factor 1 delta (EEF1D)	transcript variant 1	mRNA;Homo sapiens eukaryotic translation elongation factor 1 delta (EEF1D)	transcript variant 2	mRNA;PREDICTED: Homo sapiens eukaryotic translation elongation factor 1 delta (EEF1D)	transcript variant X4	mRNA;Homo sapiens eukaryotic translation elongation factor 1 delta (EEF1D)	transcript variant 6	mRNA;PREDICTED: Homo sapiens eukaryotic translation elongation factor 1 delta (EEF1D)	transcript variant X1	mRNA;PREDICTED: Homo sapiens eukaryotic translation elongation factor 1 delta (EEF1D)	transcript variant X2	mRNA;PREDICTED: Homo sapiens eukaryotic translation elongation factor 1 delta (EEF1D)	transcript variant X8	mRNA;PREDICTED: Homo sapiens eukaryotic translation elongation factor 1 delta (EEF1D)	transcript variant X12	mRNA;PREDICTED: Homo sapiens eukaryotic translation elongation factor 1 delta (EEF1D)	transcript variant X6	mRNA;Homo sapiens eukaryotic translation elongation factor 1 delta (EEF1D)	transcript variant 7	mRNA;Homo sapiens eukaryotic translation elongation factor 1 delta (EEF1D)	transcript variant 3	mRNA;PREDICTED: Homo sapiens eukaryotic translation elongation factor 1 delta (EEF1D)	transcript variant X7	mRNA;PREDICTED: Homo sapiens eukaryotic translation elongation factor 1 delta (EEF1D)	transcript variant X14
123.49;UQCR10;"Homo sapiens ubiquinol-cytochrome c reductase	complex III subunit X (UQCR10)	transcript variant 2	mRNA;Homo sapiens ubiquinol-cytochrome c reductase	complex III subunit X (UQCR10)	transcript variant 1	mRNA"
123.46;VDAC2;"Homo sapiens voltage dependent anion channel 2 (VDAC2)	transcript variant 2	mRNA;Homo sapiens voltage dependent anion channel 2 (VDAC2)	transcript variant 7	mRNA;Homo sapiens voltage dependent anion channel 2 (VDAC2)	transcript variant 4	mRNA;Homo sapiens voltage dependent anion channel 2 (VDAC2)	transcript variant 3	mRNA;Homo sapiens voltage dependent anion channel 2 (VDAC2)	transcript variant 1	mRNA;Homo sapiens voltage dependent anion channel 2 (VDAC2)	transcript variant 6	mRNA;Homo sapiens voltage dependent anion channel 2 (VDAC2)	transcript variant 5	mRNA"
123.43;NDUFB8;"Homo sapiens NADH:ubiquinone oxidoreductase subunit B8 (NDUFB8)	transcript variant 2	mRNA;Homo sapiens NADH:ubiquinone oxidoreductase subunit B8 (NDUFB8)	transcript variant 3	mRNA;Homo sapiens NADH:ubiquinone oxidoreductase subunit B8 (NDUFB8)	transcript variant 1	mRNA"
123.24;BZW1;"Homo sapiens basic leucine zipper and W2 domains 1 (BZW1)	transcript variant 3	mRNA;Homo sapiens basic leucine zipper and W2 domains 1 (BZW1)	transcript variant 6	mRNA;Homo sapiens basic leucine zipper and W2 domains 1 (BZW1)	transcript variant 5	mRNA;Homo sapiens basic leucine zipper and W2 domains 1 (BZW1)	transcript variant 2	mRNA;PREDICTED: Homo sapiens basic leucine zipper and W2 domains 1 (BZW1)	transcript variant X1	mRNA;Homo sapiens basic leucine zipper and W2 domains 1 (BZW1)	transcript variant 1	mRNA;Homo sapiens basic leucine zipper and W2 domains 1 (BZW1)	transcript variant 7	mRNA;Homo sapiens basic leucine zipper and W2 domains 1 (BZW1)	transcript variant 9	mRNA;Homo sapiens basic leucine zipper and W2 domains 1 (BZW1)	transcript variant 8	mRNA;Homo sapiens basic leucine zipper and W2 domains 1 (BZW1)	transcript variant 4	mRNA"
123.19;CTSD;Homo sapiens cathepsin D (CTSD)	mRNA
122.94;SUMO1;"Homo sapiens small ubiquitin-like modifier 1 (SUMO1)	transcript variant 2	mRNA;Homo sapiens small ubiquitin-like modifier 1 (SUMO1)	transcript variant 3	mRNA;Homo sapiens small ubiquitin-like modifier 1 (SUMO1)	transcript variant 1	mRNA"
122.33;KDELR1;Homo sapiens KDEL endoplasmic reticulum protein retention receptor 1 (KDELR1)	mRNA
122.32;TMEM14C;"Homo sapiens transmembrane protein 14C (TMEM14C)	transcript variant 1	mRNA;Homo sapiens transmembrane protein 14C (TMEM14C)	transcript variant 2	mRNA"
121.67;NDUFA12;"Homo sapiens NADH:ubiquinone oxidoreductase subunit A12 (NDUFA12)	transcript variant 2	mRNA;Homo sapiens NADH:ubiquinone oxidoreductase subunit A12 (NDUFA12)	transcript variant 1	mRNA"
121.14;HNRNPH1;"Homo sapiens heterogeneous nuclear ribonucleoprotein H1 (HNRNPH1)	transcript variant 1	mRNA;PREDICTED: Homo sapiens heterogeneous nuclear ribonucleoprotein H1 (H) (HNRNPH1)	transcript variant X3	mRNA;PREDICTED: Homo sapiens heterogeneous nuclear ribonucleoprotein H1 (H) (HNRNPH1)	transcript variant X22	mRNA;PREDICTED: Homo sapiens heterogeneous nuclear ribonucleoprotein H1 (H) (HNRNPH1)	transcript variant X9	mRNA;PREDICTED: Homo sapiens heterogeneous nuclear ribonucleoprotein H1 (H) (HNRNPH1)	transcript variant X23	mRNA;PREDICTED: Homo sapiens heterogeneous nuclear ribonucleoprotein H1 (H) (HNRNPH1)	transcript variant X12	mRNA;PREDICTED: Homo sapiens heterogeneous nuclear ribonucleoprotein H1 (H) (HNRNPH1)	transcript variant X1	mRNA;PREDICTED: Homo sapiens heterogeneous nuclear ribonucleoprotein H1 (H) (HNRNPH1)	transcript variant X17	mRNA;PREDICTED: Homo sapiens heterogeneous nuclear ribonucleoprotein H1 (H) (HNRNPH1)	transcript variant X13	mRNA;PREDICTED: Homo sapiens heterogeneous nuclear ribonucleoprotein H1 (H) (HNRNPH1)	transcript variant X15	mRNA;Homo sapiens heterogeneous nuclear ribonucleoprotein H1 (HNRNPH1)	transcript variant 2	mRNA;PREDICTED: Homo sapiens heterogeneous nuclear ribonucleoprotein H1 (H) (HNRNPH1)	transcript variant X4	mRNA;PREDICTED: Homo sapiens heterogeneous nuclear ribonucleoprotein H1 (H) (HNRNPH1)	transcript variant X2	mRNA;PREDICTED: Homo sapiens heterogeneous nuclear ribonucleoprotein H1 (H) (HNRNPH1)	transcript variant X20	mRNA;PREDICTED: Homo sapiens heterogeneous nuclear ribonucleoprotein H1 (H) (HNRNPH1)	transcript variant X6	mRNA;PREDICTED: Homo sapiens heterogeneous nuclear ribonucleoprotein H1 (H) (HNRNPH1)	transcript variant X7	mRNA;PREDICTED: Homo sapiens heterogeneous nuclear ribonucleoprotein H1 (H) (HNRNPH1)	transcript variant X18	mRNA;PREDICTED: Homo sapiens heterogeneous nuclear ribonucleoprotein H1 (H) (HNRNPH1)	transcript variant X14	mRNA;PREDICTED: Homo sapiens heterogeneous nuclear ribonucleoprotein H1 (H) (HNRNPH1)	transcript variant X21	mRNA;PREDICTED: Homo sapiens heterogeneous nuclear ribonucleoprotein H1 (H) (HNRNPH1)	transcript variant X10	mRNA;PREDICTED: Homo sapiens heterogeneous nuclear ribonucleoprotein H1 (H) (HNRNPH1)	transcript variant X19	mRNA;PREDICTED: Homo sapiens heterogeneous nuclear ribonucleoprotein H1 (H) (HNRNPH1)	transcript variant X8	mRNA;PREDICTED: Homo sapiens heterogeneous nuclear ribonucleoprotein H1 (H) (HNRNPH1)	transcript variant X16	mRNA;PREDICTED: Homo sapiens heterogeneous nuclear ribonucleoprotein H1 (H) (HNRNPH1)	transcript variant X5	mRNA;PREDICTED: Homo sapiens heterogeneous nuclear ribonucleoprotein H1 (H) (HNRNPH1)	transcript variant X11
120.93;UQCRFS1;Homo sapiens ubiquinol-cytochrome c reductase	Rieske iron-sulfur polypeptide 1 (UQCRFS1)	mRNA
119.99;EIF3C;"Homo sapiens eukaryotic translation initiation factor 3 subunit C (EIF3C)	transcript variant 5	mRNA;PREDICTED: Homo sapiens eukaryotic translation initiation factor 3 subunit C (EIF3C)	transcript variant X1	mRNA;Homo sapiens eukaryotic translation initiation factor 3 subunit C (EIF3C)	transcript variant 1	mRNA;Homo sapiens eukaryotic translation initiation factor 3 subunit C (EIF3C)	transcript variant 2	mRNA;Homo sapiens eukaryotic translation initiation factor 3 subunit C (EIF3C)	transcript variant 4	mRNA;Homo sapiens eukaryotic translation initiation factor 3 subunit C (EIF3C)	transcript variant 3	mRNA"
119.89;C9orf16;"PREDICTED: Homo sapiens chromosome 9 open reading frame 16 (C9orf16)	transcript variant X1	mRNA;Homo sapiens chromosome 9 open reading frame 16 (C9orf16)	mRNA"
119.86;RTRAF;Homo sapiens chromosome 14 open reading frame 166 (C14orf166)	mRNA
119.81;SSB;"Homo sapiens Sjogren syndrome antigen B (SSB)	transcript variant 1	mRNA;Homo sapiens Sjogren syndrome antigen B (SSB)	transcript variant 2	mRNA"
119.79;ZFP36L1;"Homo sapiens ZFP36 ring finger protein like 1 (ZFP36L1)	transcript variant 1	mRNA;Homo sapiens ZFP36 ring finger protein like 1 (ZFP36L1)	transcript variant 2	mRNA;Homo sapiens ZFP36 ring finger protein like 1 (ZFP36L1)	transcript variant 3	mRNA"
119.74;COX7A2L;"Homo sapiens cytochrome c oxidase subunit 7A2 like (COX7A2L)	transcript variant 3	mRNA;Homo sapiens cytochrome c oxidase subunit 7A2 like (COX7A2L)	transcript variant 2	mRNA;Homo sapiens cytochrome c oxidase subunit 7A2 like (COX7A2L)	transcript variant 5	mRNA;Homo sapiens cytochrome c oxidase subunit 7A2 like (COX7A2L)	transcript variant 4	mRNA;Homo sapiens cytochrome c oxidase subunit 7A2 like (COX7A2L)	transcript variant 1	mRNA"
119.58;KLC1;"Homo sapiens kinesin light chain 1 (KLC1)	transcript variant 2	mRNA;Homo sapiens kinesin light chain 1 (KLC1)	transcript variant 3	mRNA;Homo sapiens kinesin light chain 1 (KLC1)	transcript variant 1	mRNA"
119.11;FKBP1A;"Homo sapiens FK506 binding protein 1A (FKBP1A)	transcript variant 3	mRNA;Homo sapiens FK506 binding protein 1A (FKBP1A)	transcript variant 1	mRNA;Homo sapiens FK506 binding protein 1A (FKBP1A)	transcript variant 2	mRNA"
118.89;HACD3;"Homo sapiens 3-hydroxyacyl-CoA dehydratase 3 (HACD3)	mRNA;PREDICTED: Homo sapiens 3-hydroxyacyl-CoA dehydratase 3 (HACD3)	transcript variant X1	mRNA"
118.19;FSCN1;Homo sapiens fascin actin-bundling protein 1 (FSCN1)	mRNA
117.99;SMS;"PREDICTED: Homo sapiens spermine synthase (SMS)	transcript variant X2	mRNA;PREDICTED: Homo sapiens spermine synthase (SMS)	transcript variant X3	mRNA;PREDICTED: Homo sapiens spermine synthase (SMS)	transcript variant X1	mRNA;Homo sapiens spermine synthase (SMS)	transcript variant 1	mRNA;Homo sapiens spermine synthase (SMS)	transcript variant 2	mRNA;PREDICTED: Homo sapiens spermine synthase (SMS)	transcript variant X5	mRNA;PREDICTED: Homo sapiens spermine synthase (SMS)	transcript variant X4	mRNA"
117.65;VDAC3;"Homo sapiens voltage dependent anion channel 3 (VDAC3)	transcript variant 2	mRNA;Homo sapiens voltage dependent anion channel 3 (VDAC3)	transcript variant 1	mRNA;PREDICTED: Homo sapiens voltage dependent anion channel 3 (VDAC3)	transcript variant X1	mRNA"
117.62;SYT4;Homo sapiens synaptotagmin 4 (SYT4)	mRNA
117.24;APCDD1;"PREDICTED: Homo sapiens adenomatosis polyposis coli down-regulated 1 (APCDD1)	transcript variant X1	mRNA;Homo sapiens APC down-regulated 1 (APCDD1)	mRNA"
117.16;GOLM1;"Homo sapiens golgi membrane protein 1 (GOLM1)	transcript variant 2	mRNA;Homo sapiens golgi membrane protein 1 (GOLM1)	transcript variant 1	mRNA"
116.9;NDUFB5;"Homo sapiens NADH:ubiquinone oxidoreductase subunit B5 (NDUFB5)	transcript variant 1	mRNA;Homo sapiens NADH:ubiquinone oxidoreductase subunit B5 (NDUFB5)	transcript variant 3	mRNA;Homo sapiens NADH:ubiquinone oxidoreductase subunit B5 (NDUFB5)	transcript variant 2	mRNA"
116.58;CP;"PREDICTED: Homo sapiens ceruloplasmin (ferroxidase) (CP)	transcript variant X7	mRNA;PREDICTED: Homo sapiens ceruloplasmin (ferroxidase) (CP)	transcript variant X3	mRNA;PREDICTED: Homo sapiens ceruloplasmin (ferroxidase) (CP)	transcript variant X5	mRNA;Homo sapiens ceruloplasmin (CP)	transcript variant 1	mRNA;PREDICTED: Homo sapiens ceruloplasmin (ferroxidase) (CP)	transcript variant X1	mRNA;PREDICTED: Homo sapiens ceruloplasmin (ferroxidase) (CP)	transcript variant X4	mRNA;PREDICTED: Homo sapiens ceruloplasmin (ferroxidase) (CP)	transcript variant X2	mRNA"
116.35;MRPS6;Homo sapiens mitochondrial ribosomal protein S6 (MRPS6)	mRNA
116.3;WSB2;"PREDICTED: Homo sapiens WD repeat and SOCS box containing 2 (WSB2)	transcript variant X1	mRNA;Homo sapiens WD repeat and SOCS box containing 2 (WSB2)	transcript variant 2	mRNA;Homo sapiens WD repeat and SOCS box containing 2 (WSB2)	transcript variant 1	mRNA;Homo sapiens WD repeat and SOCS box containing 2 (WSB2)	transcript variant 3	mRNA"
116.26;NOP53;Homo sapiens NOP53 ribosome biogenesis factor (NOP53)	mRNA
115.71;NDFIP1;Homo sapiens Nedd4 family interacting protein 1 (NDFIP1)	mRNA
115.57;SH3BGRL3;Homo sapiens SH3 domain binding glutamate rich protein like 3 (SH3BGRL3)	mRNA
115.51;TERF2IP;Homo sapiens TERF2 interacting protein (TERF2IP)	transcript variant 1	mRNA
115.41;RHBDD2;"PREDICTED: Homo sapiens rhomboid domain containing 2 (RHBDD2)	transcript variant X1	mRNA;Homo sapiens rhomboid domain containing 2 (RHBDD2)	transcript variant 2	mRNA;Homo sapiens rhomboid domain containing 2 (RHBDD2)	transcript variant 1	mRNA"
115.4;LAMTOR5;Homo sapiens late endosomal/lysosomal adaptor	MAPK and MTOR activator 5 (LAMTOR5)	mRNA
115.14;BRK1;Homo sapiens BRICK1	SCAR/WAVE actin nucleating complex subunit (BRK1)	mRNA
114.73;PSMD10;"Homo sapiens proteasome 26S subunit	non-ATPase 10 (PSMD10)	transcript variant 1	mRNA;Homo sapiens proteasome 26S subunit	non-ATPase 10 (PSMD10)	transcript variant 2	mRNA"
114.47;PSIP1;"Homo sapiens PC4 and SFRS1 interacting protein 1 (PSIP1)	transcript variant 1	mRNA;Homo sapiens PC4 and SFRS1 interacting protein 1 (PSIP1)	transcript variant 2	mRNA;Homo sapiens PC4 and SFRS1 interacting protein 1 (PSIP1)	transcript variant 5	mRNA;Homo sapiens PC4 and SFRS1 interacting protein 1 (PSIP1)	transcript variant 4	mRNA;Homo sapiens PC4 and SFRS1 interacting protein 1 (PSIP1)	transcript variant 3	mRNA"
114.39;HDAC2;"PREDICTED: Homo sapiens histone deacetylase 2 (HDAC2)	transcript variant X1	mRNA;PREDICTED: Homo sapiens histone deacetylase 2 (HDAC2)	transcript variant X2	mRNA;Homo sapiens histone deacetylase 2 (HDAC2)	transcript variant 1	mRNA"
114.29;KIF5C;"PREDICTED: Homo sapiens kinesin family member 5C (KIF5C)	transcript variant X1	mRNA;PREDICTED: Homo sapiens kinesin family member 5C (KIF5C)	transcript variant X2	mRNA;Homo sapiens kinesin family member 5C (KIF5C)	transcript variant 1	mRNA"
114.27;RAB11B;Homo sapiens RAB11B	member RAS oncogene family (RAB11B)	mRNA
114.14;SDC3;"PREDICTED: Homo sapiens syndecan 3 (SDC3)	transcript variant X2	mRNA;Homo sapiens syndecan 3 (SDC3)	mRNA;PREDICTED: Homo sapiens syndecan 3 (SDC3)	transcript variant X3	mRNA;PREDICTED: Homo sapiens syndecan 3 (SDC3)	transcript variant X1	mRNA"
114.02;GRINA;"Homo sapiens glutamate ionotropic receptor NMDA type subunit associated protein 1 (GRINA)	transcript variant 2	mRNA;Homo sapiens glutamate ionotropic receptor NMDA type subunit associated protein 1 (GRINA)	transcript variant 1	mRNA"
113.87;C12orf57;"Homo sapiens chromosome 12 open reading frame 57 (C12orf57)	transcript variant 1	mRNA;Homo sapiens chromosome 12 open reading frame 57 (C12orf57)	transcript variant 5	mRNA;Homo sapiens chromosome 12 open reading frame 57 (C12orf57)	transcript variant 4	mRNA;Homo sapiens chromosome 12 open reading frame 57 (C12orf57)	transcript variant 3	mRNA;Homo sapiens chromosome 12 open reading frame 57 (C12orf57)	transcript variant 2	mRNA"
113.79;MYL6B;"Homo sapiens myosin light chain 6B (MYL6B)	transcript variant 2	mRNA;Homo sapiens myosin light chain 6B (MYL6B)	transcript variant 1	mRNA"
113.67;OCIAD1;"Homo sapiens OCIA domain containing 1 (OCIAD1)	transcript variant 4	mRNA;PREDICTED: Homo sapiens OCIA domain containing 1 (OCIAD1)	transcript variant X3	mRNA;Homo sapiens OCIA domain containing 1 (OCIAD1)	transcript variant 1	mRNA;Homo sapiens OCIA domain containing 1 (OCIAD1)	transcript variant 3	mRNA;Homo sapiens OCIA domain containing 1 (OCIAD1)	transcript variant 2	mRNA;Homo sapiens OCIA domain containing 1 (OCIAD1)	transcript variant 6	mRNA;Homo sapiens OCIA domain containing 1 (OCIAD1)	transcript variant 5	mRNA"
113.4;NDUFS6;Homo sapiens NADH:ubiquinone oxidoreductase subunit S6 (NDUFS6)	mRNA
113.26;ATP1B1;Homo sapiens ATPase Na+/K+ transporting subunit beta 1 (ATP1B1)	mRNA
113.23;NPC2;"PREDICTED: Homo sapiens NPC intracellular cholesterol transporter 2 (NPC2)	transcript variant X1	mRNA;Homo sapiens NPC intracellular cholesterol transporter 2 (NPC2)	mRNA"
113.1;PRDX3;"Homo sapiens peroxiredoxin 3 (PRDX3)	transcript variant 3	mRNA;Homo sapiens peroxiredoxin 3 (PRDX3)	transcript variant 1	mRNA"
112.63;SF3B6;Homo sapiens splicing factor 3b subunit 6 (SF3B6)	mRNA
112.53;HSPA9;Homo sapiens heat shock protein family A (Hsp70) member 9 (HSPA9)	mRNA
112.37;DCX;"PREDICTED: Homo sapiens doublecortin (DCX)	transcript variant X2	mRNA;PREDICTED: Homo sapiens doublecortin (DCX)	transcript variant X1	mRNA;Homo sapiens doublecortin (DCX)	transcript variant 5	mRNA;Homo sapiens doublecortin (DCX)	transcript variant 4	mRNA;PREDICTED: Homo sapiens doublecortin (DCX)	transcript variant X3	mRNA;Homo sapiens doublecortin (DCX)	transcript variant 2	mRNA;Homo sapiens doublecortin (DCX)	transcript variant 3	mRNA;PREDICTED: Homo sapiens doublecortin (DCX)	transcript variant X4	mRNA;Homo sapiens doublecortin (DCX)	transcript variant 1	mRNA"
112.28;ID1;"Homo sapiens inhibitor of DNA binding 1	HLH protein (ID1)	transcript variant 1	mRNA;Homo sapiens inhibitor of DNA binding 1	HLH protein (ID1)	transcript variant 2	mRNA"
112.21;PSMA6;"Homo sapiens proteasome subunit alpha 6 (PSMA6)	transcript variant 2	mRNA;Homo sapiens proteasome subunit alpha 6 (PSMA6)	transcript variant 1	mRNA;Homo sapiens proteasome subunit alpha 6 (PSMA6)	transcript variant 3	mRNA;PREDICTED: Homo sapiens proteasome subunit alpha 6 (PSMA6)	transcript variant X1	mRNA;Homo sapiens proteasome subunit alpha 6 (PSMA6)	transcript variant 4	mRNA"
112.17;CAPRIN1;"Homo sapiens cell cycle associated protein 1 (CAPRIN1)	transcript variant 2	mRNA;Homo sapiens cell cycle associated protein 1 (CAPRIN1)	transcript variant 1	mRNA;PREDICTED: Homo sapiens cell cycle associated protein 1 (CAPRIN1)	transcript variant X1	mRNA"
112.16;EIF3K;"Homo sapiens eukaryotic translation initiation factor 3 subunit K (EIF3K)	transcript variant 1	mRNA;Homo sapiens eukaryotic translation initiation factor 3 subunit K (EIF3K)	transcript variant 3	mRNA;Homo sapiens eukaryotic translation initiation factor 3 subunit K (EIF3K)	transcript variant 2	mRNA"
112.12;XRCC5;Homo sapiens X-ray repair cross complementing 5 (XRCC5)	mRNA
111.98;SCOC;"Homo sapiens short coiled-coil protein (SCOC)	transcript variant 6	mRNA;Homo sapiens short coiled-coil protein (SCOC)	transcript variant 8	mRNA;Homo sapiens short coiled-coil protein (SCOC)	transcript variant 7	mRNA;Homo sapiens short coiled-coil protein (SCOC)	transcript variant 1	mRNA;Homo sapiens short coiled-coil protein (SCOC)	transcript variant 4	mRNA;Homo sapiens short coiled-coil protein (SCOC)	transcript variant 2	mRNA;Homo sapiens short coiled-coil protein (SCOC)	transcript variant 3	mRNA;Homo sapiens short coiled-coil protein (SCOC)	transcript variant 5	mRNA"
111.82;MCRIP1;"Homo sapiens MAPK regulated corepressor interacting protein 1 (MCRIP1)	transcript variant 4	mRNA;PREDICTED: Homo sapiens MAPK regulated corepressor interacting protein 1 (MCRIP1)	transcript variant X2	mRNA;PREDICTED: Homo sapiens MAPK regulated corepressor interacting protein 1 (MCRIP1)	transcript variant X1	mRNA;Homo sapiens MAPK regulated corepressor interacting protein 1 (MCRIP1)	transcript variant 3	mRNA;Homo sapiens MAPK regulated corepressor interacting protein 1 (MCRIP1)	transcript variant 2	mRNA;Homo sapiens MAPK regulated corepressor interacting protein 1 (MCRIP1)	transcript variant 1	mRNA"
111.8;RABAC1;Homo sapiens Rab acceptor 1 (RABAC1)	mRNA
111.51;SUB1;"PREDICTED: Homo sapiens SUB1 homolog	transcriptional regulator (SUB1)	transcript variant X3	mRNA;Homo sapiens SUB1 homolog	transcriptional regulator (SUB1)	mRNA;PREDICTED: Homo sapiens SUB1 homolog	transcriptional regulator (SUB1)	transcript variant X2	mRNA;PREDICTED: Homo sapiens SUB1 homolog	transcriptional regulator (SUB1)	transcript variant X1	mRNA"
111.46;PDIA6;"PREDICTED: Homo sapiens protein disulfide isomerase family A member 6 (PDIA6)	transcript variant X1	mRNA;Homo sapiens protein disulfide isomerase family A member 6 (PDIA6)	transcript variant 1	mRNA;Homo sapiens protein disulfide isomerase family A member 6 (PDIA6)	transcript variant 2	mRNA;Homo sapiens protein disulfide isomerase family A member 6 (PDIA6)	transcript variant 4	mRNA;Homo sapiens protein disulfide isomerase family A member 6 (PDIA6)	transcript variant 3	mRNA;Homo sapiens protein disulfide isomerase family A member 6 (PDIA6)	transcript variant 5	mRNA"
111.45;CDK16;"PREDICTED: Homo sapiens cyclin-dependent kinase 16 (CDK16)	transcript variant X11	mRNA;Homo sapiens cyclin dependent kinase 16 (CDK16)	transcript variant 1	mRNA;PREDICTED: Homo sapiens cyclin-dependent kinase 16 (CDK16)	transcript variant X3	mRNA;PREDICTED: Homo sapiens cyclin-dependent kinase 16 (CDK16)	transcript variant X7	mRNA;Homo sapiens cyclin dependent kinase 16 (CDK16)	transcript variant 3	mRNA;PREDICTED: Homo sapiens cyclin-dependent kinase 16 (CDK16)	transcript variant X4	mRNA;PREDICTED: Homo sapiens cyclin-dependent kinase 16 (CDK16)	transcript variant X2	mRNA;PREDICTED: Homo sapiens cyclin-dependent kinase 16 (CDK16)	transcript variant X6	mRNA;PREDICTED: Homo sapiens cyclin-dependent kinase 16 (CDK16)	transcript variant X10	mRNA;PREDICTED: Homo sapiens cyclin-dependent kinase 16 (CDK16)	transcript variant X8	mRNA;PREDICTED: Homo sapiens cyclin-dependent kinase 16 (CDK16)	transcript variant X12	mRNA;PREDICTED: Homo sapiens cyclin-dependent kinase 16 (CDK16)	transcript variant X1	mRNA;Homo sapiens cyclin dependent kinase 16 (CDK16)	transcript variant 2	mRNA;PREDICTED: Homo sapiens cyclin-dependent kinase 16 (CDK16)	transcript variant X13	mRNA;PREDICTED: Homo sapiens cyclin-dependent kinase 16 (CDK16)	transcript variant X14	mRNA;PREDICTED: Homo sapiens cyclin-dependent kinase 16 (CDK16)	transcript variant X9	mRNA;PREDICTED: Homo sapiens cyclin-dependent kinase 16 (CDK16)	transcript variant X5	mRNA"
111.41;HDLBP;"PREDICTED: Homo sapiens high density lipoprotein binding protein (HDLBP)	transcript variant X3	mRNA;Homo sapiens high density lipoprotein binding protein (HDLBP)	transcript variant 2	mRNA;PREDICTED: Homo sapiens high density lipoprotein binding protein (HDLBP)	transcript variant X8	mRNA;PREDICTED: Homo sapiens high density lipoprotein binding protein (HDLBP)	transcript variant X5	mRNA;PREDICTED: Homo sapiens high density lipoprotein binding protein (HDLBP)	transcript variant X4	mRNA;Homo sapiens high density lipoprotein binding protein (HDLBP)	transcript variant 1	mRNA;Homo sapiens high density lipoprotein binding protein (HDLBP)	transcript variant 6	mRNA;PREDICTED: Homo sapiens high density lipoprotein binding protein (HDLBP)	transcript variant X2	mRNA;Homo sapiens high density lipoprotein binding protein (HDLBP)	transcript variant 5	mRNA;PREDICTED: Homo sapiens high density lipoprotein binding protein (HDLBP)	transcript variant X6	mRNA;PREDICTED: Homo sapiens high density lipoprotein binding protein (HDLBP)	transcript variant X7	mRNA;Homo sapiens high density lipoprotein binding protein (HDLBP)	transcript variant 3	mRNA;PREDICTED: Homo sapiens high density lipoprotein binding protein (HDLBP)	transcript variant X1	mRNA;Homo sapiens high density lipoprotein binding protein (HDLBP)	transcript variant 4	mRNA"
111.03;TMEM59;"PREDICTED: Homo sapiens transmembrane protein 59 (TMEM59)	transcript variant X1	mRNA;Homo sapiens transmembrane protein 59 (TMEM59)	transcript variant 3	mRNA;Homo sapiens transmembrane protein 59 (TMEM59)	transcript variant 4	mRNA;Homo sapiens transmembrane protein 59 (TMEM59)	transcript variant 5	mRNA;Homo sapiens transmembrane protein 59 (TMEM59)	transcript variant 2	mRNA;Homo sapiens transmembrane protein 59 (TMEM59)	transcript variant 7	mRNA;Homo sapiens transmembrane protein 59 (TMEM59)	transcript variant 6	mRNA;Homo sapiens transmembrane protein 59 (TMEM59)	transcript variant 1	mRNA"
110.8;MTCH1;"PREDICTED: Homo sapiens mitochondrial carrier 1 (MTCH1)	transcript variant X2	mRNA;Homo sapiens mitochondrial carrier 1 (MTCH1)	transcript variant 1	mRNA;PREDICTED: Homo sapiens mitochondrial carrier 1 (MTCH1)	transcript variant X3	mRNA;PREDICTED: Homo sapiens mitochondrial carrier 1 (MTCH1)	transcript variant X5	mRNA;PREDICTED: Homo sapiens mitochondrial carrier 1 (MTCH1)	transcript variant X4	mRNA;PREDICTED: Homo sapiens mitochondrial carrier 1 (MTCH1)	transcript variant X1	mRNA;Homo sapiens mitochondrial carrier 1 (MTCH1)	transcript variant 2	mRNA"
109.38;PSMD8;Homo sapiens proteasome 26S subunit	non-ATPase 8 (PSMD8)	mRNA
109.27;ARHGDIA;"Homo sapiens Rho GDP dissociation inhibitor alpha (ARHGDIA)	transcript variant 7	mRNA;PREDICTED: Homo sapiens Rho GDP dissociation inhibitor alpha (ARHGDIA)	transcript variant X1	mRNA;Homo sapiens Rho GDP dissociation inhibitor alpha (ARHGDIA)	transcript variant 2	mRNA;Homo sapiens Rho GDP dissociation inhibitor alpha (ARHGDIA)	transcript variant 6	mRNA;Homo sapiens Rho GDP dissociation inhibitor alpha (ARHGDIA)	transcript variant 4	mRNA;Homo sapiens Rho GDP dissociation inhibitor alpha (ARHGDIA)	transcript variant 3	mRNA;Homo sapiens Rho GDP dissociation inhibitor alpha (ARHGDIA)	transcript variant 1	mRNA;Homo sapiens Rho GDP dissociation inhibitor alpha (ARHGDIA)	transcript variant 5	mRNA"
109.25;GNG5;Homo sapiens G protein subunit gamma 5 (GNG5)	mRNA
109.14;TCEAL3;"Homo sapiens transcription elongation factor A like 3 (TCEAL3)	transcript variant 1	mRNA;Homo sapiens transcription elongation factor A like 3 (TCEAL3)	transcript variant 2	mRNA"
109.09;HDGF;"Homo sapiens heparin binding growth factor (HDGF)	transcript variant 1	mRNA;Homo sapiens heparin binding growth factor (HDGF)	transcript variant 2	mRNA;Homo sapiens heparin binding growth factor (HDGF)	transcript variant 4	mRNA;PREDICTED: Homo sapiens hepatoma-derived growth factor (HDGF)	transcript variant X3	mRNA;PREDICTED: Homo sapiens hepatoma-derived growth factor (HDGF)	transcript variant X1	mRNA;Homo sapiens heparin binding growth factor (HDGF)	transcript variant 3	mRNA;Homo sapiens heparin binding growth factor (HDGF)	transcript variant 6	mRNA;PREDICTED: Homo sapiens hepatoma-derived growth factor (HDGF)	transcript variant X2	mRNA;Homo sapiens heparin binding growth factor (HDGF)	transcript variant 5	mRNA"
108.91;EEF1A2;Homo sapiens eukaryotic translation elongation factor 1 alpha 2 (EEF1A2)	mRNA
108.79;NONO;"Homo sapiens non-POU domain containing octamer binding (NONO)	transcript variant 4	mRNA;Homo sapiens non-POU domain containing octamer binding (NONO)	transcript variant 1	mRNA;Homo sapiens non-POU domain containing octamer binding (NONO)	transcript variant 2	mRNA;Homo sapiens non-POU domain containing octamer binding (NONO)	transcript variant 3	mRNA"
108.72;OLFM2;"Homo sapiens olfactomedin 2 (OLFM2)	transcript variant 1	mRNA;Homo sapiens olfactomedin 2 (OLFM2)	transcript variant 2	mRNA;Homo sapiens olfactomedin 2 (OLFM2)	transcript variant 3	mRNA"
108.69;SSR4;"PREDICTED: Homo sapiens signal sequence receptor subunit 4 (SSR4)	transcript variant X2	mRNA;PREDICTED: Homo sapiens signal sequence receptor subunit 4 (SSR4)	transcript variant X1	mRNA;PREDICTED: Homo sapiens signal sequence receptor subunit 4 (SSR4)	transcript variant X4	mRNA;PREDICTED: Homo sapiens signal sequence receptor subunit 4 (SSR4)	transcript variant X3	mRNA;Homo sapiens signal sequence receptor subunit 4 (SSR4)	transcript variant 2	mRNA;Homo sapiens signal sequence receptor subunit 4 (SSR4)	transcript variant 3	mRNA;Homo sapiens signal sequence receptor subunit 4 (SSR4)	transcript variant 1	mRNA"
108.52;RNF187;Homo sapiens ring finger protein 187 (RNF187)	mRNA
108.46;JUND;Homo sapiens JunD proto-oncogene	AP-1 transcription factor subunit (JUND)	transcript variant 1	mRNA
108.31;FIS1;Homo sapiens fission	mitochondrial 1 (FIS1)	mRNA
108.26;PKIA;"PREDICTED: Homo sapiens protein kinase (cAMP-dependent	catalytic) inhibitor alpha (PKIA)	transcript variant X2	mRNA;Homo sapiens cAMP-dependent protein kinase inhibitor alpha (PKIA)	transcript variant 2	mRNA;PREDICTED: Homo sapiens protein kinase (cAMP-dependent	catalytic) inhibitor alpha (PKIA)	transcript variant X3	mRNA;Homo sapiens cAMP-dependent protein kinase inhibitor alpha (PKIA)	transcript variant 1	mRNA;PREDICTED: Homo sapiens protein kinase (cAMP-dependent	catalytic) inhibitor alpha (PKIA)	transcript variant X1	mRNA"
108.18;PSMA4;"Homo sapiens proteasome subunit alpha 4 (PSMA4)	transcript variant 1	mRNA;Homo sapiens proteasome subunit alpha 4 (PSMA4)	transcript variant 2	mRNA;Homo sapiens proteasome subunit alpha 4 (PSMA4)	transcript variant 3	mRNA"
108.18;NDUFA11;"Homo sapiens NADH:ubiquinone oxidoreductase subunit A11 (NDUFA11)	transcript variant 1	mRNA;Homo sapiens NADH:ubiquinone oxidoreductase subunit A11 (NDUFA11)	transcript variant 2	mRNA"
107.71;TCP1;"Homo sapiens t-complex 1 (TCP1)	transcript variant 1	mRNA;Homo sapiens t-complex 1 (TCP1)	transcript variant 2	mRNA"
107.67;NDRG4;"Homo sapiens NDRG family member 4 (NDRG4)	transcript variant 6	mRNA;PREDICTED: Homo sapiens NDRG family member 4 (NDRG4)	transcript variant X3	mRNA;PREDICTED: Homo sapiens NDRG family member 4 (NDRG4)	transcript variant X6	mRNA;Homo sapiens NDRG family member 4 (NDRG4)	transcript variant 1	mRNA;Homo sapiens NDRG family member 4 (NDRG4)	transcript variant 5	mRNA;PREDICTED: Homo sapiens NDRG family member 4 (NDRG4)	transcript variant X20	mRNA;Homo sapiens NDRG family member 4 (NDRG4)	transcript variant 3	mRNA;PREDICTED: Homo sapiens NDRG family member 4 (NDRG4)	transcript variant X9	mRNA;PREDICTED: Homo sapiens NDRG family member 4 (NDRG4)	transcript variant X1	mRNA;PREDICTED: Homo sapiens NDRG family member 4 (NDRG4)	transcript variant X24	mRNA;Homo sapiens NDRG family member 4 (NDRG4)	transcript variant 2	mRNA;PREDICTED: Homo sapiens NDRG family member 4 (NDRG4)	transcript variant X16	mRNA;Homo sapiens NDRG family member 4 (NDRG4)	transcript variant 4	mRNA;PREDICTED: Homo sapiens NDRG family member 4 (NDRG4)	transcript variant X23	mRNA;PREDICTED: Homo sapiens NDRG family member 4 (NDRG4)	transcript variant X10	mRNA;PREDICTED: Homo sapiens NDRG family member 4 (NDRG4)	transcript variant X19	mRNA;PREDICTED: Homo sapiens NDRG family member 4 (NDRG4)	transcript variant X14	mRNA;PREDICTED: Homo sapiens NDRG family member 4 (NDRG4)	transcript variant X4	mRNA;PREDICTED: Homo sapiens NDRG family member 4 (NDRG4)	transcript variant X5	mRNA;PREDICTED: Homo sapiens NDRG family member 4 (NDRG4)	transcript variant X17	mRNA;PREDICTED: Homo sapiens NDRG family member 4 (NDRG4)	transcript variant X11	mRNA;PREDICTED: Homo sapiens NDRG family member 4 (NDRG4)	transcript variant X22	mRNA;PREDICTED: Homo sapiens NDRG family member 4 (NDRG4)	transcript variant X21	mRNA;PREDICTED: Homo sapiens NDRG family member 4 (NDRG4)	transcript variant X7	mRNA;PREDICTED: Homo sapiens NDRG family member 4 (NDRG4)	transcript variant X8
107.51;PSMB1;Homo sapiens proteasome subunit beta 1 (PSMB1)	mRNA
107.33;NUCKS1;"Homo sapiens nuclear casein kinase and cyclin dependent kinase substrate 1 (NUCKS1)	mRNA;PREDICTED: Homo sapiens nuclear casein kinase and cyclin-dependent kinase substrate 1 (NUCKS1)	transcript variant X1	mRNA"
107.25;PSMB7;Homo sapiens proteasome subunit beta 7 (PSMB7)	mRNA
106.98;NSA2;"PREDICTED: Homo sapiens NSA2	ribosome biogenesis homolog (NSA2)	transcript variant X3	mRNA;PREDICTED: Homo sapiens NSA2	ribosome biogenesis homolog (NSA2)	transcript variant X1	mRNA;PREDICTED: Homo sapiens NSA2	ribosome biogenesis homolog (NSA2)	transcript variant X4	mRNA;Homo sapiens NSA2	ribosome biogenesis homolog (NSA2)	transcript variant 1	mRNA;Homo sapiens NSA2	ribosome biogenesis homolog (NSA2)	transcript variant 2	mRNA"
106.66;HTATSF1;"Homo sapiens HIV-1 Tat specific factor 1 (HTATSF1)	transcript variant 2	mRNA;Homo sapiens HIV-1 Tat specific factor 1 (HTATSF1)	transcript variant 1	mRNA;PREDICTED: Homo sapiens HIV-1 Tat specific factor 1 (HTATSF1)	transcript variant X1	mRNA"
106.63;XRCC6;"Homo sapiens X-ray repair cross complementing 6 (XRCC6)	transcript variant 2	mRNA;Homo sapiens X-ray repair cross complementing 6 (XRCC6)	transcript variant 4	mRNA;Homo sapiens X-ray repair cross complementing 6 (XRCC6)	transcript variant 3	mRNA;Homo sapiens X-ray repair cross complementing 6 (XRCC6)	transcript variant 1	mRNA"
106.62;ID2;Homo sapiens inhibitor of DNA binding 2	HLH protein (ID2)	mRNA
106.56;ATRAID;"Homo sapiens all-trans retinoic acid induced differentiation factor (ATRAID)	transcript variant 2	mRNA;Homo sapiens all-trans retinoic acid induced differentiation factor (ATRAID)	transcript variant 1	mRNA;Homo sapiens all-trans retinoic acid induced differentiation factor (ATRAID)	transcript variant 3	mRNA"
106.46;EFNB3;Homo sapiens ephrin B3 (EFNB3)	mRNA
106.39;DDX17;"Homo sapiens DEAD-box helicase 17 (DDX17)	transcript variant 1	mRNA;Homo sapiens DEAD-box helicase 17 (DDX17)	transcript variant 3	mRNA"
106.25;FAM96B;Homo sapiens family with sequence similarity 96 member B (FAM96B)	transcript variant 1	mRNA
106.05;CCT3;"Homo sapiens chaperonin containing TCP1 subunit 3 (CCT3)	transcript variant 1	mRNA;Homo sapiens chaperonin containing TCP1 subunit 3 (CCT3)	transcript variant 3	mRNA"
105.99;ATOX1;Homo sapiens antioxidant 1 copper chaperone (ATOX1)	mRNA
105.85;ATP6V1G2;"Homo sapiens ATPase H+ transporting V1 subunit G2 (ATP6V1G2)	transcript variant 2	mRNA;Homo sapiens ATPase H+ transporting V1 subunit G2 (ATP6V1G2)	transcript variant 1	mRNA;Homo sapiens ATPase H+ transporting V1 subunit G2 (ATP6V1G2)	transcript variant 3	mRNA"
105.78;IMPDH2;"PREDICTED: Homo sapiens IMP (inosine 5'-monophosphate) dehydrogenase 2 (IMPDH2)	transcript variant X3	mRNA;PREDICTED: Homo sapiens IMP (inosine 5'-monophosphate) dehydrogenase 2 (IMPDH2)	transcript variant X1	mRNA;Homo sapiens inosine monophosphate dehydrogenase 2 (IMPDH2)	mRNA;PREDICTED: Homo sapiens IMP (inosine 5'-monophosphate) dehydrogenase 2 (IMPDH2)	transcript variant X2	mRNA"
105.64;ATP1B2;"Homo sapiens ATPase Na+/K+ transporting subunit beta 2 (ATP1B2)	transcript variant 1	mRNA;Homo sapiens ATPase Na+/K+ transporting subunit beta 2 (ATP1B2)	transcript variant 2	mRNA"
105.46;RAB6A;"Homo sapiens RAB6A	member RAS oncogene family (RAB6A)	transcript variant 4	mRNA;Homo sapiens RAB6A	member RAS oncogene family (RAB6A)	transcript variant 1	mRNA;Homo sapiens RAB6A	member RAS oncogene family (RAB6A)	transcript variant 2	mRNA;Homo sapiens RAB6A	member RAS oncogene family (RAB6A)	transcript variant 3	mRNA"
105.31;RBP1;"Homo sapiens retinol binding protein 1 (RBP1)	transcript variant 1	mRNA;Homo sapiens retinol binding protein 1 (RBP1)	transcript variant 2	mRNA;Homo sapiens retinol binding protein 1 (RBP1)	transcript variant 3	mRNA"
105.17;STRAP;"Homo sapiens serine/threonine kinase receptor associated protein (STRAP)	mRNA;PREDICTED: Homo sapiens serine/threonine kinase receptor associated protein (STRAP)	transcript variant X1	mRNA"
105.13;NDUFC1;"Homo sapiens NADH:ubiquinone oxidoreductase subunit C1 (NDUFC1)	transcript variant 4	mRNA;Homo sapiens NADH:ubiquinone oxidoreductase subunit C1 (NDUFC1)	transcript variant 1	mRNA;Homo sapiens NADH:ubiquinone oxidoreductase subunit C1 (NDUFC1)	transcript variant 2	mRNA;Homo sapiens NADH:ubiquinone oxidoreductase subunit C1 (NDUFC1)	transcript variant 7	mRNA;Homo sapiens NADH:ubiquinone oxidoreductase subunit C1 (NDUFC1)	transcript variant 5	mRNA;Homo sapiens NADH:ubiquinone oxidoreductase subunit C1 (NDUFC1)	transcript variant 6	mRNA;Homo sapiens NADH:ubiquinone oxidoreductase subunit C1 (NDUFC1)	transcript variant 3	mRNA"
105.09;TMEM230;"Homo sapiens transmembrane protein 230 (TMEM230)	transcript variant 3	mRNA;PREDICTED: Homo sapiens transmembrane protein 230 (TMEM230)	transcript variant X3	mRNA;PREDICTED: Homo sapiens transmembrane protein 230 (TMEM230)	transcript variant X6	mRNA;Homo sapiens transmembrane protein 230 (TMEM230)	transcript variant 2	mRNA;PREDICTED: Homo sapiens transmembrane protein 230 (TMEM230)	transcript variant X5	mRNA;Homo sapiens transmembrane protein 230 (TMEM230)	transcript variant 4	mRNA;PREDICTED: Homo sapiens transmembrane protein 230 (TMEM230)	transcript variant X4	mRNA;PREDICTED: Homo sapiens transmembrane protein 230 (TMEM230)	transcript variant X2	mRNA;Homo sapiens transmembrane protein 230 (TMEM230)	transcript variant 1	mRNA;PREDICTED: Homo sapiens transmembrane protein 230 (TMEM230)	transcript variant X1	mRNA"
104.95;CFDP1;"Homo sapiens craniofacial development protein 1 (CFDP1)	mRNA;PREDICTED: Homo sapiens craniofacial development protein 1 (CFDP1)	transcript variant X5	mRNA;PREDICTED: Homo sapiens craniofacial development protein 1 (CFDP1)	transcript variant X2	mRNA"
104.94;DDR1;"Homo sapiens discoidin domain receptor tyrosine kinase 1 (DDR1)	transcript variant 9	mRNA;PREDICTED: Homo sapiens discoidin domain receptor tyrosine kinase 1 (DDR1)	transcript variant X9	mRNA;Homo sapiens discoidin domain receptor tyrosine kinase 1 (DDR1)	transcript variant 1	mRNA;PREDICTED: Homo sapiens discoidin domain receptor tyrosine kinase 1 (DDR1)	transcript variant X5	mRNA;PREDICTED: Homo sapiens discoidin domain receptor tyrosine kinase 1 (DDR1)	transcript variant X2	mRNA;Homo sapiens discoidin domain receptor tyrosine kinase 1 (DDR1)	transcript variant 6	mRNA;PREDICTED: Homo sapiens discoidin domain receptor tyrosine kinase 1 (DDR1)	transcript variant X1	mRNA;Homo sapiens discoidin domain receptor tyrosine kinase 1 (DDR1)	transcript variant 8	mRNA;PREDICTED: Homo sapiens discoidin domain receptor tyrosine kinase 1 (DDR1)	transcript variant X7	mRNA;PREDICTED: Homo sapiens discoidin domain receptor tyrosine kinase 1 (DDR1)	transcript variant X8	mRNA;Homo sapiens discoidin domain receptor tyrosine kinase 1 (DDR1)	transcript variant 3	mRNA;Homo sapiens discoidin domain receptor tyrosine kinase 1 (DDR1)	transcript variant 5	mRNA;Homo sapiens discoidin domain receptor tyrosine kinase 1 (DDR1)	transcript variant 7	mRNA;PREDICTED: Homo sapiens discoidin domain receptor tyrosine kinase 1 (DDR1)	transcript variant X6	mRNA;PREDICTED: Homo sapiens discoidin domain receptor tyrosine kinase 1 (DDR1)	transcript variant X10	mRNA;PREDICTED: Homo sapiens discoidin domain receptor tyrosine kinase 1 (DDR1)	transcript variant X4	mRNA;Homo sapiens discoidin domain receptor tyrosine kinase 1 (DDR1)	transcript variant 2	mRNA;PREDICTED: Homo sapiens discoidin domain receptor tyrosine kinase 1 (DDR1)	transcript variant X3	mRNA;Homo sapiens discoidin domain receptor tyrosine kinase 1 (DDR1)	transcript variant 4	mRNA"
104.9;SMARCA1;"PREDICTED: Homo sapiens SWI/SNF related	matrix associated	actin dependent regulator of chromatin	subfamily a	member 1 (SMARCA1)	transcript variant X1	mRNA;Homo sapiens SWI/SNF related	matrix associated	actin dependent regulator of chromatin	subfamily a	member 1 (SMARCA1)	transcript variant 1	mRNA;PREDICTED: Homo sapiens SWI/SNF related	matrix associated	actin dependent regulator of chromatin	subfamily a	member 1 (SMARCA1)	transcript variant X5	mRNA;PREDICTED: Homo sapiens SWI/SNF related	matrix associated	actin dependent regulator of chromatin	subfamily a	member 1 (SMARCA1)	transcript variant X3	mRNA;Homo sapiens SWI/SNF related	matrix associated	actin dependent regulator of chromatin	subfamily a	member 1 (SMARCA1)	transcript variant 3	mRNA;PREDICTED: Homo sapiens SWI/SNF related	matrix associated	actin dependent regulator of chromatin	subfamily a	member 1 (SMARCA1)	transcript variant X2	mRNA;Homo sapiens SWI/SNF related	matrix associated	actin dependent regulator of chromatin	subfamily a	member 1 (SMARCA1)	transcript variant 4	mRNA;PREDICTED: Homo sapiens SWI/SNF related	matrix associated	actin dependent regulator of chromatin	subfamily a	member 1 (SMARCA1)	transcript variant X4	mRNA"
104.82;NDUFB11;"Homo sapiens NADH:ubiquinone oxidoreductase subunit B11 (NDUFB11)	transcript variant 2	mRNA;Homo sapiens NADH:ubiquinone oxidoreductase subunit B11 (NDUFB11)	transcript variant 1	mRNA"
104.73;TIMP1;"PREDICTED: Homo sapiens TIMP metallopeptidase inhibitor 1 (TIMP1)	transcript variant X1	mRNA;Homo sapiens TIMP metallopeptidase inhibitor 1 (TIMP1)	mRNA"
104.59;GNAI2;"Homo sapiens G protein subunit alpha i2 (GNAI2)	transcript variant 4	mRNA;Homo sapiens G protein subunit alpha i2 (GNAI2)	transcript variant 6	mRNA;Homo sapiens G protein subunit alpha i2 (GNAI2)	transcript variant 1	mRNA;Homo sapiens G protein subunit alpha i2 (GNAI2)	transcript variant 5	mRNA;Homo sapiens G protein subunit alpha i2 (GNAI2)	transcript variant 3	mRNA;Homo sapiens G protein subunit alpha i2 (GNAI2)	transcript variant 2	mRNA"
104.42;GLO1;Homo sapiens glyoxalase I (GLO1)	mRNA
104.36;TPM4;"PREDICTED: Homo sapiens tropomyosin 4 (TPM4)	transcript variant X5	mRNA;Homo sapiens tropomyosin 4 (TPM4)	transcript variant Tpm4.2	mRNA;PREDICTED: Homo sapiens tropomyosin 4 (TPM4)	transcript variant X1	mRNA;PREDICTED: Homo sapiens tropomyosin 4 (TPM4)	transcript variant X6	mRNA;PREDICTED: Homo sapiens tropomyosin 4 (TPM4)	transcript variant X4	mRNA;PREDICTED: Homo sapiens tropomyosin 4 (TPM4)	transcript variant X2	mRNA;Homo sapiens tropomyosin 4 (TPM4)	transcript variant Tpm4.1	mRNA;PREDICTED: Homo sapiens tropomyosin 4 (TPM4)	transcript variant X3	mRNA"
104.14;SELENOM;Homo sapiens selenoprotein M (SELENOM)	mRNA
104.12;CXCL14;Homo sapiens C-X-C motif chemokine ligand 14 (CXCL14)	mRNA
104.11;NDUFA7;Homo sapiens NADH:ubiquinone oxidoreductase subunit A7 (NDUFA7)	mRNA
104.08;CCT4;"Homo sapiens chaperonin containing TCP1 subunit 4 (CCT4)	transcript variant 2	mRNA;Homo sapiens chaperonin containing TCP1 subunit 4 (CCT4)	transcript variant 1	mRNA"
103.71;GLUL;"PREDICTED: Homo sapiens glutamate-ammonia ligase (GLUL)	transcript variant X1	mRNA;Homo sapiens glutamate-ammonia ligase (GLUL)	transcript variant 1	mRNA;Homo sapiens glutamate-ammonia ligase (GLUL)	transcript variant 3	mRNA;Homo sapiens glutamate-ammonia ligase (GLUL)	transcript variant 2	mRNA"
103.66;SPATS2L;"PREDICTED: Homo sapiens spermatogenesis associated serine rich 2 like (SPATS2L)	transcript variant X5	mRNA;Homo sapiens spermatogenesis associated serine rich 2 like (SPATS2L)	transcript variant 4	mRNA;PREDICTED: Homo sapiens spermatogenesis associated serine rich 2 like (SPATS2L)	transcript variant X10	mRNA;PREDICTED: Homo sapiens spermatogenesis associated serine rich 2 like (SPATS2L)	transcript variant X8	mRNA;PREDICTED: Homo sapiens spermatogenesis associated serine rich 2 like (SPATS2L)	transcript variant X9	mRNA;PREDICTED: Homo sapiens spermatogenesis associated serine rich 2 like (SPATS2L)	transcript variant X6	mRNA;Homo sapiens spermatogenesis associated serine rich 2 like (SPATS2L)	transcript variant 6	mRNA;PREDICTED: Homo sapiens spermatogenesis associated serine rich 2 like (SPATS2L)	transcript variant X2	mRNA;Homo sapiens spermatogenesis associated serine rich 2 like (SPATS2L)	transcript variant 1	mRNA;Homo sapiens spermatogenesis associated serine rich 2 like (SPATS2L)	transcript variant 5	mRNA;Homo sapiens spermatogenesis associated serine rich 2 like (SPATS2L)	transcript variant 7	mRNA;PREDICTED: Homo sapiens spermatogenesis associated serine rich 2 like (SPATS2L)	transcript variant X4	mRNA;PREDICTED: Homo sapiens spermatogenesis associated serine rich 2 like (SPATS2L)	transcript variant X3	mRNA;PREDICTED: Homo sapiens spermatogenesis associated serine rich 2 like (SPATS2L)	transcript variant X11	mRNA;Homo sapiens spermatogenesis associated serine rich 2 like (SPATS2L)	transcript variant 3	mRNA;PREDICTED: Homo sapiens spermatogenesis associated serine rich 2 like (SPATS2L)	transcript variant X1	mRNA;Homo sapiens spermatogenesis associated serine rich 2 like (SPATS2L)	transcript variant 2	mRNA;PREDICTED: Homo sapiens spermatogenesis associated serine rich 2 like (SPATS2L)	transcript variant X7	mRNA"
103.6;RAN;"PREDICTED: Homo sapiens RAN	member RAS oncogene family (RAN)	transcript variant X2	mRNA;PREDICTED: Homo sapiens RAN	member RAS oncogene family (RAN)	transcript variant X1	mRNA;Homo sapiens RAN	member RAS oncogene family (RAN)	transcript variant 2	mRNA;Homo sapiens RAN	member RAS oncogene family (RAN)	transcript variant 1	mRNA;Homo sapiens RAN	member RAS oncogene family (RAN)	transcript variant 3	mRNA"
103.58;H2AFY;"PREDICTED: Homo sapiens H2A histone family member Y (H2AFY)	transcript variant X23	mRNA;Homo sapiens H2A histone family member Y (H2AFY)	transcript variant 1	mRNA;Homo sapiens H2A histone family member Y (H2AFY)	transcript variant 4	mRNA;PREDICTED: Homo sapiens H2A histone family member Y (H2AFY)	transcript variant X2	mRNA;PREDICTED: Homo sapiens H2A histone family member Y (H2AFY)	transcript variant X3	mRNA;Homo sapiens H2A histone family member Y (H2AFY)	transcript variant 3	mRNA;PREDICTED: Homo sapiens H2A histone family member Y (H2AFY)	transcript variant X18	mRNA;PREDICTED: Homo sapiens H2A histone family member Y (H2AFY)	transcript variant X1	mRNA;Homo sapiens H2A histone family member Y (H2AFY)	transcript variant 2	mRNA;PREDICTED: Homo sapiens H2A histone family member Y (H2AFY)	transcript variant X22	mRNA;PREDICTED: Homo sapiens H2A histone family member Y (H2AFY)	transcript variant X14	mRNA;PREDICTED: Homo sapiens H2A histone family member Y (H2AFY)	transcript variant X9	mRNA;PREDICTED: Homo sapiens H2A histone family member Y (H2AFY)	transcript variant X26	mRNA;PREDICTED: Homo sapiens H2A histone family member Y (H2AFY)	transcript variant X8	mRNA;PREDICTED: Homo sapiens H2A histone family member Y (H2AFY)	transcript variant X25	mRNA;PREDICTED: Homo sapiens H2A histone family member Y (H2AFY)	transcript variant X12	mRNA;PREDICTED: Homo sapiens H2A histone family member Y (H2AFY)	transcript variant X24	mRNA"
103.56;ILF2;"Homo sapiens interleukin enhancer binding factor 2 (ILF2)	transcript variant 1	mRNA;Homo sapiens interleukin enhancer binding factor 2 (ILF2)	transcript variant 2	mRNA"
103.17;CCNG1;"Homo sapiens cyclin G1 (CCNG1)	transcript variant 2	mRNA;Homo sapiens cyclin G1 (CCNG1)	transcript variant 1	mRNA"
103.07;GNB2;Homo sapiens G protein subunit beta 2 (GNB2)	mRNA
103.04;PSMA7;Homo sapiens proteasome subunit alpha 7 (PSMA7)	mRNA
102.92;SPCS1;Homo sapiens signal peptidase complex subunit 1 (SPCS1)	mRNA
102.81;ACTR2;"Homo sapiens ARP2 actin related protein 2 homolog (ACTR2)	transcript variant 2	mRNA;Homo sapiens ARP2 actin related protein 2 homolog (ACTR2)	transcript variant 1	mRNA"
102.78;EIF3M;"PREDICTED: Homo sapiens eukaryotic translation initiation factor 3 subunit M (EIF3M)	transcript variant X1	mRNA;Homo sapiens eukaryotic translation initiation factor 3 subunit M (EIF3M)	transcript variant 2	mRNA;Homo sapiens eukaryotic translation initiation factor 3 subunit M (EIF3M)	transcript variant 1	mRNA"
102.76;KRTCAP2;Homo sapiens keratinocyte associated protein 2 (KRTCAP2)	mRNA
102.75;MAP4;"PREDICTED: Homo sapiens microtubule associated protein 4 (MAP4)	transcript variant X35	mRNA;PREDICTED: Homo sapiens microtubule associated protein 4 (MAP4)	transcript variant X15	mRNA;PREDICTED: Homo sapiens microtubule associated protein 4 (MAP4)	transcript variant X19	mRNA;PREDICTED: Homo sapiens microtubule associated protein 4 (MAP4)	transcript variant X4	mRNA;PREDICTED: Homo sapiens microtubule associated protein 4 (MAP4)	transcript variant X30	mRNA;PREDICTED: Homo sapiens microtubule associated protein 4 (MAP4)	transcript variant X36	mRNA;PREDICTED: Homo sapiens microtubule associated protein 4 (MAP4)	transcript variant X3	mRNA;PREDICTED: Homo sapiens microtubule associated protein 4 (MAP4)	transcript variant X21	mRNA;PREDICTED: Homo sapiens microtubule associated protein 4 (MAP4)	transcript variant X18	mRNA;PREDICTED: Homo sapiens microtubule associated protein 4 (MAP4)	transcript variant X32	mRNA;PREDICTED: Homo sapiens microtubule associated protein 4 (MAP4)	transcript variant X12	mRNA;PREDICTED: Homo sapiens microtubule associated protein 4 (MAP4)	transcript variant X13	mRNA;PREDICTED: Homo sapiens microtubule associated protein 4 (MAP4)	transcript variant X10	mRNA;PREDICTED: Homo sapiens microtubule associated protein 4 (MAP4)	transcript variant X25	mRNA;PREDICTED: Homo sapiens microtubule associated protein 4 (MAP4)	transcript variant X14	mRNA;PREDICTED: Homo sapiens microtubule associated protein 4 (MAP4)	transcript variant X5	mRNA;PREDICTED: Homo sapiens microtubule associated protein 4 (MAP4)	transcript variant X38	mRNA;PREDICTED: Homo sapiens microtubule associated protein 4 (MAP4)	transcript variant X22	mRNA;Homo sapiens microtubule associated protein 4 (MAP4)	transcript variant 1	mRNA;PREDICTED: Homo sapiens microtubule associated protein 4 (MAP4)	transcript variant X1	mRNA;PREDICTED: Homo sapiens microtubule associated protein 4 (MAP4)	transcript variant X16	mRNA;PREDICTED: Homo sapiens microtubule associated protein 4 (MAP4)	transcript variant X7	mRNA;Homo sapiens microtubule associated protein 4 (MAP4)	transcript variant 4	mRNA;PREDICTED: Homo sapiens microtubule associated protein 4 (MAP4)	transcript variant X48	mRNA;PREDICTED: Homo sapiens microtubule associated protein 4 (MAP4)	transcript variant X26
102.64;HNRNPA3;"PREDICTED: Homo sapiens heterogeneous nuclear ribonucleoprotein A3 (HNRNPA3)	transcript variant X5	mRNA;PREDICTED: Homo sapiens heterogeneous nuclear ribonucleoprotein A3 (HNRNPA3)	transcript variant X3	mRNA;PREDICTED: Homo sapiens heterogeneous nuclear ribonucleoprotein A3 (HNRNPA3)	transcript variant X6	mRNA;Homo sapiens heterogeneous nuclear ribonucleoprotein A3 (HNRNPA3)	mRNA;PREDICTED: Homo sapiens heterogeneous nuclear ribonucleoprotein A3 (HNRNPA3)	transcript variant X4	mRNA;PREDICTED: Homo sapiens heterogeneous nuclear ribonucleoprotein A3 (HNRNPA3)	transcript variant X2	mRNA"
102.49;SEC11C;"PREDICTED: Homo sapiens SEC11 homolog C	signal peptidase complex subunit (SEC11C)	transcript variant X2	mRNA;PREDICTED: Homo sapiens SEC11 homolog C	signal peptidase complex subunit (SEC11C)	transcript variant X1	mRNA;Homo sapiens SEC11 homolog C	signal peptidase complex subunit (SEC11C)	transcript variant 2	mRNA;Homo sapiens SEC11 homolog C	signal peptidase complex subunit (SEC11C)	transcript variant 1	mRNA"
102.33;PHB2;"Homo sapiens prohibitin 2 (PHB2)	transcript variant 1	mRNA;Homo sapiens prohibitin 2 (PHB2)	transcript variant 3	mRNA"
102.24;C1orf43;"Homo sapiens chromosome 1 open reading frame 43 (C1orf43)	transcript variant 5	mRNA;Homo sapiens chromosome 1 open reading frame 43 (C1orf43)	transcript variant 3	mRNA;Homo sapiens chromosome 1 open reading frame 43 (C1orf43)	transcript variant 2	mRNA;Homo sapiens chromosome 1 open reading frame 43 (C1orf43)	transcript variant 7	mRNA;Homo sapiens chromosome 1 open reading frame 43 (C1orf43)	transcript variant 1	mRNA;Homo sapiens chromosome 1 open reading frame 43 (C1orf43)	transcript variant 8	mRNA;Homo sapiens chromosome 1 open reading frame 43 (C1orf43)	transcript variant 6	mRNA;Homo sapiens chromosome 1 open reading frame 43 (C1orf43)	transcript variant 4	mRNA"
102.14;NRN1;"PREDICTED: Homo sapiens neuritin 1 (NRN1)	transcript variant X2	mRNA;PREDICTED: Homo sapiens neuritin 1 (NRN1)	transcript variant X1	mRNA;Homo sapiens neuritin 1 (NRN1)	transcript variant 3	mRNA;Homo sapiens neuritin 1 (NRN1)	transcript variant 1	mRNA;Homo sapiens neuritin 1 (NRN1)	transcript variant 2	mRNA"
102.13;APLP1;"PREDICTED: Homo sapiens amyloid beta precursor like protein 1 (APLP1)	transcript variant X1	mRNA;Homo sapiens amyloid beta precursor like protein 1 (APLP1)	transcript variant 2	mRNA;Homo sapiens amyloid beta precursor like protein 1 (APLP1)	transcript variant 1	mRNA;PREDICTED: Homo sapiens amyloid beta precursor like protein 1 (APLP1)	transcript variant X2	mRNA"
102.09;RAB5C;"PREDICTED: Homo sapiens RAB5C	member RAS oncogene family (RAB5C)	transcript variant X1	mRNA;Homo sapiens RAB5C	member RAS oncogene family (RAB5C)	transcript variant 2	mRNA;Homo sapiens RAB5C	member RAS oncogene family (RAB5C)	transcript variant 3	mRNA;PREDICTED: Homo sapiens RAB5C	member RAS oncogene family (RAB5C)	transcript variant X2	mRNA;Homo sapiens RAB5C	member RAS oncogene family (RAB5C)	transcript variant 1	mRNA"
102.03;PPP2CB;Homo sapiens protein phosphatase 2 catalytic subunit beta (PPP2CB)	mRNA
102.01;SLIRP;"Homo sapiens SRA stem-loop interacting RNA binding protein (SLIRP)	transcript variant 3	mRNA;Homo sapiens SRA stem-loop interacting RNA binding protein (SLIRP)	transcript variant 2	mRNA;Homo sapiens SRA stem-loop interacting RNA binding protein (SLIRP)	transcript variant 1	mRNA"
101.69;ODC1;"Homo sapiens ornithine decarboxylase 1 (ODC1)	transcript variant 4	mRNA;Homo sapiens ornithine decarboxylase 1 (ODC1)	transcript variant 3	mRNA;Homo sapiens ornithine decarboxylase 1 (ODC1)	transcript variant 2	mRNA;Homo sapiens ornithine decarboxylase 1 (ODC1)	transcript variant 1	mRNA"
101.67;ERP29;"PREDICTED: Homo sapiens endoplasmic reticulum protein 29 (ERP29)	transcript variant X1	mRNA;Homo sapiens endoplasmic reticulum protein 29 (ERP29)	transcript variant 1	mRNA;Homo sapiens endoplasmic reticulum protein 29 (ERP29)	transcript variant 2	mRNA"
101.45;HNRNPDL;"Homo sapiens heterogeneous nuclear ribonucleoprotein D like (HNRNPDL)	transcript variant 2	mRNA;Homo sapiens heterogeneous nuclear ribonucleoprotein D like (HNRNPDL)	transcript variant 4	mRNA"
100.81;CBX3;"Homo sapiens chromobox 3 (CBX3)	transcript variant 2	mRNA;PREDICTED: Homo sapiens chromobox 3 (CBX3)	transcript variant X1	mRNA;Homo sapiens chromobox 3 (CBX3)	transcript variant 1	mRNA"
100.8;FGF13;"Homo sapiens fibroblast growth factor 13 (FGF13)	transcript variant 6	mRNA;Homo sapiens fibroblast growth factor 13 (FGF13)	transcript variant 4	mRNA;PREDICTED: Homo sapiens fibroblast growth factor 13 (FGF13)	transcript variant X1	mRNA;Homo sapiens fibroblast growth factor 13 (FGF13)	transcript variant 5	mRNA;Homo sapiens fibroblast growth factor 13 (FGF13)	transcript variant 2	mRNA;Homo sapiens fibroblast growth factor 13 (FGF13)	transcript variant 1	mRNA;Homo sapiens fibroblast growth factor 13 (FGF13)	transcript variant 3	mRNA"
100.47;EIF4H;"PREDICTED: Homo sapiens eukaryotic translation initiation factor 4H (EIF4H)	transcript variant X2	mRNA;Homo sapiens eukaryotic translation initiation factor 4H (EIF4H)	transcript variant 2	mRNA;PREDICTED: Homo sapiens eukaryotic translation initiation factor 4H (EIF4H)	transcript variant X1	mRNA;Homo sapiens eukaryotic translation initiation factor 4H (EIF4H)	transcript variant 1	mRNA"
100.47;HNRNPH3;"Homo sapiens heterogeneous nuclear ribonucleoprotein H3 (HNRNPH3)	transcript variant 19	mRNA;Homo sapiens heterogeneous nuclear ribonucleoprotein H3 (HNRNPH3)	transcript variant 11	mRNA;Homo sapiens heterogeneous nuclear ribonucleoprotein H3 (HNRNPH3)	transcript variant 8	mRNA;Homo sapiens heterogeneous nuclear ribonucleoprotein H3 (HNRNPH3)	transcript variant 20	mRNA;Homo sapiens heterogeneous nuclear ribonucleoprotein H3 (HNRNPH3)	transcript variant 18	mRNA;Homo sapiens heterogeneous nuclear ribonucleoprotein H3 (HNRNPH3)	transcript variant 15	mRNA;PREDICTED: Homo sapiens heterogeneous nuclear ribonucleoprotein H3 (HNRNPH3)	transcript variant X3	mRNA;Homo sapiens heterogeneous nuclear ribonucleoprotein H3 (HNRNPH3)	transcript variant 4	mRNA;Homo sapiens heterogeneous nuclear ribonucleoprotein H3 (HNRNPH3)	transcript variant 6	mRNA;Homo sapiens heterogeneous nuclear ribonucleoprotein H3 (HNRNPH3)	transcript variant 12	mRNA;Homo sapiens heterogeneous nuclear ribonucleoprotein H3 (HNRNPH3)	transcript variant 13	mRNA;Homo sapiens heterogeneous nuclear ribonucleoprotein H3 (HNRNPH3)	transcript variant 5	mRNA;Homo sapiens heterogeneous nuclear ribonucleoprotein H3 (HNRNPH3)	transcript variant 2H9	mRNA;PREDICTED: Homo sapiens heterogeneous nuclear ribonucleoprotein H3 (HNRNPH3)	transcript variant X1	mRNA;Homo sapiens heterogeneous nuclear ribonucleoprotein H3 (HNRNPH3)	transcript variant 14	mRNA;Homo sapiens heterogeneous nuclear ribonucleoprotein H3 (HNRNPH3)	transcript variant 16	mRNA;Homo sapiens heterogeneous nuclear ribonucleoprotein H3 (HNRNPH3)	transcript variant 17	mRNA;Homo sapiens heterogeneous nuclear ribonucleoprotein H3 (HNRNPH3)	transcript variant 9	mRNA;Homo sapiens heterogeneous nuclear ribonucleoprotein H3 (HNRNPH3)	transcript variant 3	mRNA;Homo sapiens heterogeneous nuclear ribonucleoprotein H3 (HNRNPH3)	transcript variant 10	mRNA;Homo sapiens heterogeneous nuclear ribonucleoprotein H3 (HNRNPH3)	transcript variant 7	mRNA;Homo sapiens heterogeneous nuclear ribonucleoprotein H3 (HNRNPH3)	transcript variant 2H9A	mRNA;Homo sapiens heterogeneous nuclear ribonucleoprotein H3 (HNRNPH3)	transcript variant 21	mRNA;PREDICTED: Homo sapiens heterogeneous nuclear ribonucleoprotein H3 (HNRNPH3)	transcript variant X2	mRNA"
100.34;GHITM;Homo sapiens growth hormone inducible transmembrane protein (GHITM)	mRNA
100.18;MRPL51;Homo sapiens mitochondrial ribosomal protein L51 (MRPL51)	mRNA
100.08;POSTN;"Homo sapiens periostin (POSTN)	transcript variant 7	mRNA;Homo sapiens periostin (POSTN)	transcript variant 6	mRNA;Homo sapiens periostin (POSTN)	transcript variant 4	mRNA;PREDICTED: Homo sapiens periostin (POSTN)	transcript variant X2	mRNA;Homo sapiens periostin (POSTN)	transcript variant 2	mRNA;Homo sapiens periostin (POSTN)	transcript variant 5	mRNA;PREDICTED: Homo sapiens periostin (POSTN)	transcript variant X4	mRNA;Homo sapiens periostin (POSTN)	transcript variant 3	mRNA;Homo sapiens periostin (POSTN)	transcript variant 1	mRNA;PREDICTED: Homo sapiens periostin (POSTN)	transcript variant X3	mRNA;PREDICTED: Homo sapiens periostin (POSTN)	transcript variant X1	mRNA"
99.86;H1FX;Homo sapiens H1 histone family member X (H1FX)	mRNA
99.84;MXRA7;"PREDICTED: Homo sapiens matrix remodeling associated 7 (MXRA7)	transcript variant X2	mRNA;PREDICTED: Homo sapiens matrix remodeling associated 7 (MXRA7)	transcript variant X4	mRNA;PREDICTED: Homo sapiens matrix remodeling associated 7 (MXRA7)	transcript variant X3	mRNA;PREDICTED: Homo sapiens matrix remodeling associated 7 (MXRA7)	transcript variant X1	mRNA;Homo sapiens matrix remodeling associated 7 (MXRA7)	transcript variant 2	mRNA;Homo sapiens matrix remodeling associated 7 (MXRA7)	transcript variant 1	mRNA;Homo sapiens matrix remodeling associated 7 (MXRA7)	transcript variant 3	mRNA"
99.7;DBN1;"PREDICTED: Homo sapiens drebrin 1 (DBN1)	transcript variant X4	mRNA;PREDICTED: Homo sapiens drebrin 1 (DBN1)	transcript variant X5	mRNA;PREDICTED: Homo sapiens drebrin 1 (DBN1)	transcript variant X6	mRNA;PREDICTED: Homo sapiens drebrin 1 (DBN1)	transcript variant X3	mRNA;PREDICTED: Homo sapiens drebrin 1 (DBN1)	transcript variant X1	mRNA;Homo sapiens drebrin 1 (DBN1)	transcript variant 2	mRNA;Homo sapiens drebrin 1 (DBN1)	transcript variant 1	mRNA;PREDICTED: Homo sapiens drebrin 1 (DBN1)	transcript variant X2	mRNA"
99.59;SHISA5;"Homo sapiens shisa family member 5 (SHISA5)	transcript variant 2	mRNA;Homo sapiens shisa family member 5 (SHISA5)	transcript variant 1	mRNA;Homo sapiens shisa family member 5 (SHISA5)	transcript variant 5	mRNA;Homo sapiens shisa family member 5 (SHISA5)	transcript variant 4	mRNA;PREDICTED: Homo sapiens shisa family member 5 (SHISA5)	transcript variant X3	mRNA;PREDICTED: Homo sapiens shisa family member 5 (SHISA5)	transcript variant X2	mRNA;Homo sapiens shisa family member 5 (SHISA5)	transcript variant 3	mRNA;PREDICTED: Homo sapiens shisa family member 5 (SHISA5)	transcript variant X1	mRNA;Homo sapiens shisa family member 5 (SHISA5)	transcript variant 6	mRNA;Homo sapiens shisa family member 5 (SHISA5)	transcript variant 7	mRNA"
99.35;BLCAP;"Homo sapiens bladder cancer associated protein (BLCAP)	transcript variant 7	mRNA;Homo sapiens bladder cancer associated protein (BLCAP)	transcript variant 4	mRNA;Homo sapiens bladder cancer associated protein (BLCAP)	transcript variant 5	mRNA;Homo sapiens bladder cancer associated protein (BLCAP)	transcript variant 6	mRNA;PREDICTED: Homo sapiens bladder cancer associated protein (BLCAP)	transcript variant X1	mRNA;Homo sapiens bladder cancer associated protein (BLCAP)	transcript variant 3	mRNA;Homo sapiens bladder cancer associated protein (BLCAP)	transcript variant 1	mRNA;Homo sapiens bladder cancer associated protein (BLCAP)	transcript variant 2	mRNA"
99.35;PCDHGB6;"Homo sapiens protocadherin gamma subfamily B	6 (PCDHGB6)	transcript variant 1	mRNA;Homo sapiens protocadherin gamma subfamily B	6 (PCDHGB6)	transcript variant 2	mRNA"
98.93;ATP6V1G1;Homo sapiens ATPase H+ transporting V1 subunit G1 (ATP6V1G1)	mRNA
98.89;CSNK2B;"Homo sapiens casein kinase 2 beta (CSNK2B)	transcript variant 1	mRNA;Homo sapiens casein kinase 2 beta (CSNK2B)	transcript variant 2	mRNA"
98.61;CSTB;Homo sapiens cystatin B (CSTB)	mRNA
98.52;TOMM5;"Homo sapiens translocase of outer mitochondrial membrane 5 (TOMM5)	transcript variant 1	mRNA;Homo sapiens translocase of outer mitochondrial membrane 5 (TOMM5)	transcript variant 3	mRNA;Homo sapiens translocase of outer mitochondrial membrane 5 (TOMM5)	transcript variant 2	mRNA"
98.33;NDUFS4;"Homo sapiens NADH:ubiquinone oxidoreductase subunit S4 (NDUFS4)	transcript variant 1	mRNA;Homo sapiens NADH:ubiquinone oxidoreductase subunit S4 (NDUFS4)	transcript variant 5	mRNA;PREDICTED: Homo sapiens NADH:ubiquinone oxidoreductase subunit S4 (NDUFS4)	transcript variant X1	mRNA"
98.23;sep-05;"Homo sapiens septin 5 (SEPT5)	transcript variant 1	mRNA;Homo sapiens septin 5 (SEPT5)	transcript variant 2	mRNA"
98.15;MAZ;"PREDICTED: Homo sapiens MYC associated zinc finger protein (MAZ)	transcript variant X2	mRNA;PREDICTED: Homo sapiens MYC associated zinc finger protein (MAZ)	transcript variant X1	mRNA;Homo sapiens MYC associated zinc finger protein (MAZ)	transcript variant 3	mRNA;Homo sapiens MYC associated zinc finger protein (MAZ)	transcript variant 4	mRNA;Homo sapiens MYC associated zinc finger protein (MAZ)	transcript variant 2	mRNA;Homo sapiens MYC associated zinc finger protein (MAZ)	transcript variant 1	mRNA"
98.04;ARF3;"Homo sapiens ADP ribosylation factor 3 (ARF3)	mRNA;PREDICTED: Homo sapiens ADP ribosylation factor 3 (ARF3)	transcript variant X1	mRNA;PREDICTED: Homo sapiens ADP ribosylation factor 3 (ARF3)	transcript variant X2	mRNA"
97.97;POLR2K;Homo sapiens RNA polymerase II subunit K (POLR2K)	mRNA
97.87;UQCRC2;Homo sapiens ubiquinol-cytochrome c reductase core protein II (UQCRC2)	mRNA
97.67;TBCB;"Homo sapiens tubulin folding cofactor B (TBCB)	transcript variant 1	mRNA;Homo sapiens tubulin folding cofactor B (TBCB)	transcript variant 2	mRNA"
97.66;SEM1;Homo sapiens SEM1	26S proteasome complex subunit (SEM1)	transcript variant 5	mRNA
97.38;NDUFS8;"PREDICTED: Homo sapiens NADH:ubiquinone oxidoreductase core subunit S8 (NDUFS8)	transcript variant X3	mRNA;PREDICTED: Homo sapiens NADH:ubiquinone oxidoreductase core subunit S8 (NDUFS8)	transcript variant X1	mRNA;Homo sapiens NADH:ubiquinone oxidoreductase core subunit S8 (NDUFS8)	mRNA;PREDICTED: Homo sapiens NADH:ubiquinone oxidoreductase core subunit S8 (NDUFS8)	transcript variant X2	mRNA"
97.38;ATP5F1D;"Homo sapiens ATP synthase	H+ transporting	mitochondrial F1 complex	delta subunit (ATP5D)	transcript variant 1	mRNA;Homo sapiens ATP synthase	H+ transporting	mitochondrial F1 complex	delta subunit (ATP5D)	transcript variant 2	mRNA"
97.35;SELENOF;"Homo sapiens selenoprotein F (SELENOF)	transcript variant 2	mRNA;Homo sapiens selenoprotein F (SELENOF)	transcript variant 1	mRNA"
97.34;CFAP126;Homo sapiens cilia and flagella associated protein 126 (CFAP126)	mRNA
96.82;PRMT1;"Homo sapiens protein arginine methyltransferase 1 (PRMT1)	transcript variant 4	mRNA;PREDICTED: Homo sapiens protein arginine methyltransferase 1 (PRMT1)	transcript variant X4	mRNA;PREDICTED: Homo sapiens protein arginine methyltransferase 1 (PRMT1)	transcript variant X2	mRNA;Homo sapiens protein arginine methyltransferase 1 (PRMT1)	transcript variant 1	mRNA;PREDICTED: Homo sapiens protein arginine methyltransferase 1 (PRMT1)	transcript variant X1	mRNA;Homo sapiens protein arginine methyltransferase 1 (PRMT1)	transcript variant 3	mRNA;PREDICTED: Homo sapiens protein arginine methyltransferase 1 (PRMT1)	transcript variant X3	mRNA"
96.76;TRAM1;"Homo sapiens translocation associated membrane protein 1 (TRAM1)	transcript variant 1	mRNA;Homo sapiens translocation associated membrane protein 1 (TRAM1)	transcript variant 3	mRNA;Homo sapiens translocation associated membrane protein 1 (TRAM1)	transcript variant 2	mRNA;PREDICTED: Homo sapiens translocation associated membrane protein 1 (TRAM1)	transcript variant X2	mRNA;PREDICTED: Homo sapiens translocation associated membrane protein 1 (TRAM1)	transcript variant X1	mRNA"
96.35;MDH2;"Homo sapiens malate dehydrogenase 2 (MDH2)	transcript variant 2	mRNA;Homo sapiens malate dehydrogenase 2 (MDH2)	transcript variant 1	mRNA;Homo sapiens malate dehydrogenase 2 (MDH2)	transcript variant 3	mRNA"
96.23;SQSTM1;"Homo sapiens sequestosome 1 (SQSTM1)	transcript variant 3	mRNA;PREDICTED: Homo sapiens sequestosome 1 (SQSTM1)	transcript variant X2	mRNA;Homo sapiens sequestosome 1 (SQSTM1)	transcript variant 1	mRNA;Homo sapiens sequestosome 1 (SQSTM1)	transcript variant 2	mRNA;PREDICTED: Homo sapiens sequestosome 1 (SQSTM1)	transcript variant X1	mRNA"
95.77;CALY;"PREDICTED: Homo sapiens calcyon neuron specific vesicular protein (CALY)	transcript variant X2	mRNA;Homo sapiens calcyon neuron specific vesicular protein (CALY)	transcript variant 1	mRNA;PREDICTED: Homo sapiens calcyon neuron specific vesicular protein (CALY)	transcript variant X1	mRNA;PREDICTED: Homo sapiens calcyon neuron specific vesicular protein (CALY)	transcript variant X3	mRNA;Homo sapiens calcyon neuron specific vesicular protein (CALY)	transcript variant 2	mRNA"
95.72;SF3B5;Homo sapiens splicing factor 3b subunit 5 (SF3B5)	mRNA
95.59;TECR;"PREDICTED: Homo sapiens trans-2	3-enoyl-CoA reductase (TECR)	transcript variant X2	mRNA;Homo sapiens trans-2	3-enoyl-CoA reductase (TECR)	transcript variant 1	mRNA;Homo sapiens trans-2	3-enoyl-CoA reductase (TECR)	transcript variant 4	mRNA;PREDICTED: Homo sapiens trans-2	3-enoyl-CoA reductase (TECR)	transcript variant X1	mRNA"
95.55;PPP2CA;Homo sapiens protein phosphatase 2 catalytic subunit alpha (PPP2CA)	mRNA
95.48;SLC25A5;Homo sapiens solute carrier family 25 member 5 (SLC25A5)	mRNA
95.39;PSENEN;"Homo sapiens presenilin enhancer gamma-secretase subunit (PSENEN)	transcript variant 2	mRNA;Homo sapiens presenilin enhancer gamma-secretase subunit (PSENEN)	transcript variant 1	mRNA"
95.37;NSG1;"PREDICTED: Homo sapiens neuron specific gene family member 1 (NSG1)	transcript variant X1	mRNA;Homo sapiens neuronal vesicle trafficking associated 1 (NSG1)	transcript variant 3	mRNA;Homo sapiens neuronal vesicle trafficking associated 1 (NSG1)	transcript variant 1	mRNA;Homo sapiens neuronal vesicle trafficking associated 1 (NSG1)	transcript variant 2	mRNA;Homo sapiens neuronal vesicle trafficking associated 1 (NSG1)	transcript variant 4	mRNA"
95.32;USP22;"PREDICTED: Homo sapiens ubiquitin specific peptidase 22 (USP22)	transcript variant X1	mRNA;Homo sapiens ubiquitin specific peptidase 22 (USP22)	mRNA"
95.2;EIF3G;Homo sapiens eukaryotic translation initiation factor 3 subunit G (EIF3G)	mRNA
95.1;TMEM147;"Homo sapiens transmembrane protein 147 (TMEM147)	transcript variant 1	mRNA;Homo sapiens transmembrane protein 147 (TMEM147)	transcript variant 2	mRNA;Homo sapiens transmembrane protein 147 (TMEM147)	transcript variant 3	mRNA"
94.98;TCEA1;"Homo sapiens transcription elongation factor A1 (TCEA1)	transcript variant 2	mRNA;PREDICTED: Homo sapiens transcription elongation factor A1 (TCEA1)	transcript variant X1	mRNA;Homo sapiens transcription elongation factor A1 (TCEA1)	transcript variant 1	mRNA;PREDICTED: Homo sapiens transcription elongation factor A1 (TCEA1)	transcript variant X2	mRNA"
94.85;RBBP7;"Homo sapiens RB binding protein 7	chromatin remodeling factor (RBBP7)	transcript variant 1	mRNA;Homo sapiens RB binding protein 7	chromatin remodeling factor (RBBP7)	transcript variant 2	mRNA"
94.78;COX17;Homo sapiens COX17	cytochrome c oxidase copper chaperone (COX17)	mRNA
94.78;MAPT;"PREDICTED: Homo sapiens microtubule associated protein tau (MAPT)	transcript variant X5	mRNA;PREDICTED: Homo sapiens microtubule associated protein tau (MAPT)	transcript variant X7	mRNA;Homo sapiens microtubule associated protein tau (MAPT)	transcript variant 3	mRNA;PREDICTED: Homo sapiens microtubule associated protein tau (MAPT)	transcript variant X6	mRNA;Homo sapiens microtubule associated protein tau (MAPT)	transcript variant 6	mRNA;Homo sapiens microtubule associated protein tau (MAPT)	transcript variant 7	mRNA;Homo sapiens microtubule associated protein tau (MAPT)	transcript variant 8	mRNA;Homo sapiens microtubule associated protein tau (MAPT)	transcript variant 4	mRNA;Homo sapiens microtubule associated protein tau (MAPT)	transcript variant 1	mRNA;PREDICTED: Homo sapiens microtubule associated protein tau (MAPT)	transcript variant X8	mRNA;PREDICTED: Homo sapiens microtubule associated protein tau (MAPT)	transcript variant X3	mRNA;PREDICTED: Homo sapiens microtubule associated protein tau (MAPT)	transcript variant X1	mRNA;Homo sapiens microtubule associated protein tau (MAPT)	transcript variant 2	mRNA;PREDICTED: Homo sapiens microtubule associated protein tau (MAPT)	transcript variant X9	mRNA;PREDICTED: Homo sapiens microtubule associated protein tau (MAPT)	transcript variant X2	mRNA;PREDICTED: Homo sapiens microtubule associated protein tau (MAPT)	transcript variant X4	mRNA;Homo sapiens microtubule associated protein tau (MAPT)	transcript variant 5	mRNA"
94.73;CMPK1;"Homo sapiens cytidine/uridine monophosphate kinase 1 (CMPK1)	transcript variant 1	mRNA;Homo sapiens cytidine/uridine monophosphate kinase 1 (CMPK1)	transcript variant 2	mRNA"
94.54;CHCHD10;"Homo sapiens coiled-coil-helix-coiled-coil-helix domain containing 10 (CHCHD10)	transcript variant 2	mRNA;Homo sapiens coiled-coil-helix-coiled-coil-helix domain containing 10 (CHCHD10)	transcript variant 1	mRNA"
94.48;FAM213A;"Homo sapiens family with sequence similarity 213 member A (FAM213A)	transcript variant 5	mRNA;PREDICTED: Homo sapiens family with sequence similarity 213 member A (FAM213A)	transcript variant X2	mRNA;PREDICTED: Homo sapiens family with sequence similarity 213 member A (FAM213A)	transcript variant X3	mRNA;Homo sapiens family with sequence similarity 213 member A (FAM213A)	transcript variant 2	mRNA;Homo sapiens family with sequence similarity 213 member A (FAM213A)	transcript variant 6	mRNA;Homo sapiens family with sequence similarity 213 member A (FAM213A)	transcript variant 3	mRNA;Homo sapiens family with sequence similarity 213 member A (FAM213A)	transcript variant 4	mRNA;PREDICTED: Homo sapiens family with sequence similarity 213 member A (FAM213A)	transcript variant X1	mRNA;Homo sapiens family with sequence similarity 213 member A (FAM213A)	transcript variant 1	mRNA"
94.45;OAZ2;"Homo sapiens ornithine decarboxylase antizyme 2 (OAZ2)	transcript variant 1	mRNA;Homo sapiens ornithine decarboxylase antizyme 2 (OAZ2)	transcript variant 2	mRNA"
94.43;FOLR1;"Homo sapiens folate receptor 1 (FOLR1)	transcript variant 1	mRNA;Homo sapiens folate receptor 1 (FOLR1)	transcript variant 7	mRNA;Homo sapiens folate receptor 1 (FOLR1)	transcript variant 2	mRNA;Homo sapiens folate receptor 1 (FOLR1)	transcript variant 4	mRNA"
94.3;RSL24D1;Homo sapiens ribosomal L24 domain containing 1 (RSL24D1)	mRNA
94.26;DNAJB6;"PREDICTED: Homo sapiens DnaJ heat shock protein family (Hsp40) member B6 (DNAJB6)	transcript variant X3	mRNA;PREDICTED: Homo sapiens DnaJ heat shock protein family (Hsp40) member B6 (DNAJB6)	transcript variant X4	mRNA;PREDICTED: Homo sapiens DnaJ heat shock protein family (Hsp40) member B6 (DNAJB6)	transcript variant X2	mRNA;PREDICTED: Homo sapiens DnaJ heat shock protein family (Hsp40) member B6 (DNAJB6)	transcript variant X1	mRNA;Homo sapiens DnaJ heat shock protein family (Hsp40) member B6 (DNAJB6)	transcript variant 1	mRNA;Homo sapiens DnaJ heat shock protein family (Hsp40) member B6 (DNAJB6)	transcript variant 2	mRNA;PREDICTED: Homo sapiens DnaJ heat shock protein family (Hsp40) member B6 (DNAJB6)	transcript variant X5	mRNA"
94.22;DYNLL2;Homo sapiens dynein light chain LC8-type 2 (DYNLL2)	mRNA
94.09;RANBP1;"Homo sapiens RAN binding protein 1 (RANBP1)	transcript variant 2	mRNA;PREDICTED: Homo sapiens RAN binding protein 1 (RANBP1)	transcript variant X6	mRNA;PREDICTED: Homo sapiens RAN binding protein 1 (RANBP1)	transcript variant X5	mRNA;PREDICTED: Homo sapiens RAN binding protein 1 (RANBP1)	transcript variant X1	mRNA;PREDICTED: Homo sapiens RAN binding protein 1 (RANBP1)	transcript variant X3	mRNA;PREDICTED: Homo sapiens RAN binding protein 1 (RANBP1)	transcript variant X4	mRNA;Homo sapiens RAN binding protein 1 (RANBP1)	transcript variant 3	mRNA;Homo sapiens RAN binding protein 1 (RANBP1)	transcript variant 4	mRNA;PREDICTED: Homo sapiens RAN binding protein 1 (RANBP1)	transcript variant X2	mRNA;Homo sapiens RAN binding protein 1 (RANBP1)	transcript variant 1	mRNA"
94.08;ATP5MC1;"Homo sapiens ATP synthase	H+ transporting	mitochondrial Fo complex subunit C1 (subunit 9) (ATP5G1)	transcript variant 2	mRNA;Homo sapiens ATP synthase	H+ transporting	mitochondrial Fo complex subunit C1 (subunit 9) (ATP5G1)	transcript variant 1	mRNA"
94.08;POLR2G;Homo sapiens RNA polymerase II subunit G (POLR2G)	mRNA
94.06;IDS;"Homo sapiens iduronate 2-sulfatase (IDS)	transcript variant 2	mRNA;Homo sapiens iduronate 2-sulfatase (IDS)	transcript variant 3	mRNA;Homo sapiens iduronate 2-sulfatase (IDS)	transcript variant 1	mRNA"
93.96;EIF2S3;Homo sapiens eukaryotic translation initiation factor 2 subunit gamma (EIF2S3)	mRNA
93.88;UQCR11;Homo sapiens ubiquinol-cytochrome c reductase	complex III subunit XI (UQCR11)	mRNA
93.85;CAMK2N1;Homo sapiens calcium/calmodulin dependent protein kinase II inhibitor 1 (CAMK2N1)	mRNA
93.8;CTDNEP1;"Homo sapiens CTD nuclear envelope phosphatase 1 (CTDNEP1)	transcript variant 2	mRNA;Homo sapiens CTD nuclear envelope phosphatase 1 (CTDNEP1)	transcript variant 1	mRNA"
93.77;GNG3;"PREDICTED: Homo sapiens G protein subunit gamma 3 (GNG3)	transcript variant X1	mRNA;Homo sapiens G protein subunit gamma 3 (GNG3)	mRNA"
93.73;HDGFL3;"PREDICTED: Homo sapiens hepatoma-derived growth factor	related protein 3 (HDGFRP3)	transcript variant X1	mRNA;Homo sapiens HDGF like 3 (HDGFL3)	mRNA"
93.61;SLC1A3;"Homo sapiens solute carrier family 1 member 3 (SLC1A3)	transcript variant GLAST	mRNA;PREDICTED: Homo sapiens solute carrier family 1 member 3 (SLC1A3)	transcript variant X2	mRNA;PREDICTED: Homo sapiens solute carrier family 1 member 3 (SLC1A3)	transcript variant X1	mRNA;Homo sapiens solute carrier family 1 member 3 (SLC1A3)	transcript variant GLAST1c	mRNA;Homo sapiens solute carrier family 1 member 3 (SLC1A3)	transcript variant GLAST1a	mRNA;Homo sapiens solute carrier family 1 member 3 (SLC1A3)	transcript variant 3	mRNA;Homo sapiens solute carrier family 1 member 3 (SLC1A3)	transcript variant GLAST1b	mRNA"
93.53;VAT1;Homo sapiens vesicle amine transport 1 (VAT1)	mRNA
93.48;SNU13;"Homo sapiens small nuclear ribonucleoprotein 13 (SNU13)	transcript variant 1	mRNA;Homo sapiens small nuclear ribonucleoprotein 13 (SNU13)	transcript variant 2	mRNA;PREDICTED: Homo sapiens SNU13 homolog	small nuclear ribonucleoprotein (U4/U6.U5) (SNU13)	transcript variant X1	mRNA"
93.28;CCDC3;"Homo sapiens coiled-coil domain containing 3 (CCDC3)	transcript variant 1	mRNA;Homo sapiens coiled-coil domain containing 3 (CCDC3)	transcript variant 2	mRNA"
93.23;CRABP2;"Homo sapiens cellular retinoic acid binding protein 2 (CRABP2)	transcript variant 1	mRNA;PREDICTED: Homo sapiens cellular retinoic acid binding protein 2 (CRABP2)	transcript variant X1	mRNA;Homo sapiens cellular retinoic acid binding protein 2 (CRABP2)	transcript variant 2	mRNA"
93.02;SSU72;Homo sapiens SSU72 homolog	RNA polymerase II CTD phosphatase (SSU72)	mRNA
92.99;EIF1B;Homo sapiens eukaryotic translation initiation factor 1B (EIF1B)	mRNA
92.85;CTXN1;Homo sapiens cortexin 1 (CTXN1)	mRNA
92.75;MEA1;"PREDICTED: Homo sapiens male-enhanced antigen 1 (MEA1)	transcript variant X1	mRNA;Homo sapiens male-enhanced antigen 1 (MEA1)	transcript variant 2	mRNA;Homo sapiens male-enhanced antigen 1 (MEA1)	transcript variant 1	mRNA;PREDICTED: Homo sapiens male-enhanced antigen 1 (MEA1)	transcript variant X2	mRNA;Homo sapiens male-enhanced antigen 1 (MEA1)	transcript variant 3	mRNA"
92.73;MAGEH1;Homo sapiens MAGE family member H1 (MAGEH1)	mRNA
92.61;AP2B1;"PREDICTED: Homo sapiens adaptor related protein complex 2 beta 1 subunit (AP2B1)	transcript variant X11	mRNA;PREDICTED: Homo sapiens adaptor related protein complex 2 beta 1 subunit (AP2B1)	transcript variant X14	mRNA;PREDICTED: Homo sapiens adaptor related protein complex 2 beta 1 subunit (AP2B1)	transcript variant X12	mRNA;Homo sapiens adaptor related protein complex 2 beta 1 subunit (AP2B1)	transcript variant 2	mRNA;PREDICTED: Homo sapiens adaptor related protein complex 2 beta 1 subunit (AP2B1)	transcript variant X9	mRNA;PREDICTED: Homo sapiens adaptor related protein complex 2 beta 1 subunit (AP2B1)	transcript variant X7	mRNA;Homo sapiens adaptor related protein complex 2 beta 1 subunit (AP2B1)	transcript variant 1	mRNA;PREDICTED: Homo sapiens adaptor related protein complex 2 beta 1 subunit (AP2B1)	transcript variant X13	mRNA;PREDICTED: Homo sapiens adaptor related protein complex 2 beta 1 subunit (AP2B1)	transcript variant X8	mRNA;PREDICTED: Homo sapiens adaptor related protein complex 2 beta 1 subunit (AP2B1)	transcript variant X3	mRNA;PREDICTED: Homo sapiens adaptor related protein complex 2 beta 1 subunit (AP2B1)	transcript variant X15	mRNA;PREDICTED: Homo sapiens adaptor related protein complex 2 beta 1 subunit (AP2B1)	transcript variant X4	mRNA;PREDICTED: Homo sapiens adaptor related protein complex 2 beta 1 subunit (AP2B1)	transcript variant X6	mRNA;PREDICTED: Homo sapiens adaptor related protein complex 2 beta 1 subunit (AP2B1)	transcript variant X5	mRNA;PREDICTED: Homo sapiens adaptor related protein complex 2 beta 1 subunit (AP2B1)	transcript variant X10	mRNA;PREDICTED: Homo sapiens adaptor related protein complex 2 beta 1 subunit (AP2B1)	transcript variant X1	mRNA;PREDICTED: Homo sapiens adaptor related protein complex 2 beta 1 subunit (AP2B1)	transcript variant X2	mRNA"
92.38;PSMA1;"Homo sapiens proteasome subunit alpha 1 (PSMA1)	transcript variant 1	mRNA;Homo sapiens proteasome subunit alpha 1 (PSMA1)	transcript variant 2	mRNA;Homo sapiens proteasome subunit alpha 1 (PSMA1)	transcript variant 3	mRNA"
92.2;ARL6IP5;Homo sapiens ADP ribosylation factor like GTPase 6 interacting protein 5 (ARL6IP5)	mRNA
92.1;DDAH2;"Homo sapiens dimethylarginine dimethylaminohydrolase 2 (DDAH2)	transcript variant 2	mRNA;PREDICTED: Homo sapiens dimethylarginine dimethylaminohydrolase 2 (DDAH2)	transcript variant X1	mRNA;Homo sapiens dimethylarginine dimethylaminohydrolase 2 (DDAH2)	transcript variant 3	mRNA;Homo sapiens dimethylarginine dimethylaminohydrolase 2 (DDAH2)	transcript variant 1	mRNA"
91.93;UBE2I;"Homo sapiens ubiquitin conjugating enzyme E2 I (UBE2I)	transcript variant 3	mRNA;Homo sapiens ubiquitin conjugating enzyme E2 I (UBE2I)	transcript variant 4	mRNA;Homo sapiens ubiquitin conjugating enzyme E2 I (UBE2I)	transcript variant 2	mRNA;Homo sapiens ubiquitin conjugating enzyme E2 I (UBE2I)	transcript variant 1	mRNA;PREDICTED: Homo sapiens ubiquitin conjugating enzyme E2 I (UBE2I)	transcript variant X4	mRNA;PREDICTED: Homo sapiens ubiquitin conjugating enzyme E2 I (UBE2I)	transcript variant X1	mRNA;PREDICTED: Homo sapiens ubiquitin conjugating enzyme E2 I (UBE2I)	transcript variant X2	mRNA;PREDICTED: Homo sapiens ubiquitin conjugating enzyme E2 I (UBE2I)	transcript variant X5	mRNA;PREDICTED: Homo sapiens ubiquitin conjugating enzyme E2 I (UBE2I)	transcript variant X3	mRNA"
91.87;CLTC;"PREDICTED: Homo sapiens clathrin heavy chain (CLTC)	transcript variant X1	mRNA;Homo sapiens clathrin heavy chain (CLTC)	transcript variant 1	mRNA;Homo sapiens clathrin heavy chain (CLTC)	transcript variant 2	mRNA"
91.81;PSMC1;"PREDICTED: Homo sapiens proteasome 26S subunit	ATPase 1 (PSMC1)	transcript variant X2	mRNA;PREDICTED: Homo sapiens proteasome 26S subunit	ATPase 1 (PSMC1)	transcript variant X1	mRNA;Homo sapiens proteasome 26S subunit	ATPase 1 (PSMC1)	transcript variant 1	mRNA"
91.75;PSMB6;"Homo sapiens proteasome subunit beta 6 (PSMB6)	transcript variant 1	mRNA;Homo sapiens proteasome subunit beta 6 (PSMB6)	transcript variant 2	mRNA"
91.74;VCAN;"Homo sapiens versican (VCAN)	transcript variant 2	mRNA;Homo sapiens versican (VCAN)	transcript variant 3	mRNA;Homo sapiens versican (VCAN)	transcript variant 1	mRNA;Homo sapiens versican (VCAN)	transcript variant 4	mRNA"
91.63;CBX1;"Homo sapiens chromobox 1 (CBX1)	transcript variant 1	mRNA;Homo sapiens chromobox 1 (CBX1)	transcript variant 2	mRNA"
91.6;PET100;Homo sapiens PET100 homolog (PET100)	transcript variant 1	mRNA
91.46;NUDC;"PREDICTED: Homo sapiens nudC nuclear distribution protein (NUDC)	transcript variant X2	mRNA;PREDICTED: Homo sapiens nudC nuclear distribution protein (NUDC)	transcript variant X3	mRNA;PREDICTED: Homo sapiens nudC nuclear distribution protein (NUDC)	transcript variant X1	mRNA;PREDICTED: Homo sapiens nudC nuclear distribution protein (NUDC)	transcript variant X5	mRNA;PREDICTED: Homo sapiens nudC nuclear distribution protein (NUDC)	transcript variant X4	mRNA;Homo sapiens nuclear distribution C	dynein complex regulator (NUDC)	mRNA"
91.43;PPP1R1A;"Homo sapiens protein phosphatase 1 regulatory inhibitor subunit 1A (PPP1R1A)	mRNA;PREDICTED: Homo sapiens protein phosphatase 1 regulatory inhibitor subunit 1A (PPP1R1A)	transcript variant X2	mRNA;PREDICTED: Homo sapiens protein phosphatase 1 regulatory inhibitor subunit 1A (PPP1R1A)	transcript variant X1	mRNA"
91.25;SCARB2;"Homo sapiens scavenger receptor class B member 2 (SCARB2)	transcript variant 2	mRNA;Homo sapiens scavenger receptor class B member 2 (SCARB2)	transcript variant 1	mRNA"
91.23;NDUFV2;"Homo sapiens NADH:ubiquinone oxidoreductase core subunit V2 (NDUFV2)	mRNA;PREDICTED: Homo sapiens NADH:ubiquinone oxidoreductase core subunit V2 (NDUFV2)	transcript variant X1	mRNA"
91.21;SUMO3;"Homo sapiens small ubiquitin-like modifier 3 (SUMO3)	transcript variant 2	mRNA;Homo sapiens small ubiquitin-like modifier 3 (SUMO3)	transcript variant 1	mRNA"
91.2;CYSTM1;Homo sapiens cysteine rich transmembrane module containing 1 (CYSTM1)	mRNA
90.7;IGFBPL1;"Homo sapiens insulin like growth factor binding protein like 1 (IGFBPL1)	mRNA;PREDICTED: Homo sapiens insulin like growth factor binding protein-like 1 (IGFBPL1)	transcript variant X1	mRNA"
90.57;UBE2V1;"Homo sapiens ubiquitin conjugating enzyme E2 V1 (UBE2V1)	transcript variant 14	mRNA;Homo sapiens ubiquitin conjugating enzyme E2 V1 (UBE2V1)	transcript variant 18	mRNA;Homo sapiens ubiquitin conjugating enzyme E2 V1 (UBE2V1)	transcript variant 17	mRNA;Homo sapiens ubiquitin conjugating enzyme E2 V1 (UBE2V1)	transcript variant 3	mRNA;Homo sapiens ubiquitin conjugating enzyme E2 V1 (UBE2V1)	transcript variant 16	mRNA;Homo sapiens ubiquitin conjugating enzyme E2 V1 (UBE2V1)	transcript variant 1	mRNA;Homo sapiens ubiquitin conjugating enzyme E2 V1 (UBE2V1)	transcript variant 8	mRNA;Homo sapiens ubiquitin conjugating enzyme E2 V1 (UBE2V1)	transcript variant 9	mRNA;Homo sapiens ubiquitin conjugating enzyme E2 V1 (UBE2V1)	transcript variant 5	mRNA;Homo sapiens ubiquitin conjugating enzyme E2 V1 (UBE2V1)	transcript variant 2	mRNA;Homo sapiens ubiquitin conjugating enzyme E2 V1 (UBE2V1)	transcript variant 4	mRNA;Homo sapiens ubiquitin conjugating enzyme E2 V1 (UBE2V1)	transcript variant 10	mRNA;Homo sapiens ubiquitin conjugating enzyme E2 V1 (UBE2V1)	transcript variant 15	mRNA;Homo sapiens ubiquitin conjugating enzyme E2 V1 (UBE2V1)	transcript variant 6	mRNA;Homo sapiens ubiquitin conjugating enzyme E2 V1 (UBE2V1)	transcript variant 12	mRNA;Homo sapiens ubiquitin conjugating enzyme E2 V1 (UBE2V1)	transcript variant 11	mRNA;Homo sapiens ubiquitin conjugating enzyme E2 V1 (UBE2V1)	transcript variant 7	mRNA"
90.55;ASS1;"PREDICTED: Homo sapiens argininosuccinate synthase 1 (ASS1)	transcript variant X1	mRNA;PREDICTED: Homo sapiens argininosuccinate synthase 1 (ASS1)	transcript variant X3	mRNA;Homo sapiens argininosuccinate synthase 1 (ASS1)	transcript variant 1	mRNA;PREDICTED: Homo sapiens argininosuccinate synthase 1 (ASS1)	transcript variant X2	mRNA;Homo sapiens argininosuccinate synthase 1 (ASS1)	transcript variant 2	mRNA"
90.54;RAP1B;"Homo sapiens RAP1B	member of RAS oncogene family (RAP1B)	transcript variant 1	mRNA;Homo sapiens RAP1B	member of RAS oncogene family (RAP1B)	transcript variant 5	mRNA;Homo sapiens RAP1B	member of RAS oncogene family (RAP1B)	transcript variant 4	mRNA;Homo sapiens RAP1B	member of RAS oncogene family (RAP1B)	transcript variant 3	mRNA;Homo sapiens RAP1B	member of RAS oncogene family (RAP1B)	transcript variant 6	mRNA;Homo sapiens RAP1B	member of RAS oncogene family (RAP1B)	transcript variant 2	mRNA"
90.35;HCFC1R1;"Homo sapiens host cell factor C1 regulator 1 (HCFC1R1)	transcript variant 5	mRNA;Homo sapiens host cell factor C1 regulator 1 (HCFC1R1)	transcript variant 6	mRNA;PREDICTED: Homo sapiens host cell factor C1 regulator 1 (HCFC1R1)	transcript variant X2	mRNA;PREDICTED: Homo sapiens host cell factor C1 regulator 1 (HCFC1R1)	transcript variant X1	mRNA;Homo sapiens host cell factor C1 regulator 1 (HCFC1R1)	transcript variant 2	mRNA;Homo sapiens host cell factor C1 regulator 1 (HCFC1R1)	transcript variant 3	mRNA;Homo sapiens host cell factor C1 regulator 1 (HCFC1R1)	transcript variant 4	mRNA;Homo sapiens host cell factor C1 regulator 1 (HCFC1R1)	transcript variant 8	mRNA;Homo sapiens host cell factor C1 regulator 1 (HCFC1R1)	transcript variant 7	mRNA;Homo sapiens host cell factor C1 regulator 1 (HCFC1R1)	transcript variant 1	mRNA"
90.27;CLIP3;"Homo sapiens CAP-Gly domain containing linker protein 3 (CLIP3)	transcript variant 1	mRNA;Homo sapiens CAP-Gly domain containing linker protein 3 (CLIP3)	transcript variant 2	mRNA"
90.27;ATP6V0E1;Homo sapiens ATPase H+ transporting V0 subunit e1 (ATP6V0E1)	mRNA
90.24;BNIP3;Homo sapiens BCL2 interacting protein 3 (BNIP3)	mRNA
90.09;ANAPC13;"Homo sapiens anaphase promoting complex subunit 13 (ANAPC13)	transcript variant 3	mRNA;Homo sapiens anaphase promoting complex subunit 13 (ANAPC13)	transcript variant 1	mRNA;Homo sapiens anaphase promoting complex subunit 13 (ANAPC13)	transcript variant 2	mRNA"
90.06;PAM;"PREDICTED: Homo sapiens peptidylglycine alpha-amidating monooxygenase (PAM)	transcript variant X8	mRNA;PREDICTED: Homo sapiens peptidylglycine alpha-amidating monooxygenase (PAM)	transcript variant X3	mRNA;PREDICTED: Homo sapiens peptidylglycine alpha-amidating monooxygenase (PAM)	transcript variant X24	mRNA;PREDICTED: Homo sapiens peptidylglycine alpha-amidating monooxygenase (PAM)	transcript variant X10	mRNA;PREDICTED: Homo sapiens peptidylglycine alpha-amidating monooxygenase (PAM)	transcript variant X25	mRNA;PREDICTED: Homo sapiens peptidylglycine alpha-amidating monooxygenase (PAM)	transcript variant X12	mRNA;Homo sapiens peptidylglycine alpha-amidating monooxygenase (PAM)	transcript variant 7	mRNA;PREDICTED: Homo sapiens peptidylglycine alpha-amidating monooxygenase (PAM)	transcript variant X9	mRNA;PREDICTED: Homo sapiens peptidylglycine alpha-amidating monooxygenase (PAM)	transcript variant X17	mRNA;PREDICTED: Homo sapiens peptidylglycine alpha-amidating monooxygenase (PAM)	transcript variant X26	mRNA;Homo sapiens peptidylglycine alpha-amidating monooxygenase (PAM)	transcript variant 4	mRNA;PREDICTED: Homo sapiens peptidylglycine alpha-amidating monooxygenase (PAM)	transcript variant X27	mRNA;PREDICTED: Homo sapiens peptidylglycine alpha-amidating monooxygenase (PAM)	transcript variant X23	mRNA;PREDICTED: Homo sapiens peptidylglycine alpha-amidating monooxygenase (PAM)	transcript variant X13	mRNA;PREDICTED: Homo sapiens peptidylglycine alpha-amidating monooxygenase (PAM)	transcript variant X7	mRNA;Homo sapiens peptidylglycine alpha-amidating monooxygenase (PAM)	transcript variant 5	mRNA;PREDICTED: Homo sapiens peptidylglycine alpha-amidating monooxygenase (PAM)	transcript variant X14	mRNA;PREDICTED: Homo sapiens peptidylglycine alpha-amidating monooxygenase (PAM)	transcript variant X22	mRNA;PREDICTED: Homo sapiens peptidylglycine alpha-amidating monooxygenase (PAM)	transcript variant X5	mRNA;PREDICTED: Homo sapiens peptidylglycine alpha-amidating monooxygenase (PAM)	transcript variant X2	mRNA;PREDICTED: Homo sapiens peptidylglycine alpha-amidating monooxygenase (PAM)	transcript variant X1	mRNA;Homo sapiens peptidylglycine alpha-amidating monooxygenase (PAM)	transcript variant 3	mRNA;PREDICTED: Homo sapiens peptidylglycine alpha-amidating monooxygenase (PAM)	transcript variant X11	mRNA;PREDICTED: Homo sapiens peptidylglycine alpha-amidating monooxygenase (PAM)	transcript variant X15	mRNA;Homo sapiens peptidylglycine alpha-amidating monooxygenase (PAM)	transcript variant 2
90.05;RHOC;"Homo sapiens ras homolog family member C (RHOC)	transcript variant 1	mRNA;Homo sapiens ras homolog family member C (RHOC)	transcript variant 3	mRNA;Homo sapiens ras homolog family member C (RHOC)	transcript variant 2	mRNA"
90.04;ENSA;"Homo sapiens endosulfine alpha (ENSA)	transcript variant 8	mRNA;Homo sapiens endosulfine alpha (ENSA)	transcript variant 4	mRNA;Homo sapiens endosulfine alpha (ENSA)	transcript variant 7	mRNA;Homo sapiens endosulfine alpha (ENSA)	transcript variant 6	mRNA;Homo sapiens endosulfine alpha (ENSA)	transcript variant 2	mRNA;Homo sapiens endosulfine alpha (ENSA)	transcript variant 1	mRNA;Homo sapiens endosulfine alpha (ENSA)	transcript variant 3	mRNA;Homo sapiens endosulfine alpha (ENSA)	transcript variant 5	mRNA"
90.04;UBE2D3;"Homo sapiens ubiquitin conjugating enzyme E2 D3 (UBE2D3)	transcript variant 6	mRNA;Homo sapiens ubiquitin conjugating enzyme E2 D3 (UBE2D3)	transcript variant 5	mRNA;Homo sapiens ubiquitin conjugating enzyme E2 D3 (UBE2D3)	transcript variant 10	mRNA;PREDICTED: Homo sapiens ubiquitin conjugating enzyme E2 D3 (UBE2D3)	transcript variant X1	mRNA;Homo sapiens ubiquitin conjugating enzyme E2 D3 (UBE2D3)	transcript variant 9	mRNA;Homo sapiens ubiquitin conjugating enzyme E2 D3 (UBE2D3)	transcript variant 8	mRNA;Homo sapiens ubiquitin conjugating enzyme E2 D3 (UBE2D3)	transcript variant 1	mRNA;Homo sapiens ubiquitin conjugating enzyme E2 D3 (UBE2D3)	transcript variant 4	mRNA;Homo sapiens ubiquitin conjugating enzyme E2 D3 (UBE2D3)	transcript variant 2	mRNA;Homo sapiens ubiquitin conjugating enzyme E2 D3 (UBE2D3)	transcript variant 7	mRNA;Homo sapiens ubiquitin conjugating enzyme E2 D3 (UBE2D3)	transcript variant 3	mRNA"
90.02;PRMT2;"PREDICTED: Homo sapiens protein arginine methyltransferase 2 (PRMT2)	transcript variant X5	mRNA;PREDICTED: Homo sapiens protein arginine methyltransferase 2 (PRMT2)	transcript variant X3	mRNA;Homo sapiens protein arginine methyltransferase 2 (PRMT2)	transcript variant 2	mRNA;Homo sapiens protein arginine methyltransferase 2 (PRMT2)	transcript variant 8	mRNA;Homo sapiens protein arginine methyltransferase 2 (PRMT2)	transcript variant 4	mRNA;PREDICTED: Homo sapiens protein arginine methyltransferase 2 (PRMT2)	transcript variant X7	mRNA;Homo sapiens protein arginine methyltransferase 2 (PRMT2)	transcript variant 1	mRNA;Homo sapiens protein arginine methyltransferase 2 (PRMT2)	transcript variant 7	mRNA;Homo sapiens protein arginine methyltransferase 2 (PRMT2)	transcript variant 5	mRNA;Homo sapiens protein arginine methyltransferase 2 (PRMT2)	transcript variant 6	mRNA;PREDICTED: Homo sapiens protein arginine methyltransferase 2 (PRMT2)	transcript variant X2	mRNA;PREDICTED: Homo sapiens protein arginine methyltransferase 2 (PRMT2)	transcript variant X1	mRNA;Homo sapiens protein arginine methyltransferase 2 (PRMT2)	transcript variant 3	mRNA;PREDICTED: Homo sapiens protein arginine methyltransferase 2 (PRMT2)	transcript variant X6	mRNA"
89.97;SARS;"PREDICTED: Homo sapiens seryl-tRNA synthetase (SARS)	transcript variant X1	mRNA;Homo sapiens seryl-tRNA synthetase (SARS)	transcript variant 1	mRNA"
89.94;ATP1A1;"PREDICTED: Homo sapiens ATPase Na+/K+ transporting subunit alpha 1 (ATP1A1)	transcript variant X2	mRNA;Homo sapiens ATPase Na+/K+ transporting subunit alpha 1 (ATP1A1)	transcript variant 1	mRNA;Homo sapiens ATPase Na+/K+ transporting subunit alpha 1 (ATP1A1)	transcript variant 3	mRNA;PREDICTED: Homo sapiens ATPase Na+/K+ transporting subunit alpha 1 (ATP1A1)	transcript variant X1	mRNA;Homo sapiens ATPase Na+/K+ transporting subunit alpha 1 (ATP1A1)	transcript variant 4	mRNA"
89.85;SNRPG;"Homo sapiens small nuclear ribonucleoprotein polypeptide G (SNRPG)	transcript variant 7	mRNA;Homo sapiens small nuclear ribonucleoprotein polypeptide G (SNRPG)	transcript variant 1	mRNA;Homo sapiens small nuclear ribonucleoprotein polypeptide G (SNRPG)	transcript variant 6	mRNA;Homo sapiens small nuclear ribonucleoprotein polypeptide G (SNRPG)	transcript variant 5	mRNA;Homo sapiens small nuclear ribonucleoprotein polypeptide G (SNRPG)	transcript variant 2	mRNA;Homo sapiens small nuclear ribonucleoprotein polypeptide G (SNRPG)	transcript variant 3	mRNA;PREDICTED: Homo sapiens small nuclear ribonucleoprotein polypeptide G (SNRPG)	transcript variant X1	mRNA;Homo sapiens small nuclear ribonucleoprotein polypeptide G (SNRPG)	transcript variant 4	mRNA"
89.7;NARS;"Homo sapiens asparaginyl-tRNA synthetase (NARS)	mRNA;PREDICTED: Homo sapiens asparaginyl-tRNA synthetase (NARS)	transcript variant X1	mRNA"
89.54;FBL;"PREDICTED: Homo sapiens fibrillarin (FBL)	transcript variant X2	mRNA;PREDICTED: Homo sapiens fibrillarin (FBL)	transcript variant X1	mRNA;Homo sapiens fibrillarin (FBL)	mRNA"
89.53;CAPZB;"Homo sapiens capping actin protein of muscle Z-line beta subunit (CAPZB)	transcript variant 5	mRNA;PREDICTED: Homo sapiens capping actin protein of muscle Z-line beta subunit (CAPZB)	transcript variant X1	mRNA;PREDICTED: Homo sapiens capping actin protein of muscle Z-line beta subunit (CAPZB)	transcript variant X7	mRNA;PREDICTED: Homo sapiens capping actin protein of muscle Z-line beta subunit (CAPZB)	transcript variant X5	mRNA;PREDICTED: Homo sapiens capping actin protein of muscle Z-line beta subunit (CAPZB)	transcript variant X6	mRNA;Homo sapiens capping actin protein of muscle Z-line beta subunit (CAPZB)	transcript variant 4	mRNA;Homo sapiens capping actin protein of muscle Z-line beta subunit (CAPZB)	transcript variant 2	mRNA;Homo sapiens capping actin protein of muscle Z-line beta subunit (CAPZB)	transcript variant 1	mRNA;PREDICTED: Homo sapiens capping actin protein of muscle Z-line beta subunit (CAPZB)	transcript variant X2	mRNA;Homo sapiens capping actin protein of muscle Z-line beta subunit (CAPZB)	transcript variant 3	mRNA;PREDICTED: Homo sapiens capping actin protein of muscle Z-line beta subunit (CAPZB)	transcript variant X3	mRNA;PREDICTED: Homo sapiens capping actin protein of muscle Z-line beta subunit (CAPZB)	transcript variant X4	mRNA"
89.51;ATP5PB;Homo sapiens ATP synthase	H+ transporting	mitochondrial Fo complex subunit B1 (ATP5F1)	mRNA
89.39;HNRNPD;"Homo sapiens heterogeneous nuclear ribonucleoprotein D (HNRNPD)	transcript variant 2	mRNA;Homo sapiens heterogeneous nuclear ribonucleoprotein D (HNRNPD)	transcript variant 4	mRNA;Homo sapiens heterogeneous nuclear ribonucleoprotein D (HNRNPD)	transcript variant 3	mRNA;Homo sapiens heterogeneous nuclear ribonucleoprotein D (HNRNPD)	transcript variant 1	mRNA"
89.3;VTI1B;Homo sapiens vesicle transport through interaction with t-SNAREs 1B (VTI1B)	mRNA
89.27;TAF7;Homo sapiens TATA-box binding protein associated factor 7 (TAF7)	mRNA
89.26;COPZ1;"Homo sapiens coatomer protein complex subunit zeta 1 (COPZ1)	transcript variant 1	mRNA;PREDICTED: Homo sapiens coatomer protein complex subunit zeta 1 (COPZ1)	transcript variant X1	mRNA;Homo sapiens coatomer protein complex subunit zeta 1 (COPZ1)	transcript variant 4	mRNA;Homo sapiens coatomer protein complex subunit zeta 1 (COPZ1)	transcript variant 3	mRNA;Homo sapiens coatomer protein complex subunit zeta 1 (COPZ1)	transcript variant 2	mRNA"
89.17;TMED10;Homo sapiens transmembrane p24 trafficking protein 10 (TMED10)	mRNA
89.02;SSBP1;"PREDICTED: Homo sapiens single stranded DNA binding protein 1 (SSBP1)	transcript variant X4	mRNA;Homo sapiens single stranded DNA binding protein 1 (SSBP1)	transcript variant 1	mRNA;PREDICTED: Homo sapiens single stranded DNA binding protein 1 (SSBP1)	transcript variant X3	mRNA;PREDICTED: Homo sapiens single stranded DNA binding protein 1 (SSBP1)	transcript variant X2	mRNA;Homo sapiens single stranded DNA binding protein 1 (SSBP1)	transcript variant 2	mRNA;Homo sapiens single stranded DNA binding protein 1 (SSBP1)	transcript variant 4	mRNA;PREDICTED: Homo sapiens single stranded DNA binding protein 1 (SSBP1)	transcript variant X1	mRNA;Homo sapiens single stranded DNA binding protein 1 (SSBP1)	transcript variant 3	mRNA;Homo sapiens single stranded DNA binding protein 1 (SSBP1)	transcript variant 5	mRNA"
88.87;TMED9;Homo sapiens transmembrane p24 trafficking protein 9 (TMED9)	mRNA
88.82;PCMT1;"Homo sapiens protein-L-isoaspartate (D-aspartate) O-methyltransferase (PCMT1)	transcript variant 2	mRNA;PREDICTED: Homo sapiens protein-L-isoaspartate (D-aspartate) O-methyltransferase (PCMT1)	transcript variant X1	mRNA;Homo sapiens protein-L-isoaspartate (D-aspartate) O-methyltransferase (PCMT1)	transcript variant 4	mRNA;Homo sapiens protein-L-isoaspartate (D-aspartate) O-methyltransferase (PCMT1)	transcript variant 5	mRNA;Homo sapiens protein-L-isoaspartate (D-aspartate) O-methyltransferase (PCMT1)	transcript variant 3	mRNA;Homo sapiens protein-L-isoaspartate (D-aspartate) O-methyltransferase (PCMT1)	transcript variant 6	mRNA;Homo sapiens protein-L-isoaspartate (D-aspartate) O-methyltransferase (PCMT1)	transcript variant 1	mRNA"
88.82;KIF1A;"PREDICTED: Homo sapiens kinesin family member 1A (KIF1A)	transcript variant X14	mRNA;PREDICTED: Homo sapiens kinesin family member 1A (KIF1A)	transcript variant X3	mRNA;Homo sapiens kinesin family member 1A (KIF1A)	transcript variant 2	mRNA;PREDICTED: Homo sapiens kinesin family member 1A (KIF1A)	transcript variant X11	mRNA;PREDICTED: Homo sapiens kinesin family member 1A (KIF1A)	transcript variant X17	mRNA;PREDICTED: Homo sapiens kinesin family member 1A (KIF1A)	transcript variant X5	mRNA;PREDICTED: Homo sapiens kinesin family member 1A (KIF1A)	transcript variant X7	mRNA;PREDICTED: Homo sapiens kinesin family member 1A (KIF1A)	transcript variant X4	mRNA;PREDICTED: Homo sapiens kinesin family member 1A (KIF1A)	transcript variant X6	mRNA;Homo sapiens kinesin family member 1A (KIF1A)	transcript variant 1	mRNA;PREDICTED: Homo sapiens kinesin family member 1A (KIF1A)	transcript variant X12	mRNA;PREDICTED: Homo sapiens kinesin family member 1A (KIF1A)	transcript variant X8	mRNA;PREDICTED: Homo sapiens kinesin family member 1A (KIF1A)	transcript variant X2	mRNA;PREDICTED: Homo sapiens kinesin family member 1A (KIF1A)	transcript variant X18	mRNA;PREDICTED: Homo sapiens kinesin family member 1A (KIF1A)	transcript variant X1	mRNA;PREDICTED: Homo sapiens kinesin family member 1A (KIF1A)	transcript variant X10	mRNA;PREDICTED: Homo sapiens kinesin family member 1A (KIF1A)	transcript variant X15	mRNA;PREDICTED: Homo sapiens kinesin family member 1A (KIF1A)	transcript variant X13	mRNA;PREDICTED: Homo sapiens kinesin family member 1A (KIF1A)	transcript variant X9	mRNA;PREDICTED: Homo sapiens kinesin family member 1A (KIF1A)	transcript variant X16	mRNA;Homo sapiens kinesin family member 1A (KIF1A)	transcript variant 3	mRNA"
88.73;SNURF;"Homo sapiens SNRPN upstream reading frame (SNURF)	transcript variant 2	mRNA;Homo sapiens SNRPN upstream reading frame (SNURF)	transcript variant 1	mRNA"
88.53;RAB3A;"Homo sapiens RAB3A	member RAS oncogene family (RAB3A)	mRNA;PREDICTED: Homo sapiens RAB3A	member RAS oncogene family (RAB3A)	transcript variant X1	mRNA"
88.43;GARS;"Homo sapiens glycyl-tRNA synthetase (GARS)	transcript variant 1	mRNA;PREDICTED: Homo sapiens glycyl-tRNA synthetase (GARS)	transcript variant X1	mRNA;Homo sapiens glycyl-tRNA synthetase (GARS)	transcript variant 2	mRNA"
88.19;MZT2B;"PREDICTED: Homo sapiens mitotic spindle organizing protein 2B (MZT2B)	transcript variant X6	mRNA;Homo sapiens mitotic spindle organizing protein 2B (MZT2B)	mRNA;PREDICTED: Homo sapiens mitotic spindle organizing protein 2B (MZT2B)	transcript variant X5	mRNA;PREDICTED: Homo sapiens mitotic spindle organizing protein 2B (MZT2B)	transcript variant X4	mRNA;PREDICTED: Homo sapiens mitotic spindle organizing protein 2B (MZT2B)	transcript variant X3	mRNA;PREDICTED: Homo sapiens mitotic spindle organizing protein 2B (MZT2B)	transcript variant X1	mRNA;PREDICTED: Homo sapiens mitotic spindle organizing protein 2B (MZT2B)	transcript variant X2	mRNA"
88.16;NDUFB10;Homo sapiens NADH:ubiquinone oxidoreductase subunit B10 (NDUFB10)	mRNA
88.13;DAZAP2;"Homo sapiens DAZ associated protein 2 (DAZAP2)	transcript variant 5	mRNA;Homo sapiens DAZ associated protein 2 (DAZAP2)	transcript variant 4	mRNA;Homo sapiens DAZ associated protein 2 (DAZAP2)	transcript variant 2	mRNA;Homo sapiens DAZ associated protein 2 (DAZAP2)	transcript variant 1	mRNA;Homo sapiens DAZ associated protein 2 (DAZAP2)	transcript variant 3	mRNA;Homo sapiens DAZ associated protein 2 (DAZAP2)	transcript variant 6	mRNA"
88.1;SRSF9;Homo sapiens serine and arginine rich splicing factor 9 (SRSF9)	mRNA
88;MRFAP1L1;"PREDICTED: Homo sapiens Morf4 family associated protein 1 like 1 (MRFAP1L1)	transcript variant X1	mRNA;Homo sapiens Morf4 family associated protein 1 like 1 (MRFAP1L1)	mRNA"
87.96;HNRNPR;"PREDICTED: Homo sapiens heterogeneous nuclear ribonucleoprotein R (HNRNPR)	transcript variant X9	mRNA;PREDICTED: Homo sapiens heterogeneous nuclear ribonucleoprotein R (HNRNPR)	transcript variant X2	mRNA;PREDICTED: Homo sapiens heterogeneous nuclear ribonucleoprotein R (HNRNPR)	transcript variant X6	mRNA;Homo sapiens heterogeneous nuclear ribonucleoprotein R (HNRNPR)	transcript variant 6	mRNA;Homo sapiens heterogeneous nuclear ribonucleoprotein R (HNRNPR)	transcript variant 1	mRNA;PREDICTED: Homo sapiens heterogeneous nuclear ribonucleoprotein R (HNRNPR)	transcript variant X3	mRNA;Homo sapiens heterogeneous nuclear ribonucleoprotein R (HNRNPR)	transcript variant 5	mRNA;Homo sapiens heterogeneous nuclear ribonucleoprotein R (HNRNPR)	transcript variant 4	mRNA;Homo sapiens heterogeneous nuclear ribonucleoprotein R (HNRNPR)	transcript variant 3	mRNA;PREDICTED: Homo sapiens heterogeneous nuclear ribonucleoprotein R (HNRNPR)	transcript variant X4	mRNA;PREDICTED: Homo sapiens heterogeneous nuclear ribonucleoprotein R (HNRNPR)	transcript variant X8	mRNA;PREDICTED: Homo sapiens heterogeneous nuclear ribonucleoprotein R (HNRNPR)	transcript variant X1	mRNA;PREDICTED: Homo sapiens heterogeneous nuclear ribonucleoprotein R (HNRNPR)	transcript variant X7	mRNA;Homo sapiens heterogeneous nuclear ribonucleoprotein R (HNRNPR)	transcript variant 7	mRNA;PREDICTED: Homo sapiens heterogeneous nuclear ribonucleoprotein R (HNRNPR)	transcript variant X10	mRNA;PREDICTED: Homo sapiens heterogeneous nuclear ribonucleoprotein R (HNRNPR)	transcript variant X5	mRNA;Homo sapiens heterogeneous nuclear ribonucleoprotein R (HNRNPR)	transcript variant 2	mRNA"
87.78;AGPAT1;"PREDICTED: Homo sapiens 1-acylglycerol-3-phosphate O-acyltransferase 1 (AGPAT1)	transcript variant X3	mRNA;PREDICTED: Homo sapiens 1-acylglycerol-3-phosphate O-acyltransferase 1 (AGPAT1)	transcript variant X2	mRNA;PREDICTED: Homo sapiens 1-acylglycerol-3-phosphate O-acyltransferase 1 (AGPAT1)	transcript variant X1	mRNA;Homo sapiens 1-acylglycerol-3-phosphate O-acyltransferase 1 (AGPAT1)	transcript variant 2	mRNA;Homo sapiens 1-acylglycerol-3-phosphate O-acyltransferase 1 (AGPAT1)	transcript variant 1	mRNA"
87.64;TPGS2;"PREDICTED: Homo sapiens tubulin polyglutamylase complex subunit 2 (TPGS2)	transcript variant X8	mRNA;Homo sapiens tubulin polyglutamylase complex subunit 2 (TPGS2)	transcript variant 6	mRNA;Homo sapiens tubulin polyglutamylase complex subunit 2 (TPGS2)	transcript variant 2	mRNA;PREDICTED: Homo sapiens tubulin polyglutamylase complex subunit 2 (TPGS2)	transcript variant X7	mRNA;PREDICTED: Homo sapiens tubulin polyglutamylase complex subunit 2 (TPGS2)	transcript variant X5	mRNA;PREDICTED: Homo sapiens tubulin polyglutamylase complex subunit 2 (TPGS2)	transcript variant X3	mRNA;Homo sapiens tubulin polyglutamylase complex subunit 2 (TPGS2)	transcript variant 3	mRNA;Homo sapiens tubulin polyglutamylase complex subunit 2 (TPGS2)	transcript variant 5	mRNA;Homo sapiens tubulin polyglutamylase complex subunit 2 (TPGS2)	transcript variant 4	mRNA;Homo sapiens tubulin polyglutamylase complex subunit 2 (TPGS2)	transcript variant 7	mRNA;Homo sapiens tubulin polyglutamylase complex subunit 2 (TPGS2)	transcript variant 8	mRNA;PREDICTED: Homo sapiens tubulin polyglutamylase complex subunit 2 (TPGS2)	transcript variant X1	mRNA;Homo sapiens tubulin polyglutamylase complex subunit 2 (TPGS2)	transcript variant 1	mRNA;PREDICTED: Homo sapiens tubulin polyglutamylase complex subunit 2 (TPGS2)	transcript variant X2	mRNA;Homo sapiens tubulin polyglutamylase complex subunit 2 (TPGS2)	transcript variant 9	mRNA;PREDICTED: Homo sapiens tubulin polyglutamylase complex subunit 2 (TPGS2)	transcript variant X4	mRNA"
87.6;TMEM14B;"Homo sapiens transmembrane protein 14B (TMEM14B)	transcript variant 2	mRNA;Homo sapiens transmembrane protein 14B (TMEM14B)	transcript variant 5	mRNA;Homo sapiens transmembrane protein 14B (TMEM14B)	transcript variant 4	mRNA;Homo sapiens transmembrane protein 14B (TMEM14B)	transcript variant 3	mRNA;Homo sapiens transmembrane protein 14B (TMEM14B)	transcript variant 1	mRNA"
87.57;CNTN1;"Homo sapiens contactin 1 (CNTN1)	transcript variant 2	mRNA;PREDICTED: Homo sapiens contactin 1 (CNTN1)	transcript variant X11	mRNA;PREDICTED: Homo sapiens contactin 1 (CNTN1)	transcript variant X3	mRNA;PREDICTED: Homo sapiens contactin 1 (CNTN1)	transcript variant X6	mRNA;PREDICTED: Homo sapiens contactin 1 (CNTN1)	transcript variant X7	mRNA;PREDICTED: Homo sapiens contactin 1 (CNTN1)	transcript variant X1	mRNA;PREDICTED: Homo sapiens contactin 1 (CNTN1)	transcript variant X4	mRNA;PREDICTED: Homo sapiens contactin 1 (CNTN1)	transcript variant X9	mRNA;PREDICTED: Homo sapiens contactin 1 (CNTN1)	transcript variant X5	mRNA;Homo sapiens contactin 1 (CNTN1)	transcript variant 1	mRNA;PREDICTED: Homo sapiens contactin 1 (CNTN1)	transcript variant X8	mRNA;PREDICTED: Homo sapiens contactin 1 (CNTN1)	transcript variant X2	mRNA;PREDICTED: Homo sapiens contactin 1 (CNTN1)	transcript variant X10	mRNA;Homo sapiens contactin 1 (CNTN1)	transcript variant 3	mRNA;Homo sapiens contactin 1 (CNTN1)	transcript variant 4	mRNA"
87.56;LAPTM4B;Homo sapiens lysosomal protein transmembrane 4 beta (LAPTM4B)	mRNA
87.56;WBP1;Homo sapiens WW domain binding protein 1 (WBP1)	mRNA
87.46;CTNNA1;"Homo sapiens catenin alpha 1 (CTNNA1)	transcript variant 24	mRNA;Homo sapiens catenin alpha 1 (CTNNA1)	transcript variant 1	mRNA;Homo sapiens catenin alpha 1 (CTNNA1)	transcript variant 17	mRNA;Homo sapiens catenin alpha 1 (CTNNA1)	transcript variant 36	mRNA;Homo sapiens catenin alpha 1 (CTNNA1)	transcript variant 10	mRNA;Homo sapiens catenin alpha 1 (CTNNA1)	transcript variant 33	mRNA;Homo sapiens catenin alpha 1 (CTNNA1)	transcript variant 23	mRNA;Homo sapiens catenin alpha 1 (CTNNA1)	transcript variant 19	mRNA;Homo sapiens catenin alpha 1 (CTNNA1)	transcript variant 35	mRNA;Homo sapiens catenin alpha 1 (CTNNA1)	transcript variant 18	mRNA;Homo sapiens catenin alpha 1 (CTNNA1)	transcript variant 25	mRNA;Homo sapiens catenin alpha 1 (CTNNA1)	transcript variant 9	mRNA;Homo sapiens catenin alpha 1 (CTNNA1)	transcript variant 8	mRNA;Homo sapiens catenin alpha 1 (CTNNA1)	transcript variant 2	mRNA;Homo sapiens catenin alpha 1 (CTNNA1)	transcript variant 13	mRNA;Homo sapiens catenin alpha 1 (CTNNA1)	transcript variant 34	mRNA;Homo sapiens catenin alpha 1 (CTNNA1)	transcript variant 11	mRNA;Homo sapiens catenin alpha 1 (CTNNA1)	transcript variant 20	mRNA;Homo sapiens catenin alpha 1 (CTNNA1)	transcript variant 26	mRNA;Homo sapiens catenin alpha 1 (CTNNA1)	transcript variant 28	mRNA;Homo sapiens catenin alpha 1 (CTNNA1)	transcript variant 37	mRNA;Homo sapiens catenin alpha 1 (CTNNA1)	transcript variant 4	mRNA;Homo sapiens catenin alpha 1 (CTNNA1)	transcript variant 29	mRNA;Homo sapiens catenin alpha 1 (CTNNA1)	transcript variant 3	mRNA;Homo sapiens catenin alpha 1 (CTNNA1)	transcript variant 22
87.33;EVL;"PREDICTED: Homo sapiens Enah/Vasp-like (EVL)	transcript variant X14	mRNA;PREDICTED: Homo sapiens Enah/Vasp-like (EVL)	transcript variant X7	mRNA;Homo sapiens Enah/Vasp-like (EVL)	transcript variant 1	mRNA;PREDICTED: Homo sapiens Enah/Vasp-like (EVL)	transcript variant X8	mRNA;PREDICTED: Homo sapiens Enah/Vasp-like (EVL)	transcript variant X3	mRNA"
87.31;NEFM;"Homo sapiens neurofilament medium (NEFM)	transcript variant 1	mRNA;Homo sapiens neurofilament medium (NEFM)	transcript variant 2	mRNA"
87.13;RCN2;"Homo sapiens reticulocalbin 2 (RCN2)	transcript variant 1	mRNA;Homo sapiens reticulocalbin 2 (RCN2)	transcript variant 2	mRNA"
87.07;ATF5;"PREDICTED: Homo sapiens activating transcription factor 5 (ATF5)	transcript variant X1	mRNA;Homo sapiens activating transcription factor 5 (ATF5)	transcript variant 1	mRNA;Homo sapiens activating transcription factor 5 (ATF5)	transcript variant 3	mRNA;Homo sapiens activating transcription factor 5 (ATF5)	transcript variant 2	mRNA"
86.82;RPN2;"PREDICTED: Homo sapiens ribophorin II (RPN2)	transcript variant X2	mRNA;Homo sapiens ribophorin II (RPN2)	transcript variant 1	mRNA;PREDICTED: Homo sapiens ribophorin II (RPN2)	transcript variant X1	mRNA;Homo sapiens ribophorin II (RPN2)	transcript variant 8	mRNA;Homo sapiens ribophorin II (RPN2)	transcript variant 3	mRNA;Homo sapiens ribophorin II (RPN2)	transcript variant 9	mRNA;Homo sapiens ribophorin II (RPN2)	transcript variant 4	mRNA;Homo sapiens ribophorin II (RPN2)	transcript variant 2	mRNA;Homo sapiens ribophorin II (RPN2)	transcript variant 6	mRNA;Homo sapiens ribophorin II (RPN2)	transcript variant 5	mRNA;Homo sapiens ribophorin II (RPN2)	transcript variant 7	mRNA"
86.81;PRKCSH;"PREDICTED: Homo sapiens protein kinase C substrate 80K-H (PRKCSH)	transcript variant X3	mRNA;PREDICTED: Homo sapiens protein kinase C substrate 80K-H (PRKCSH)	transcript variant X2	mRNA;Homo sapiens protein kinase C substrate 80K-H (PRKCSH)	transcript variant 4	mRNA;PREDICTED: Homo sapiens protein kinase C substrate 80K-H (PRKCSH)	transcript variant X4	mRNA;Homo sapiens protein kinase C substrate 80K-H (PRKCSH)	transcript variant 1	mRNA;PREDICTED: Homo sapiens protein kinase C substrate 80K-H (PRKCSH)	transcript variant X1	mRNA;Homo sapiens protein kinase C substrate 80K-H (PRKCSH)	transcript variant 3	mRNA;Homo sapiens protein kinase C substrate 80K-H (PRKCSH)	transcript variant 5	mRNA;Homo sapiens protein kinase C substrate 80K-H (PRKCSH)	transcript variant 2	mRNA"
86.79;FKBP3;"PREDICTED: Homo sapiens FK506 binding protein 3 (FKBP3)	transcript variant X1	mRNA;PREDICTED: Homo sapiens FK506 binding protein 3 (FKBP3)	transcript variant X2	mRNA;Homo sapiens FK506 binding protein 3 (FKBP3)	mRNA;PREDICTED: Homo sapiens FK506 binding protein 3 (FKBP3)	transcript variant X3	mRNA"
86.79;STMN3;"Homo sapiens stathmin 3 (STMN3)	transcript variant 2	mRNA;Homo sapiens stathmin 3 (STMN3)	transcript variant 1	mRNA"
86.74;NCKAP1;"PREDICTED: Homo sapiens NCK associated protein 1 (NCKAP1)	transcript variant X2	mRNA;PREDICTED: Homo sapiens NCK associated protein 1 (NCKAP1)	transcript variant X1	mRNA;Homo sapiens NCK associated protein 1 (NCKAP1)	transcript variant 2	mRNA;Homo sapiens NCK associated protein 1 (NCKAP1)	transcript variant 1	mRNA"
86.73;GSTA4;"PREDICTED: Homo sapiens glutathione S-transferase alpha 4 (GSTA4)	transcript variant X1	mRNA;PREDICTED: Homo sapiens glutathione S-transferase alpha 4 (GSTA4)	transcript variant X2	mRNA;PREDICTED: Homo sapiens glutathione S-transferase alpha 4 (GSTA4)	transcript variant X3	mRNA;Homo sapiens glutathione S-transferase alpha 4 (GSTA4)	mRNA"
86.64;DDX24;Homo sapiens DEAD-box helicase 24 (DDX24)	mRNA
86.59;EIF1AX;Homo sapiens eukaryotic translation initiation factor 1A	X-linked (EIF1AX)	mRNA
86.52;CCT6A;"Homo sapiens chaperonin containing TCP1 subunit 6A (CCT6A)	transcript variant 2	mRNA;Homo sapiens chaperonin containing TCP1 subunit 6A (CCT6A)	transcript variant 1	mRNA"
86.49;PRPS1;"Homo sapiens phosphoribosyl pyrophosphate synthetase 1 (PRPS1)	transcript variant 1	mRNA;Homo sapiens phosphoribosyl pyrophosphate synthetase 1 (PRPS1)	transcript variant 2	mRNA"
86.11;RAB1A;"PREDICTED: Homo sapiens RAB1A	member RAS oncogene family (RAB1A)	transcript variant X1	mRNA;Homo sapiens RAB1A	member RAS oncogene family (RAB1A)	transcript variant 2	mRNA;Homo sapiens RAB1A	member RAS oncogene family (RAB1A)	transcript variant 1	mRNA"
86.1;EIF3I;"PREDICTED: Homo sapiens eukaryotic translation initiation factor 3 subunit I (EIF3I)	transcript variant X1	mRNA;Homo sapiens eukaryotic translation initiation factor 3 subunit I (EIF3I)	mRNA"
86.06;SDCBP;"PREDICTED: Homo sapiens syndecan binding protein (SDCBP)	transcript variant X1	mRNA;Homo sapiens syndecan binding protein (SDCBP)	transcript variant 5	mRNA;PREDICTED: Homo sapiens syndecan binding protein (SDCBP)	transcript variant X2	mRNA;Homo sapiens syndecan binding protein (SDCBP)	transcript variant 3	mRNA;Homo sapiens syndecan binding protein (SDCBP)	transcript variant 4	mRNA;PREDICTED: Homo sapiens syndecan binding protein (SDCBP)	transcript variant X3	mRNA;Homo sapiens syndecan binding protein (SDCBP)	transcript variant 2	mRNA;Homo sapiens syndecan binding protein (SDCBP)	transcript variant 1	mRNA"
86.04;PNMA1;Homo sapiens paraneoplastic Ma antigen 1 (PNMA1)	mRNA
86.02;LSM3;Homo sapiens LSM3 homolog	U6 small nuclear RNA and mRNA degradation associated (LSM3)	mRNA
85.94;NES;Homo sapiens nestin (NES)	mRNA
85.62;COA3;Homo sapiens cytochrome c oxidase assembly factor 3 (COA3)	mRNA
85.49;ROMO1;"Homo sapiens reactive oxygen species modulator 1 (ROMO1)	mRNA;PREDICTED: Homo sapiens reactive oxygen species modulator 1 (ROMO1)	transcript variant X1	mRNA"
85.21;TRAPPC1;"Homo sapiens trafficking protein particle complex 1 (TRAPPC1)	transcript variant 1	mRNA;Homo sapiens trafficking protein particle complex 1 (TRAPPC1)	transcript variant 2	mRNA"
85.09;RAB13;"PREDICTED: Homo sapiens RAB13	member RAS oncogene family (RAB13)	transcript variant X1	mRNA;Homo sapiens RAB13	member RAS oncogene family (RAB13)	transcript variant 2	mRNA;Homo sapiens RAB13	member RAS oncogene family (RAB13)	transcript variant 1	mRNA"
85.08;CLIC1;"Homo sapiens chloride intracellular channel 1 (CLIC1)	transcript variant 3	mRNA;Homo sapiens chloride intracellular channel 1 (CLIC1)	transcript variant 2	mRNA;Homo sapiens chloride intracellular channel 1 (CLIC1)	transcript variant 1	mRNA"
84.98;DYNC1I2;"Homo sapiens dynein cytoplasmic 1 intermediate chain 2 (DYNC1I2)	transcript variant 7	mRNA;Homo sapiens dynein cytoplasmic 1 intermediate chain 2 (DYNC1I2)	transcript variant 6	mRNA;Homo sapiens dynein cytoplasmic 1 intermediate chain 2 (DYNC1I2)	transcript variant 4	mRNA;PREDICTED: Homo sapiens dynein cytoplasmic 1 intermediate chain 2 (DYNC1I2)	transcript variant X2	mRNA;Homo sapiens dynein cytoplasmic 1 intermediate chain 2 (DYNC1I2)	transcript variant 10	mRNA;PREDICTED: Homo sapiens dynein cytoplasmic 1 intermediate chain 2 (DYNC1I2)	transcript variant X1	mRNA;Homo sapiens dynein cytoplasmic 1 intermediate chain 2 (DYNC1I2)	transcript variant 5	mRNA;Homo sapiens dynein cytoplasmic 1 intermediate chain 2 (DYNC1I2)	transcript variant 2	mRNA;Homo sapiens dynein cytoplasmic 1 intermediate chain 2 (DYNC1I2)	transcript variant 3	mRNA;Homo sapiens dynein cytoplasmic 1 intermediate chain 2 (DYNC1I2)	transcript variant 1	mRNA;Homo sapiens dynein cytoplasmic 1 intermediate chain 2 (DYNC1I2)	transcript variant 9	mRNA;Homo sapiens dynein cytoplasmic 1 intermediate chain 2 (DYNC1I2)	transcript variant 8	mRNA"
84.96;LSM7;"PREDICTED: Homo sapiens LSM7 homolog	U6 small nuclear RNA and mRNA degradation associated (LSM7)	transcript variant X1	mRNA;Homo sapiens LSM7 homolog	U6 small nuclear RNA and mRNA degradation associated (LSM7)	mRNA"
84.83;CD164;"Homo sapiens CD164 molecule (CD164)	transcript variant 3	mRNA;Homo sapiens CD164 molecule (CD164)	transcript variant 5	mRNA;Homo sapiens CD164 molecule (CD164)	transcript variant 2	mRNA;Homo sapiens CD164 molecule (CD164)	transcript variant 1	mRNA;Homo sapiens CD164 molecule (CD164)	transcript variant 4	mRNA"
84.69;AHSA1;"Homo sapiens activator of HSP90 ATPase activity 1 (AHSA1)	transcript variant 2	mRNA;Homo sapiens activator of HSP90 ATPase activity 1 (AHSA1)	transcript variant 1	mRNA"
84.6;MRPL3;Homo sapiens mitochondrial ribosomal protein L3 (MRPL3)	mRNA
84.58;NUCB2;"PREDICTED: Homo sapiens nucleobindin 2 (NUCB2)	transcript variant X6	mRNA;PREDICTED: Homo sapiens nucleobindin 2 (NUCB2)	transcript variant X21	mRNA;PREDICTED: Homo sapiens nucleobindin 2 (NUCB2)	transcript variant X10	mRNA;PREDICTED: Homo sapiens nucleobindin 2 (NUCB2)	transcript variant X25	mRNA;PREDICTED: Homo sapiens nucleobindin 2 (NUCB2)	transcript variant X24	mRNA;PREDICTED: Homo sapiens nucleobindin 2 (NUCB2)	transcript variant X19	mRNA;PREDICTED: Homo sapiens nucleobindin 2 (NUCB2)	transcript variant X18	mRNA;PREDICTED: Homo sapiens nucleobindin 2 (NUCB2)	transcript variant X14	mRNA;PREDICTED: Homo sapiens nucleobindin 2 (NUCB2)	transcript variant X4	mRNA;PREDICTED: Homo sapiens nucleobindin 2 (NUCB2)	transcript variant X3	mRNA;PREDICTED: Homo sapiens nucleobindin 2 (NUCB2)	transcript variant X8	mRNA;PREDICTED: Homo sapiens nucleobindin 2 (NUCB2)	transcript variant X5	mRNA;PREDICTED: Homo sapiens nucleobindin 2 (NUCB2)	transcript variant X23	mRNA;PREDICTED: Homo sapiens nucleobindin 2 (NUCB2)	transcript variant X15	mRNA;PREDICTED: Homo sapiens nucleobindin 2 (NUCB2)	transcript variant X9	mRNA;PREDICTED: Homo sapiens nucleobindin 2 (NUCB2)	transcript variant X20	mRNA;PREDICTED: Homo sapiens nucleobindin 2 (NUCB2)	transcript variant X11	mRNA;PREDICTED: Homo sapiens nucleobindin 2 (NUCB2)	transcript variant X2	mRNA;PREDICTED: Homo sapiens nucleobindin 2 (NUCB2)	transcript variant X12	mRNA;PREDICTED: Homo sapiens nucleobindin 2 (NUCB2)	transcript variant X17	mRNA;PREDICTED: Homo sapiens nucleobindin 2 (NUCB2)	transcript variant X1	mRNA;PREDICTED: Homo sapiens nucleobindin 2 (NUCB2)	transcript variant X13	mRNA;PREDICTED: Homo sapiens nucleobindin 2 (NUCB2)	transcript variant X7	mRNA;PREDICTED: Homo sapiens nucleobindin 2 (NUCB2)	transcript variant X26	mRNA;PREDICTED: Homo sapiens nucleobindin 2 (NUCB2)	transcript variant X22
84.54;CHMP2A;"Homo sapiens charged multivesicular body protein 2A (CHMP2A)	transcript variant 1	mRNA;PREDICTED: Homo sapiens charged multivesicular body protein 2A (CHMP2A)	transcript variant X2	mRNA;Homo sapiens charged multivesicular body protein 2A (CHMP2A)	transcript variant 2	mRNA;PREDICTED: Homo sapiens charged multivesicular body protein 2A (CHMP2A)	transcript variant X1	mRNA"
84.52;SBDS;Homo sapiens SBDS ribosome assembly guanine nucleotide exchange factor (SBDS)	mRNA
84.41;TAF10;Homo sapiens TATA-box binding protein associated factor 10 (TAF10)	mRNA
84.36;ZIC1;Homo sapiens Zic family member 1 (ZIC1)	mRNA
84.3;TTYH3;"PREDICTED: Homo sapiens tweety family member 3 (TTYH3)	transcript variant X3	mRNA;PREDICTED: Homo sapiens tweety family member 3 (TTYH3)	transcript variant X1	mRNA;Homo sapiens tweety family member 3 (TTYH3)	mRNA;PREDICTED: Homo sapiens tweety family member 3 (TTYH3)	transcript variant X2	mRNA"
84.17;SEC61A1;Homo sapiens Sec61 translocon alpha 1 subunit (SEC61A1)	mRNA
83.99;SF3B2;"PREDICTED: Homo sapiens splicing factor 3b subunit 2 (SF3B2)	transcript variant X3	mRNA;PREDICTED: Homo sapiens splicing factor 3b subunit 2 (SF3B2)	transcript variant X2	mRNA;PREDICTED: Homo sapiens splicing factor 3b subunit 2 (SF3B2)	transcript variant X1	mRNA;Homo sapiens splicing factor 3b subunit 2 (SF3B2)	mRNA"
83.98;BRI3;"PREDICTED: Homo sapiens brain protein I3 (BRI3)	transcript variant X5	mRNA;PREDICTED: Homo sapiens brain protein I3 (BRI3)	transcript variant X6	mRNA;PREDICTED: Homo sapiens brain protein I3 (BRI3)	transcript variant X1	mRNA;Homo sapiens brain protein I3 (BRI3)	transcript variant 1	mRNA;Homo sapiens brain protein I3 (BRI3)	transcript variant 2	mRNA;PREDICTED: Homo sapiens brain protein I3 (BRI3)	transcript variant X2	mRNA;PREDICTED: Homo sapiens brain protein I3 (BRI3)	transcript variant X4	mRNA;PREDICTED: Homo sapiens brain protein I3 (BRI3)	transcript variant X3	mRNA"
83.9;DNAJC8;Homo sapiens DnaJ heat shock protein family (Hsp40) member C8 (DNAJC8)	mRNA
83.84;PCNP;"Homo sapiens PEST proteolytic signal containing nuclear protein (PCNP)	transcript variant 3	mRNA;PREDICTED: Homo sapiens PEST proteolytic signal containing nuclear protein (PCNP)	transcript variant X1	mRNA;Homo sapiens PEST proteolytic signal containing nuclear protein (PCNP)	transcript variant 2	mRNA;Homo sapiens PEST proteolytic signal containing nuclear protein (PCNP)	transcript variant 4	mRNA;Homo sapiens PEST proteolytic signal containing nuclear protein (PCNP)	transcript variant 5	mRNA;Homo sapiens PEST proteolytic signal containing nuclear protein (PCNP)	transcript variant 7	mRNA;Homo sapiens PEST proteolytic signal containing nuclear protein (PCNP)	transcript variant 6	mRNA;Homo sapiens PEST proteolytic signal containing nuclear protein (PCNP)	transcript variant 1	mRNA"
83.74;AP3S1;"PREDICTED: Homo sapiens adaptor related protein complex 3 sigma 1 subunit (AP3S1)	transcript variant X2	mRNA;Homo sapiens adaptor related protein complex 3 sigma 1 subunit (AP3S1)	transcript variant 3	mRNA;Homo sapiens adaptor related protein complex 3 sigma 1 subunit (AP3S1)	transcript variant 5	mRNA;Homo sapiens adaptor related protein complex 3 sigma 1 subunit (AP3S1)	transcript variant 2	mRNA;Homo sapiens adaptor related protein complex 3 sigma 1 subunit (AP3S1)	transcript variant 4	mRNA;PREDICTED: Homo sapiens adaptor related protein complex 3 sigma 1 subunit (AP3S1)	transcript variant X3	mRNA;Homo sapiens adaptor related protein complex 3 sigma 1 subunit (AP3S1)	transcript variant 1	mRNA;Homo sapiens adaptor related protein complex 3 sigma 1 subunit (AP3S1)	transcript variant 6	mRNA;PREDICTED: Homo sapiens adaptor related protein complex 3 sigma 1 subunit (AP3S1)	transcript variant X1	mRNA"
83.53;FKBP2;"Homo sapiens FK506 binding protein 2 (FKBP2)	transcript variant 3	mRNA;PREDICTED: Homo sapiens FK506 binding protein 2 (FKBP2)	transcript variant X1	mRNA;Homo sapiens FK506 binding protein 2 (FKBP2)	transcript variant 2	mRNA;Homo sapiens FK506 binding protein 2 (FKBP2)	transcript variant 1	mRNA"
83.48;TTYH1;"Homo sapiens tweety family member 1 (TTYH1)	transcript variant 2	mRNA;Homo sapiens tweety family member 1 (TTYH1)	transcript variant 1	mRNA;PREDICTED: Homo sapiens tweety family member 1 (TTYH1)	transcript variant X1	mRNA;Homo sapiens tweety family member 1 (TTYH1)	transcript variant 3	mRNA;PREDICTED: Homo sapiens tweety family member 1 (TTYH1)	transcript variant X2	mRNA"
83.47;DDX39B;"Homo sapiens DExD-box helicase 39B (DDX39B)	transcript variant 1	mRNA;Homo sapiens DExD-box helicase 39B (DDX39B)	transcript variant 2	mRNA"
83.42;MORN2;Homo sapiens MORN repeat containing 2 (MORN2)	mRNA
83.38;THRA;"Homo sapiens thyroid hormone receptor	alpha (THRA)	transcript variant 2	mRNA;Homo sapiens thyroid hormone receptor	alpha (THRA)	transcript variant 1	mRNA;Homo sapiens thyroid hormone receptor	alpha (THRA)	transcript variant 4	mRNA;Homo sapiens thyroid hormone receptor	alpha (THRA)	transcript variant 3	mRNA"
83.2;CLTB;"PREDICTED: Homo sapiens clathrin light chain B (CLTB)	transcript variant X1	mRNA;Homo sapiens clathrin light chain B (CLTB)	transcript variant 1	mRNA;Homo sapiens clathrin light chain B (CLTB)	transcript variant 2	mRNA;PREDICTED: Homo sapiens clathrin light chain B (CLTB)	transcript variant X3	mRNA"
83.15;BUD31;"PREDICTED: Homo sapiens BUD31 homolog (BUD31)	transcript variant X2	mRNA;PREDICTED: Homo sapiens BUD31 homolog (BUD31)	transcript variant X5	mRNA;PREDICTED: Homo sapiens BUD31 homolog (BUD31)	transcript variant X3	mRNA;PREDICTED: Homo sapiens BUD31 homolog (BUD31)	transcript variant X1	mRNA;PREDICTED: Homo sapiens BUD31 homolog (BUD31)	transcript variant X4	mRNA;Homo sapiens BUD31 homolog (BUD31)	mRNA;PREDICTED: Homo sapiens BUD31 homolog (BUD31)	transcript variant X6	mRNA"
83.12;WRB;"Homo sapiens tryptophan rich basic protein (WRB)	transcript variant 2	mRNA;Homo sapiens tryptophan rich basic protein (WRB)	transcript variant 1	mRNA"
82.99;WFIKKN2;"PREDICTED: Homo sapiens WAP	follistatin/kazal	immunoglobulin	kunitz and netrin domain containing 2 (WFIKKN2)	transcript variant X1	mRNA;Homo sapiens WAP	follistatin/kazal	immunoglobulin	kunitz and netrin domain containing 2 (WFIKKN2)	transcript variant 1	mRNA"
82.97;NAP1L3;Homo sapiens nucleosome assembly protein 1 like 3 (NAP1L3)	mRNA
82.73;CLNS1A;"Homo sapiens chloride nucleotide-sensitive channel 1A (CLNS1A)	transcript variant 3	mRNA;Homo sapiens chloride nucleotide-sensitive channel 1A (CLNS1A)	transcript variant 5	mRNA;Homo sapiens chloride nucleotide-sensitive channel 1A (CLNS1A)	transcript variant 2	mRNA;Homo sapiens chloride nucleotide-sensitive channel 1A (CLNS1A)	transcript variant 1	mRNA;Homo sapiens chloride nucleotide-sensitive channel 1A (CLNS1A)	transcript variant 4	mRNA"
82.72;CDO1;"Homo sapiens cysteine dioxygenase type 1 (CDO1)	transcript variant 3	mRNA;Homo sapiens cysteine dioxygenase type 1 (CDO1)	transcript variant 1	mRNA;Homo sapiens cysteine dioxygenase type 1 (CDO1)	transcript variant 4	mRNA;Homo sapiens cysteine dioxygenase type 1 (CDO1)	transcript variant 2	mRNA"
82.59;CTSB;"Homo sapiens cathepsin B (CTSB)	transcript variant 2	mRNA;PREDICTED: Homo sapiens cathepsin B (CTSB)	transcript variant X5	mRNA;PREDICTED: Homo sapiens cathepsin B (CTSB)	transcript variant X4	mRNA;Homo sapiens cathepsin B (CTSB)	transcript variant 6	mRNA;PREDICTED: Homo sapiens cathepsin B (CTSB)	transcript variant X6	mRNA;PREDICTED: Homo sapiens cathepsin B (CTSB)	transcript variant X7	mRNA;Homo sapiens cathepsin B (CTSB)	transcript variant 5	mRNA;PREDICTED: Homo sapiens cathepsin B (CTSB)	transcript variant X1	mRNA;Homo sapiens cathepsin B (CTSB)	transcript variant 4	mRNA;PREDICTED: Homo sapiens cathepsin B (CTSB)	transcript variant X3	mRNA;PREDICTED: Homo sapiens cathepsin B (CTSB)	transcript variant X2	mRNA;PREDICTED: Homo sapiens cathepsin B (CTSB)	transcript variant X8	mRNA;Homo sapiens cathepsin B (CTSB)	transcript variant 1	mRNA;Homo sapiens cathepsin B (CTSB)	transcript variant 3	mRNA"
82.55;DDX3X;"PREDICTED: Homo sapiens DEAD-box helicase 3	X-linked (DDX3X)	transcript variant X1	mRNA;Homo sapiens DEAD-box helicase 3	X-linked (DDX3X)	transcript variant 3	mRNA;Homo sapiens DEAD-box helicase 3	X-linked (DDX3X)	transcript variant 1	mRNA;PREDICTED: Homo sapiens DEAD-box helicase 3	X-linked (DDX3X)	transcript variant X2	mRNA;Homo sapiens DEAD-box helicase 3	X-linked (DDX3X)	transcript variant 2	mRNA;PREDICTED: Homo sapiens DEAD-box helicase 3	X-linked (DDX3X)	transcript variant X3	mRNA"
82.54;ZCCHC12;"Homo sapiens zinc finger CCHC-type containing 12 (ZCCHC12)	transcript variant 2	mRNA;Homo sapiens zinc finger CCHC-type containing 12 (ZCCHC12)	transcript variant 1	mRNA"
82.52;MRPL20;"Homo sapiens mitochondrial ribosomal protein L20 (MRPL20)	transcript variant 1	mRNA;Homo sapiens mitochondrial ribosomal protein L20 (MRPL20)	transcript variant 2	mRNA"
82.43;COPE;"PREDICTED: Homo sapiens coatomer protein complex subunit epsilon (COPE)	transcript variant X1	mRNA;Homo sapiens coatomer protein complex subunit epsilon (COPE)	transcript variant 3	mRNA;PREDICTED: Homo sapiens coatomer protein complex subunit epsilon (COPE)	transcript variant X2	mRNA;Homo sapiens coatomer protein complex subunit epsilon (COPE)	transcript variant 2	mRNA;Homo sapiens coatomer protein complex subunit epsilon (COPE)	transcript variant 1	mRNA"
82.4;PSMB5;"PREDICTED: Homo sapiens proteasome subunit beta 5 (PSMB5)	transcript variant X1	mRNA;Homo sapiens proteasome subunit beta 5 (PSMB5)	transcript variant 1	mRNA;Homo sapiens proteasome subunit beta 5 (PSMB5)	transcript variant 3	mRNA;Homo sapiens proteasome subunit beta 5 (PSMB5)	transcript variant 2	mRNA"
82.37;COPB2;"Homo sapiens coatomer protein complex subunit beta 2 (COPB2)	transcript variant 1	mRNA;PREDICTED: Homo sapiens coatomer protein complex subunit beta 2 (COPB2)	transcript variant X2	mRNA;PREDICTED: Homo sapiens coatomer protein complex subunit beta 2 (COPB2)	transcript variant X1	mRNA"
82.35;PRCP;"PREDICTED: Homo sapiens prolylcarboxypeptidase (PRCP)	transcript variant X1	mRNA;Homo sapiens prolylcarboxypeptidase (PRCP)	transcript variant 3	mRNA;Homo sapiens prolylcarboxypeptidase (PRCP)	transcript variant 2	mRNA;Homo sapiens prolylcarboxypeptidase (PRCP)	transcript variant 1	mRNA"
82.2;HIGD1A;"Homo sapiens HIG1 hypoxia inducible domain family member 1A (HIGD1A)	transcript variant 3	mRNA;Homo sapiens HIG1 hypoxia inducible domain family member 1A (HIGD1A)	transcript variant 2	mRNA;Homo sapiens HIG1 hypoxia inducible domain family member 1A (HIGD1A)	transcript variant 1	mRNA"
82.17;SAP18;"PREDICTED: Homo sapiens Sin3A associated protein 18kDa (SAP18)	transcript variant X1	mRNA;Homo sapiens Sin3A associated protein 18 (SAP18)	mRNA"
82.12;ESD;"PREDICTED: Homo sapiens esterase D (ESD)	transcript variant X2	mRNA;PREDICTED: Homo sapiens esterase D (ESD)	transcript variant X1	mRNA;PREDICTED: Homo sapiens esterase D (ESD)	transcript variant X3	mRNA;Homo sapiens esterase D (ESD)	mRNA"
81.9;UFC1;"PREDICTED: Homo sapiens ubiquitin-fold modifier conjugating enzyme 1 (UFC1)	transcript variant X2	mRNA;PREDICTED: Homo sapiens ubiquitin-fold modifier conjugating enzyme 1 (UFC1)	transcript variant X1	mRNA;PREDICTED: Homo sapiens ubiquitin-fold modifier conjugating enzyme 1 (UFC1)	transcript variant X3	mRNA;Homo sapiens ubiquitin-fold modifier conjugating enzyme 1 (UFC1)	mRNA"
81.89;CBLN1;Homo sapiens cerebellin 1 precursor (CBLN1)	mRNA
81.89;C19orf53;Homo sapiens chromosome 19 open reading frame 53 (C19orf53)	mRNA
81.82;ANP32B;Homo sapiens acidic nuclear phosphoprotein 32 family member B (ANP32B)	mRNA
81.82;WBP2;"PREDICTED: Homo sapiens WW domain binding protein 2 (WBP2)	transcript variant X1	mRNA;Homo sapiens WW domain binding protein 2 (WBP2)	transcript variant 1	mRNA"
81.61;KHDRBS1;"Homo sapiens KH RNA binding domain containing	signal transduction associated 1 (KHDRBS1)	transcript variant 1	mRNA;Homo sapiens KH RNA binding domain containing	signal transduction associated 1 (KHDRBS1)	transcript variant 2	mRNA"
81.6;UBE2E1;"Homo sapiens ubiquitin conjugating enzyme E2 E1 (UBE2E1)	transcript variant 3	mRNA;PREDICTED: Homo sapiens ubiquitin conjugating enzyme E2 E1 (UBE2E1)	transcript variant X1	mRNA;Homo sapiens ubiquitin conjugating enzyme E2 E1 (UBE2E1)	transcript variant 1	mRNA;Homo sapiens ubiquitin conjugating enzyme E2 E1 (UBE2E1)	transcript variant 2	mRNA"
81.59;SEC11A;"Homo sapiens SEC11 homolog A	signal peptidase complex subunit (SEC11A)	transcript variant 3	mRNA;Homo sapiens SEC11 homolog A	signal peptidase complex subunit (SEC11A)	transcript variant 6	mRNA;Homo sapiens SEC11 homolog A	signal peptidase complex subunit (SEC11A)	transcript variant 2	mRNA;Homo sapiens SEC11 homolog A	signal peptidase complex subunit (SEC11A)	transcript variant 1	mRNA;Homo sapiens SEC11 homolog A	signal peptidase complex subunit (SEC11A)	transcript variant 4	mRNA;Homo sapiens SEC11 homolog A	signal peptidase complex subunit (SEC11A)	transcript variant 5	mRNA"
81.46;ARL2;"Homo sapiens ADP ribosylation factor like GTPase 2 (ARL2)	transcript variant 1	mRNA;Homo sapiens ADP ribosylation factor like GTPase 2 (ARL2)	transcript variant 2	mRNA"
81.31;DCTN3;"Homo sapiens dynactin subunit 3 (DCTN3)	transcript variant 2	mRNA;Homo sapiens dynactin subunit 3 (DCTN3)	transcript variant 4	mRNA;Homo sapiens dynactin subunit 3 (DCTN3)	transcript variant 3	mRNA;Homo sapiens dynactin subunit 3 (DCTN3)	transcript variant 1	mRNA;Homo sapiens dynactin subunit 3 (DCTN3)	transcript variant 5	mRNA"
81.26;TPM1;"PREDICTED: Homo sapiens tropomyosin 1 (alpha) (TPM1)	transcript variant X1	mRNA;PREDICTED: Homo sapiens tropomyosin 1 (alpha) (TPM1)	transcript variant X12	mRNA;PREDICTED: Homo sapiens tropomyosin 1 (alpha) (TPM1)	transcript variant X4	mRNA;PREDICTED: Homo sapiens tropomyosin 1 (alpha) (TPM1)	transcript variant X7	mRNA;PREDICTED: Homo sapiens tropomyosin 1 (alpha) (TPM1)	transcript variant X14	mRNA;Homo sapiens tropomyosin 1 (TPM1)	transcript variant Tpm1.2	mRNA;PREDICTED: Homo sapiens tropomyosin 1 (alpha) (TPM1)	transcript variant X17	mRNA;Homo sapiens tropomyosin 1 (TPM1)	transcript variant Tpm1.3	mRNA;PREDICTED: Homo sapiens tropomyosin 1 (alpha) (TPM1)	transcript variant X18	mRNA;Homo sapiens tropomyosin 1 (TPM1)	transcript variant Tpm1.12	mRNA;PREDICTED: Homo sapiens tropomyosin 1 (alpha) (TPM1)	transcript variant X11	mRNA;PREDICTED: Homo sapiens tropomyosin 1 (alpha) (TPM1)	transcript variant X2	mRNA;PREDICTED: Homo sapiens tropomyosin 1 (alpha) (TPM1)	transcript variant X10	mRNA;PREDICTED: Homo sapiens tropomyosin 1 (alpha) (TPM1)	transcript variant X6	mRNA;PREDICTED: Homo sapiens tropomyosin 1 (alpha) (TPM1)	transcript variant X16	mRNA;PREDICTED: Homo sapiens tropomyosin 1 (alpha) (TPM1)	transcript variant X9	mRNA;Homo sapiens tropomyosin 1 (TPM1)	transcript variant Tpm1.5	mRNA;Homo sapiens tropomyosin 1 (TPM1)	transcript variant Tpm1.1	mRNA;PREDICTED: Homo sapiens tropomyosin 1 (alpha) (TPM1)	transcript variant X5	mRNA;PREDICTED: Homo sapiens tropomyosin 1 (alpha) (TPM1)	transcript variant X8	mRNA;PREDICTED: Homo sapiens tropomyosin 1 (alpha) (TPM1)	transcript variant X3	mRNA;Homo sapiens tropomyosin 1 (TPM1)	transcript variant Tpm1.4	mRNA;Homo sapiens tropomyosin 1 (TPM1)	transcript variant Tpm1.6	mRNA;Homo sapiens tropomyosin 1 (TPM1)	transcript variant Tpm1.8	mRNA;PREDICTED: Homo sapiens tropomyosin 1 (alpha) (TPM1)	transcript variant X15
81.15;CADM1;"Homo sapiens cell adhesion molecule 1 (CADM1)	transcript variant 1	mRNA;PREDICTED: Homo sapiens cell adhesion molecule 1 (CADM1)	transcript variant X5	mRNA;Homo sapiens cell adhesion molecule 1 (CADM1)	transcript variant 4	mRNA;PREDICTED: Homo sapiens cell adhesion molecule 1 (CADM1)	transcript variant X1	mRNA;PREDICTED: Homo sapiens cell adhesion molecule 1 (CADM1)	transcript variant X6	mRNA;PREDICTED: Homo sapiens cell adhesion molecule 1 (CADM1)	transcript variant X4	mRNA;PREDICTED: Homo sapiens cell adhesion molecule 1 (CADM1)	transcript variant X3	mRNA;Homo sapiens cell adhesion molecule 1 (CADM1)	transcript variant 2	mRNA;PREDICTED: Homo sapiens cell adhesion molecule 1 (CADM1)	transcript variant X2	mRNA;Homo sapiens cell adhesion molecule 1 (CADM1)	transcript variant 3	mRNA;Homo sapiens cell adhesion molecule 1 (CADM1)	transcript variant 5	mRNA"
80.93;PIGY;Homo sapiens phosphatidylinositol glycan anchor biosynthesis class Y (PIGY)	mRNA
80.88;OSTC;"Homo sapiens oligosaccharyltransferase complex non-catalytic subunit (OSTC)	transcript variant 2	mRNA;Homo sapiens oligosaccharyltransferase complex non-catalytic subunit (OSTC)	transcript variant 3	mRNA;Homo sapiens oligosaccharyltransferase complex non-catalytic subunit (OSTC)	transcript variant 1	mRNA"
80.76;IGFBP3;"Homo sapiens insulin like growth factor binding protein 3 (IGFBP3)	transcript variant 2	mRNA;PREDICTED: Homo sapiens insulin like growth factor binding protein 3 (IGFBP3)	transcript variant X1	mRNA;Homo sapiens insulin like growth factor binding protein 3 (IGFBP3)	transcript variant 1	mRNA"
80.76;SEC62;"PREDICTED: Homo sapiens SEC62 homolog	preprotein translocation factor (SEC62)	transcript variant X1	mRNA;Homo sapiens SEC62 homolog	preprotein translocation factor (SEC62)	mRNA"
80.64;SCP2;"Homo sapiens sterol carrier protein 2 (SCP2)	transcript variant 7	mRNA;Homo sapiens sterol carrier protein 2 (SCP2)	transcript variant 8	mRNA;Homo sapiens sterol carrier protein 2 (SCP2)	transcript variant 6	mRNA;PREDICTED: Homo sapiens sterol carrier protein 2 (SCP2)	transcript variant X4	mRNA;PREDICTED: Homo sapiens sterol carrier protein 2 (SCP2)	transcript variant X1	mRNA;Homo sapiens sterol carrier protein 2 (SCP2)	transcript variant 5	mRNA;Homo sapiens sterol carrier protein 2 (SCP2)	transcript variant 3	mRNA;PREDICTED: Homo sapiens sterol carrier protein 2 (SCP2)	transcript variant X3	mRNA;Homo sapiens sterol carrier protein 2 (SCP2)	transcript variant 2	mRNA;Homo sapiens sterol carrier protein 2 (SCP2)	transcript variant 4	mRNA;Homo sapiens sterol carrier protein 2 (SCP2)	transcript variant 1	mRNA;PREDICTED: Homo sapiens sterol carrier protein 2 (SCP2)	transcript variant X2	mRNA"
80.59;CASC4;"Homo sapiens cancer susceptibility 4 (CASC4)	transcript variant 2	mRNA;Homo sapiens cancer susceptibility 4 (CASC4)	transcript variant 1	mRNA;PREDICTED: Homo sapiens cancer susceptibility candidate 4 (CASC4)	transcript variant X2	mRNA"
80.52;SPTBN1;"PREDICTED: Homo sapiens spectrin beta	non-erythrocytic 1 (SPTBN1)	transcript variant X5	mRNA;Homo sapiens spectrin beta	non-erythrocytic 1 (SPTBN1)	transcript variant 1	mRNA;PREDICTED: Homo sapiens spectrin beta	non-erythrocytic 1 (SPTBN1)	transcript variant X6	mRNA;PREDICTED: Homo sapiens spectrin beta	non-erythrocytic 1 (SPTBN1)	transcript variant X1	mRNA;PREDICTED: Homo sapiens spectrin beta	non-erythrocytic 1 (SPTBN1)	transcript variant X4	mRNA;Homo sapiens spectrin beta	non-erythrocytic 1 (SPTBN1)	transcript variant 2	mRNA;PREDICTED: Homo sapiens spectrin beta	non-erythrocytic 1 (SPTBN1)	transcript variant X3	mRNA;PREDICTED: Homo sapiens spectrin beta	non-erythrocytic 1 (SPTBN1)	transcript variant X2	mRNA"
80.34;C11orf88;"Homo sapiens chromosome 11 open reading frame 88 (C11orf88)	transcript variant 2	mRNA;Homo sapiens chromosome 11 open reading frame 88 (C11orf88)	transcript variant 1	mRNA"
80.28;NSMF;"Homo sapiens NMDA receptor synaptonuclear signaling and neuronal migration factor (NSMF)	transcript variant 2	mRNA;PREDICTED: Homo sapiens NMDA receptor synaptonuclear signaling and neuronal migration factor (NSMF)	transcript variant X3	mRNA;Homo sapiens NMDA receptor synaptonuclear signaling and neuronal migration factor (NSMF)	transcript variant 4	mRNA;Homo sapiens NMDA receptor synaptonuclear signaling and neuronal migration factor (NSMF)	transcript variant 1	mRNA;Homo sapiens NMDA receptor synaptonuclear signaling and neuronal migration factor (NSMF)	transcript variant 5	mRNA;PREDICTED: Homo sapiens NMDA receptor synaptonuclear signaling and neuronal migration factor (NSMF)	transcript variant X2	mRNA;PREDICTED: Homo sapiens NMDA receptor synaptonuclear signaling and neuronal migration factor (NSMF)	transcript variant X5	mRNA;Homo sapiens NMDA receptor synaptonuclear signaling and neuronal migration factor (NSMF)	transcript variant 3	mRNA;PREDICTED: Homo sapiens NMDA receptor synaptonuclear signaling and neuronal migration factor (NSMF)	transcript variant X1	mRNA;PREDICTED: Homo sapiens NMDA receptor synaptonuclear signaling and neuronal migration factor (NSMF)	transcript variant X4	mRNA"
80.22;PPA1;Homo sapiens pyrophosphatase (inorganic) 1 (PPA1)	mRNA
80.04;ZFAND6;"Homo sapiens zinc finger AN1-type containing 6 (ZFAND6)	transcript variant 1	mRNA;Homo sapiens zinc finger AN1-type containing 6 (ZFAND6)	transcript variant 4	mRNA;Homo sapiens zinc finger AN1-type containing 6 (ZFAND6)	transcript variant 3	mRNA;Homo sapiens zinc finger AN1-type containing 6 (ZFAND6)	transcript variant 7	mRNA;Homo sapiens zinc finger AN1-type containing 6 (ZFAND6)	transcript variant 5	mRNA;Homo sapiens zinc finger AN1-type containing 6 (ZFAND6)	transcript variant 6	mRNA;Homo sapiens zinc finger AN1-type containing 6 (ZFAND6)	transcript variant 9	mRNA;Homo sapiens zinc finger AN1-type containing 6 (ZFAND6)	transcript variant 8	mRNA;Homo sapiens zinc finger AN1-type containing 6 (ZFAND6)	transcript variant 10	mRNA;PREDICTED: Homo sapiens zinc finger AN1-type containing 6 (ZFAND6)	transcript variant X1	mRNA;Homo sapiens zinc finger AN1-type containing 6 (ZFAND6)	transcript variant 2	mRNA"
79.98;UQCRB;"Homo sapiens ubiquinol-cytochrome c reductase binding protein (UQCRB)	transcript variant 1	mRNA;Homo sapiens ubiquinol-cytochrome c reductase binding protein (UQCRB)	transcript variant 3	mRNA;Homo sapiens ubiquinol-cytochrome c reductase binding protein (UQCRB)	transcript variant 2	mRNA"
79.85;WDR83OS;"PREDICTED: Homo sapiens WD repeat domain 83 opposite strand (WDR83OS)	transcript variant X1	mRNA;Homo sapiens WD repeat domain 83 opposite strand (WDR83OS)	mRNA"
79.82;PLPP3;Homo sapiens phospholipid phosphatase 3 (PLPP3)	mRNA
79.67;PRELID1;"Homo sapiens PRELI domain containing 1 (PRELID1)	transcript variant 1	mRNA;Homo sapiens PRELI domain containing 1 (PRELID1)	transcript variant 2	mRNA"
79.64;MAP6;"PREDICTED: Homo sapiens microtubule associated protein 6 (MAP6)	transcript variant X3	mRNA;Homo sapiens microtubule associated protein 6 (MAP6)	transcript variant 2	mRNA;PREDICTED: Homo sapiens microtubule associated protein 6 (MAP6)	transcript variant X2	mRNA;PREDICTED: Homo sapiens microtubule associated protein 6 (MAP6)	transcript variant X4	mRNA;Homo sapiens microtubule associated protein 6 (MAP6)	transcript variant 1	mRNA;PREDICTED: Homo sapiens microtubule associated protein 6 (MAP6)	transcript variant X5	mRNA;PREDICTED: Homo sapiens microtubule associated protein 6 (MAP6)	transcript variant X1	mRNA;PREDICTED: Homo sapiens microtubule associated protein 6 (MAP6)	transcript variant X6	mRNA"
79.54;ATP6AP1;"Homo sapiens ATPase H+ transporting accessory protein 1 (ATP6AP1)	mRNA;PREDICTED: Homo sapiens ATPase H+ transporting accessory protein 1 (ATP6AP1)	transcript variant X1	mRNA"
79.46;CNIH2;Homo sapiens cornichon family AMPA receptor auxiliary protein 2 (CNIH2)	transcript variant 1	mRNA
79.43;ANXA1;"PREDICTED: Homo sapiens annexin A1 (ANXA1)	transcript variant X1	mRNA;PREDICTED: Homo sapiens annexin A1 (ANXA1)	transcript variant X2	mRNA;Homo sapiens annexin A1 (ANXA1)	mRNA"
79.39;STIP1;"Homo sapiens stress induced phosphoprotein 1 (STIP1)	transcript variant 3	mRNA;Homo sapiens stress induced phosphoprotein 1 (STIP1)	transcript variant 2	mRNA;Homo sapiens stress induced phosphoprotein 1 (STIP1)	transcript variant 1	mRNA"
79.17;ATP6V1E1;"Homo sapiens ATPase H+ transporting V1 subunit E1 (ATP6V1E1)	transcript variant 2	mRNA;Homo sapiens ATPase H+ transporting V1 subunit E1 (ATP6V1E1)	transcript variant 3	mRNA;Homo sapiens ATPase H+ transporting V1 subunit E1 (ATP6V1E1)	transcript variant 1	mRNA"
79.16;REEP2;"Homo sapiens receptor accessory protein 2 (REEP2)	transcript variant 2	mRNA;Homo sapiens receptor accessory protein 2 (REEP2)	transcript variant 1	mRNA"
79.14;NDUFAB1;"PREDICTED: Homo sapiens NADH:ubiquinone oxidoreductase subunit AB1 (NDUFAB1)	transcript variant X1	mRNA;Homo sapiens NADH:ubiquinone oxidoreductase subunit AB1 (NDUFAB1)	mRNA"
79.05;NHP2;"Homo sapiens NHP2 ribonucleoprotein (NHP2)	transcript variant 1	mRNA;Homo sapiens NHP2 ribonucleoprotein (NHP2)	transcript variant 2	mRNA"
79.04;SLC25A39;"PREDICTED: Homo sapiens solute carrier family 25 member 39 (SLC25A39)	transcript variant X1	mRNA;Homo sapiens solute carrier family 25 member 39 (SLC25A39)	transcript variant 1	mRNA;PREDICTED: Homo sapiens solute carrier family 25 member 39 (SLC25A39)	transcript variant X3	mRNA;PREDICTED: Homo sapiens solute carrier family 25 member 39 (SLC25A39)	transcript variant X4	mRNA;Homo sapiens solute carrier family 25 member 39 (SLC25A39)	transcript variant 4	mRNA;Homo sapiens solute carrier family 25 member 39 (SLC25A39)	transcript variant 3	mRNA;Homo sapiens solute carrier family 25 member 39 (SLC25A39)	transcript variant 2	mRNA;PREDICTED: Homo sapiens solute carrier family 25 member 39 (SLC25A39)	transcript variant X2	mRNA;PREDICTED: Homo sapiens solute carrier family 25 member 39 (SLC25A39)	transcript variant X5	mRNA"
79.03;PPP1R14B;Homo sapiens protein phosphatase 1 regulatory inhibitor subunit 14B (PPP1R14B)	mRNA
79.02;ACP1;"Homo sapiens acid phosphatase 1	soluble (ACP1)	transcript variant 3	mRNA;Homo sapiens acid phosphatase 1	soluble (ACP1)	transcript variant 2	mRNA;Homo sapiens acid phosphatase 1	soluble (ACP1)	transcript variant 4	mRNA"
79.02;HNRNPL;"PREDICTED: Homo sapiens heterogeneous nuclear ribonucleoprotein L (HNRNPL)	transcript variant X2	mRNA;PREDICTED: Homo sapiens heterogeneous nuclear ribonucleoprotein L (HNRNPL)	transcript variant X1	mRNA;PREDICTED: Homo sapiens heterogeneous nuclear ribonucleoprotein L (HNRNPL)	transcript variant X4	mRNA;PREDICTED: Homo sapiens heterogeneous nuclear ribonucleoprotein L (HNRNPL)	transcript variant X3	mRNA;Homo sapiens heterogeneous nuclear ribonucleoprotein L (HNRNPL)	transcript variant 1	mRNA;Homo sapiens heterogeneous nuclear ribonucleoprotein L (HNRNPL)	transcript variant 2	mRNA"
78.97;TXNL1;"PREDICTED: Homo sapiens thioredoxin like 1 (TXNL1)	transcript variant X4	mRNA;PREDICTED: Homo sapiens thioredoxin like 1 (TXNL1)	transcript variant X3	mRNA;Homo sapiens thioredoxin like 1 (TXNL1)	transcript variant 1	mRNA;PREDICTED: Homo sapiens thioredoxin like 1 (TXNL1)	transcript variant X1	mRNA;PREDICTED: Homo sapiens thioredoxin like 1 (TXNL1)	transcript variant X5	mRNA;PREDICTED: Homo sapiens thioredoxin like 1 (TXNL1)	transcript variant X2	mRNA"
78.92;NDUFA6;Homo sapiens NADH:ubiquinone oxidoreductase subunit A6 (NDUFA6)	mRNA
78.87;TMEM205;"PREDICTED: Homo sapiens transmembrane protein 205 (TMEM205)	transcript variant X2	mRNA;Homo sapiens transmembrane protein 205 (TMEM205)	transcript variant 2	mRNA;Homo sapiens transmembrane protein 205 (TMEM205)	transcript variant 6	mRNA;PREDICTED: Homo sapiens transmembrane protein 205 (TMEM205)	transcript variant X1	mRNA;Homo sapiens transmembrane protein 205 (TMEM205)	transcript variant 5	mRNA;Homo sapiens transmembrane protein 205 (TMEM205)	transcript variant 4	mRNA;Homo sapiens transmembrane protein 205 (TMEM205)	transcript variant 1	mRNA;Homo sapiens transmembrane protein 205 (TMEM205)	transcript variant 3	mRNA"
78.85;PGD;"Homo sapiens phosphogluconate dehydrogenase (PGD)	transcript variant 3	mRNA;Homo sapiens phosphogluconate dehydrogenase (PGD)	transcript variant 1	mRNA;Homo sapiens phosphogluconate dehydrogenase (PGD)	transcript variant 2	mRNA"
78.74;RUFY3;"PREDICTED: Homo sapiens RUN and FYVE domain containing 3 (RUFY3)	transcript variant X15	mRNA;PREDICTED: Homo sapiens RUN and FYVE domain containing 3 (RUFY3)	transcript variant X11	mRNA;Homo sapiens RUN and FYVE domain containing 3 (RUFY3)	transcript variant 4	mRNA;Homo sapiens RUN and FYVE domain containing 3 (RUFY3)	transcript variant 5	mRNA;PREDICTED: Homo sapiens RUN and FYVE domain containing 3 (RUFY3)	transcript variant X14	mRNA;Homo sapiens RUN and FYVE domain containing 3 (RUFY3)	transcript variant 2	mRNA;PREDICTED: Homo sapiens RUN and FYVE domain containing 3 (RUFY3)	transcript variant X1	mRNA;PREDICTED: Homo sapiens RUN and FYVE domain containing 3 (RUFY3)	transcript variant X2	mRNA;PREDICTED: Homo sapiens RUN and FYVE domain containing 3 (RUFY3)	transcript variant X19	mRNA;Homo sapiens RUN and FYVE domain containing 3 (RUFY3)	transcript variant 1	mRNA;PREDICTED: Homo sapiens RUN and FYVE domain containing 3 (RUFY3)	transcript variant X20	mRNA;PREDICTED: Homo sapiens RUN and FYVE domain containing 3 (RUFY3)	transcript variant X3	mRNA;Homo sapiens RUN and FYVE domain containing 3 (RUFY3)	transcript variant 3	mRNA;PREDICTED: Homo sapiens RUN and FYVE domain containing 3 (RUFY3)	transcript variant X6	mRNA;PREDICTED: Homo sapiens RUN and FYVE domain containing 3 (RUFY3)	transcript variant X5	mRNA;PREDICTED: Homo sapiens RUN and FYVE domain containing 3 (RUFY3)	transcript variant X21	mRNA;PREDICTED: Homo sapiens RUN and FYVE domain containing 3 (RUFY3)	transcript variant X7	mRNA"
78.73;CRIP2;"Homo sapiens cysteine rich protein 2 (CRIP2)	transcript variant 1	mRNA;Homo sapiens cysteine rich protein 2 (CRIP2)	transcript variant 3	mRNA;Homo sapiens cysteine rich protein 2 (CRIP2)	transcript variant 2	mRNA"
78.65;TUSC3;"PREDICTED: Homo sapiens tumor suppressor candidate 3 (TUSC3)	transcript variant X2	mRNA;PREDICTED: Homo sapiens tumor suppressor candidate 3 (TUSC3)	transcript variant X1	mRNA;PREDICTED: Homo sapiens tumor suppressor candidate 3 (TUSC3)	transcript variant X3	mRNA;Homo sapiens tumor suppressor candidate 3 (TUSC3)	transcript variant 2	mRNA;PREDICTED: Homo sapiens tumor suppressor candidate 3 (TUSC3)	transcript variant X4	mRNA;PREDICTED: Homo sapiens tumor suppressor candidate 3 (TUSC3)	transcript variant X5	mRNA;Homo sapiens tumor suppressor candidate 3 (TUSC3)	transcript variant 1	mRNA"
78.64;ATP6AP2;Homo sapiens ATPase H+ transporting accessory protein 2 (ATP6AP2)	mRNA
78.61;SNAP25;"PREDICTED: Homo sapiens synaptosome associated protein 25kDa (SNAP25)	transcript variant X4	mRNA;Homo sapiens synaptosome associated protein 25 (SNAP25)	transcript variant 9	mRNA;Homo sapiens synaptosome associated protein 25 (SNAP25)	transcript variant 5	mRNA;Homo sapiens synaptosome associated protein 25 (SNAP25)	transcript variant 2	mRNA;PREDICTED: Homo sapiens synaptosome associated protein 25kDa (SNAP25)	transcript variant X1	mRNA;Homo sapiens synaptosome associated protein 25 (SNAP25)	transcript variant 1	mRNA;Homo sapiens synaptosome associated protein 25 (SNAP25)	transcript variant 3	mRNA;Homo sapiens synaptosome associated protein 25 (SNAP25)	transcript variant 4	mRNA;PREDICTED: Homo sapiens synaptosome associated protein 25kDa (SNAP25)	transcript variant X3	mRNA;Homo sapiens synaptosome associated protein 25 (SNAP25)	transcript variant 8	mRNA;Homo sapiens synaptosome associated protein 25 (SNAP25)	transcript variant 7	mRNA;PREDICTED: Homo sapiens synaptosome associated protein 25kDa (SNAP25)	transcript variant X2	mRNA;Homo sapiens synaptosome associated protein 25 (SNAP25)	transcript variant 10	mRNA;Homo sapiens synaptosome associated protein 25 (SNAP25)	transcript variant 6	mRNA;Homo sapiens synaptosome associated protein 25 (SNAP25)	transcript variant 11	mRNA"
78.52;UBE2N;"PREDICTED: Homo sapiens ubiquitin conjugating enzyme E2 N (UBE2N)	transcript variant X1	mRNA;PREDICTED: Homo sapiens ubiquitin conjugating enzyme E2 N (UBE2N)	transcript variant X2	mRNA;Homo sapiens ubiquitin conjugating enzyme E2 N (UBE2N)	mRNA"
78.48;OLFM1;"Homo sapiens olfactomedin 1 (OLFM1)	transcript variant 1	mRNA;Homo sapiens olfactomedin 1 (OLFM1)	transcript variant 5	mRNA;Homo sapiens olfactomedin 1 (OLFM1)	transcript variant 4	mRNA;Homo sapiens olfactomedin 1 (OLFM1)	transcript variant 2	mRNA"
78.46;MMP14;Homo sapiens matrix metallopeptidase 14 (MMP14)	mRNA
78.4;VGF;"PREDICTED: Homo sapiens VGF nerve growth factor inducible (VGF)	transcript variant X3	mRNA;PREDICTED: Homo sapiens VGF nerve growth factor inducible (VGF)	transcript variant X2	mRNA;Homo sapiens VGF nerve growth factor inducible (VGF)	mRNA;PREDICTED: Homo sapiens VGF nerve growth factor inducible (VGF)	transcript variant X1	mRNA"
78.39;SFRP2;Homo sapiens secreted frizzled related protein 2 (SFRP2)	mRNA
78.35;ATP1A3;"Homo sapiens ATPase Na+/K+ transporting subunit alpha 3 (ATP1A3)	transcript variant 2	mRNA;Homo sapiens ATPase Na+/K+ transporting subunit alpha 3 (ATP1A3)	transcript variant 3	mRNA;Homo sapiens ATPase Na+/K+ transporting subunit alpha 3 (ATP1A3)	transcript variant 1	mRNA"
78.35;POLR2L;Homo sapiens RNA polymerase II subunit L (POLR2L)	mRNA
78.33;PAFAH1B1;"Homo sapiens platelet activating factor acetylhydrolase 1b regulatory subunit 1 (PAFAH1B1)	mRNA;PREDICTED: Homo sapiens platelet activating factor acetylhydrolase 1b regulatory subunit 1 (PAFAH1B1)	transcript variant X8	mRNA;PREDICTED: Homo sapiens platelet activating factor acetylhydrolase 1b regulatory subunit 1 (PAFAH1B1)	transcript variant X5	mRNA;PREDICTED: Homo sapiens platelet activating factor acetylhydrolase 1b regulatory subunit 1 (PAFAH1B1)	transcript variant X2	mRNA;PREDICTED: Homo sapiens platelet activating factor acetylhydrolase 1b regulatory subunit 1 (PAFAH1B1)	transcript variant X4	mRNA;PREDICTED: Homo sapiens platelet activating factor acetylhydrolase 1b regulatory subunit 1 (PAFAH1B1)	transcript variant X3	mRNA;PREDICTED: Homo sapiens platelet activating factor acetylhydrolase 1b regulatory subunit 1 (PAFAH1B1)	transcript variant X1	mRNA;PREDICTED: Homo sapiens platelet activating factor acetylhydrolase 1b regulatory subunit 1 (PAFAH1B1)	transcript variant X6	mRNA;PREDICTED: Homo sapiens platelet activating factor acetylhydrolase 1b regulatory subunit 1 (PAFAH1B1)	transcript variant X7	mRNA"
78.23;APOD;Homo sapiens apolipoprotein D (APOD)	mRNA
78.01;APEX1;"Homo sapiens apurinic/apyrimidinic endodeoxyribonuclease 1 (APEX1)	transcript variant 3	mRNA;Homo sapiens apurinic/apyrimidinic endodeoxyribonuclease 1 (APEX1)	transcript variant 2	mRNA;Homo sapiens apurinic/apyrimidinic endodeoxyribonuclease 1 (APEX1)	transcript variant 1	mRNA;Homo sapiens apurinic/apyrimidinic endodeoxyribonuclease 1 (APEX1)	transcript variant 4	mRNA"
77.99;NME4;"Homo sapiens NME/NM23 nucleoside diphosphate kinase 4 (NME4)	transcript variant 3	mRNA;Homo sapiens NME/NM23 nucleoside diphosphate kinase 4 (NME4)	transcript variant 4	mRNA;Homo sapiens NME/NM23 nucleoside diphosphate kinase 4 (NME4)	transcript variant 1	mRNA;Homo sapiens NME/NM23 nucleoside diphosphate kinase 4 (NME4)	transcript variant 6	mRNA;Homo sapiens NME/NM23 nucleoside diphosphate kinase 4 (NME4)	transcript variant 5	mRNA;Homo sapiens NME/NM23 nucleoside diphosphate kinase 4 (NME4)	transcript variant 7	mRNA;Homo sapiens NME/NM23 nucleoside diphosphate kinase 4 (NME4)	transcript variant 2	mRNA"
77.93;ATP6V0B;"Homo sapiens ATPase H+ transporting V0 subunit b (ATP6V0B)	transcript variant 1	mRNA;Homo sapiens ATPase H+ transporting V0 subunit b (ATP6V0B)	transcript variant 3	mRNA;Homo sapiens ATPase H+ transporting V0 subunit b (ATP6V0B)	transcript variant 2	mRNA"
77.88;TAX1BP1;"Homo sapiens Tax1 binding protein 1 (TAX1BP1)	transcript variant 2	mRNA;Homo sapiens Tax1 binding protein 1 (TAX1BP1)	transcript variant 4	mRNA;Homo sapiens Tax1 binding protein 1 (TAX1BP1)	transcript variant 3	mRNA;PREDICTED: Homo sapiens Tax1 binding protein 1 (TAX1BP1)	transcript variant X1	mRNA;PREDICTED: Homo sapiens Tax1 binding protein 1 (TAX1BP1)	transcript variant X2	mRNA;Homo sapiens Tax1 binding protein 1 (TAX1BP1)	transcript variant 1	mRNA"
77.69;ATP1A2;Homo sapiens ATPase Na+/K+ transporting subunit alpha 2 (ATP1A2)	mRNA
77.67;RAB2A;"Homo sapiens RAB2A	member RAS oncogene family (RAB2A)	transcript variant 2	mRNA;Homo sapiens RAB2A	member RAS oncogene family (RAB2A)	transcript variant 1	mRNA"
77.67;MAP1LC3B;Homo sapiens microtubule associated protein 1 light chain 3 beta (MAP1LC3B)	mRNA
77.65;FAM107A;"Homo sapiens family with sequence similarity 107 member A (FAM107A)	transcript variant 4	mRNA;Homo sapiens family with sequence similarity 107 member A (FAM107A)	transcript variant 3	mRNA;Homo sapiens family with sequence similarity 107 member A (FAM107A)	transcript variant 1	mRNA;Homo sapiens family with sequence similarity 107 member A (FAM107A)	transcript variant 2	mRNA"
77.63;DPYSL5;"Homo sapiens dihydropyrimidinase like 5 (DPYSL5)	transcript variant 2	mRNA;Homo sapiens dihydropyrimidinase like 5 (DPYSL5)	transcript variant 1	mRNA;Homo sapiens dihydropyrimidinase like 5 (DPYSL5)	transcript variant 3	mRNA"
77.52;ITGB1;"Homo sapiens integrin subunit beta 1 (ITGB1)	transcript variant 1A	mRNA;Homo sapiens integrin subunit beta 1 (ITGB1)	transcript variant 1D	mRNA;Homo sapiens integrin subunit beta 1 (ITGB1)	transcript variant 1E	mRNA"
77.52;NDUFB3;"PREDICTED: Homo sapiens NADH:ubiquinone oxidoreductase subunit B3 (NDUFB3)	transcript variant X2	mRNA;Homo sapiens NADH:ubiquinone oxidoreductase subunit B3 (NDUFB3)	transcript variant 1	mRNA;Homo sapiens NADH:ubiquinone oxidoreductase subunit B3 (NDUFB3)	transcript variant 2	mRNA;PREDICTED: Homo sapiens NADH:ubiquinone oxidoreductase subunit B3 (NDUFB3)	transcript variant X1	mRNA"
77.36;SMARCD3;"PREDICTED: Homo sapiens SWI/SNF related	matrix associated	actin dependent regulator of chromatin	subfamily d	member 3 (SMARCD3)	transcript variant X4	mRNA;Homo sapiens SWI/SNF related	matrix associated	actin dependent regulator of chromatin	subfamily d	member 3 (SMARCD3)	transcript variant 1	mRNA;Homo sapiens SWI/SNF related	matrix associated	actin dependent regulator of chromatin	subfamily d	member 3 (SMARCD3)	transcript variant 3	mRNA;PREDICTED: Homo sapiens SWI/SNF related	matrix associated	actin dependent regulator of chromatin	subfamily d	member 3 (SMARCD3)	transcript variant X2	mRNA;Homo sapiens SWI/SNF related	matrix associated	actin dependent regulator of chromatin	subfamily d	member 3 (SMARCD3)	transcript variant 2	mRNA"
77.36;NME1;"Homo sapiens NME/NM23 nucleoside diphosphate kinase 1 (NME1)	transcript variant 1	mRNA;Homo sapiens NME/NM23 nucleoside diphosphate kinase 1 (NME1)	transcript variant 2	mRNA"
77.32;MTURN;"PREDICTED: Homo sapiens maturin	neural progenitor differentiation regulator homolog (Xenopus) (MTURN)	transcript variant X1	mRNA;Homo sapiens maturin	neural progenitor differentiation regulator homolog (MTURN)	mRNA"
77.16;SLC13A4;"PREDICTED: Homo sapiens solute carrier family 13 member 4 (SLC13A4)	transcript variant X3	mRNA;PREDICTED: Homo sapiens solute carrier family 13 member 4 (SLC13A4)	transcript variant X1	mRNA;Homo sapiens solute carrier family 13 member 4 (SLC13A4)	transcript variant 1	mRNA;PREDICTED: Homo sapiens solute carrier family 13 member 4 (SLC13A4)	transcript variant X2	mRNA;Homo sapiens solute carrier family 13 member 4 (SLC13A4)	transcript variant 2	mRNA"
77.15;RWDD1;"Homo sapiens RWD domain containing 1 (RWDD1)	transcript variant 1	mRNA;Homo sapiens RWD domain containing 1 (RWDD1)	transcript variant 2	mRNA;Homo sapiens RWD domain containing 1 (RWDD1)	transcript variant 3	mRNA"
77.02;HIGD2A;Homo sapiens HIG1 hypoxia inducible domain family member 2A (HIGD2A)	mRNA
76.85;FAM32A;"PREDICTED: Homo sapiens family with sequence similarity 32 member A (FAM32A)	transcript variant X1	mRNA;Homo sapiens family with sequence similarity 32 member A (FAM32A)	mRNA"
76.58;FLOT1;"Homo sapiens flotillin 1 (FLOT1)	transcript variant 2	mRNA;PREDICTED: Homo sapiens flotillin 1 (FLOT1)	transcript variant X1	mRNA;Homo sapiens flotillin 1 (FLOT1)	transcript variant 1	mRNA;PREDICTED: Homo sapiens flotillin 1 (FLOT1)	transcript variant X4	mRNA;PREDICTED: Homo sapiens flotillin 1 (FLOT1)	transcript variant X2	mRNA;PREDICTED: Homo sapiens flotillin 1 (FLOT1)	transcript variant X3	mRNA"
76.39;ACO2;"Homo sapiens aconitase 2 (ACO2)	mRNA;PREDICTED: Homo sapiens aconitase 2 (ACO2)	transcript variant X1	mRNA"
76.37;CFAP36;"PREDICTED: Homo sapiens cilia and flagella associated protein 36 (CFAP36)	transcript variant X2	mRNA;PREDICTED: Homo sapiens cilia and flagella associated protein 36 (CFAP36)	transcript variant X3	mRNA;PREDICTED: Homo sapiens cilia and flagella associated protein 36 (CFAP36)	transcript variant X1	mRNA;Homo sapiens cilia and flagella associated protein 36 (CFAP36)	transcript variant 2	mRNA;Homo sapiens cilia and flagella associated protein 36 (CFAP36)	transcript variant 1	mRNA"
76.34;DRAP1;Homo sapiens DR1 associated protein 1 (DRAP1)	mRNA
76.31;ZNF428;Homo sapiens zinc finger protein 428 (ZNF428)	mRNA
76.3;TMEM256;Homo sapiens transmembrane protein 256 (TMEM256)	mRNA
76.23;USF2;"PREDICTED: Homo sapiens upstream transcription factor 2	c-fos interacting (USF2)	transcript variant X3	mRNA;PREDICTED: Homo sapiens upstream transcription factor 2	c-fos interacting (USF2)	transcript variant X4	mRNA;PREDICTED: Homo sapiens upstream transcription factor 2	c-fos interacting (USF2)	transcript variant X2	mRNA;Homo sapiens upstream transcription factor 2	c-fos interacting (USF2)	transcript variant 1	mRNA;Homo sapiens upstream transcription factor 2	c-fos interacting (USF2)	transcript variant 3	mRNA;PREDICTED: Homo sapiens upstream transcription factor 2	c-fos interacting (USF2)	transcript variant X1	mRNA;Homo sapiens upstream transcription factor 2	c-fos interacting (USF2)	transcript variant 2	mRNA"
76.22;TUFM;"PREDICTED: Homo sapiens Tu translation elongation factor	mitochondrial (TUFM)	transcript variant X2	mRNA;Homo sapiens Tu translation elongation factor	mitochondrial (TUFM)	mRNA;PREDICTED: Homo sapiens Tu translation elongation factor	mitochondrial (TUFM)	transcript variant X1	mRNA"
76.21;SYP;Homo sapiens synaptophysin (SYP)	mRNA
76.14;DDAH1;"PREDICTED: Homo sapiens dimethylarginine dimethylaminohydrolase 1 (DDAH1)	transcript variant X1	mRNA;PREDICTED: Homo sapiens dimethylarginine dimethylaminohydrolase 1 (DDAH1)	transcript variant X3	mRNA;Homo sapiens dimethylarginine dimethylaminohydrolase 1 (DDAH1)	transcript variant 1	mRNA;Homo sapiens dimethylarginine dimethylaminohydrolase 1 (DDAH1)	transcript variant 2	mRNA;PREDICTED: Homo sapiens dimethylarginine dimethylaminohydrolase 1 (DDAH1)	transcript variant X4	mRNA;PREDICTED: Homo sapiens dimethylarginine dimethylaminohydrolase 1 (DDAH1)	transcript variant X5	mRNA;PREDICTED: Homo sapiens dimethylarginine dimethylaminohydrolase 1 (DDAH1)	transcript variant X2	mRNA"
76.13;MLF1;"PREDICTED: Homo sapiens myeloid leukemia factor 1 (MLF1)	transcript variant X5	mRNA;PREDICTED: Homo sapiens myeloid leukemia factor 1 (MLF1)	transcript variant X4	mRNA;PREDICTED: Homo sapiens myeloid leukemia factor 1 (MLF1)	transcript variant X2	mRNA;Homo sapiens myeloid leukemia factor 1 (MLF1)	transcript variant 4	mRNA;Homo sapiens myeloid leukemia factor 1 (MLF1)	transcript variant 1	mRNA;PREDICTED: Homo sapiens myeloid leukemia factor 1 (MLF1)	transcript variant X1	mRNA;PREDICTED: Homo sapiens myeloid leukemia factor 1 (MLF1)	transcript variant X3	mRNA;Homo sapiens myeloid leukemia factor 1 (MLF1)	transcript variant 3	mRNA;Homo sapiens myeloid leukemia factor 1 (MLF1)	transcript variant 6	mRNA;Homo sapiens myeloid leukemia factor 1 (MLF1)	transcript variant 5	mRNA;PREDICTED: Homo sapiens myeloid leukemia factor 1 (MLF1)	transcript variant X6	mRNA;Homo sapiens myeloid leukemia factor 1 (MLF1)	transcript variant 2	mRNA"
75.95;TMEM30A;"Homo sapiens transmembrane protein 30A (TMEM30A)	transcript variant 2	mRNA;Homo sapiens transmembrane protein 30A (TMEM30A)	transcript variant 1	mRNA"
75.95;KLHDC3;Homo sapiens kelch domain containing 3 (KLHDC3)	transcript variant 1	mRNA
75.89;NDN;Homo sapiens necdin	MAGE family member (NDN)	mRNA
75.86;SCD5;"Homo sapiens stearoyl-CoA desaturase 5 (SCD5)	transcript variant 1	mRNA;Homo sapiens stearoyl-CoA desaturase 5 (SCD5)	transcript variant 2	mRNA"
75.64;RHEB;"PREDICTED: Homo sapiens Ras homolog enriched in brain (RHEB)	transcript variant X1	mRNA;Homo sapiens Ras homolog enriched in brain (RHEB)	mRNA"
75.6;YIPF3;"PREDICTED: Homo sapiens Yip1 domain family member 3 (YIPF3)	transcript variant X1	mRNA;Homo sapiens Yip1 domain family member 3 (YIPF3)	mRNA;PREDICTED: Homo sapiens Yip1 domain family member 3 (YIPF3)	transcript variant X3	mRNA;PREDICTED: Homo sapiens Yip1 domain family member 3 (YIPF3)	transcript variant X2	mRNA"
75.59;REEP5;"PREDICTED: Homo sapiens receptor accessory protein 5 (REEP5)	transcript variant X1	mRNA;Homo sapiens receptor accessory protein 5 (REEP5)	mRNA"
75.51;HLA-C;"Homo sapiens major histocompatibility complex	class I	C (HLA-C)	transcript variant 2	mRNA;Homo sapiens major histocompatibility complex	class I	C (HLA-C)	transcript variant 1	mRNA"
75.5;RNPS1;"PREDICTED: Homo sapiens RNA binding protein with serine rich domain 1 (RNPS1)	transcript variant X2	mRNA;Homo sapiens RNA binding protein with serine rich domain 1 (RNPS1)	transcript variant 2	mRNA;Homo sapiens RNA binding protein with serine rich domain 1 (RNPS1)	transcript variant 3	mRNA;Homo sapiens RNA binding protein with serine rich domain 1 (RNPS1)	transcript variant 5	mRNA;Homo sapiens RNA binding protein with serine rich domain 1 (RNPS1)	transcript variant 4	mRNA;PREDICTED: Homo sapiens RNA binding protein with serine rich domain 1 (RNPS1)	transcript variant X1	mRNA;Homo sapiens RNA binding protein with serine rich domain 1 (RNPS1)	transcript variant 1	mRNA;PREDICTED: Homo sapiens RNA binding protein with serine rich domain 1 (RNPS1)	transcript variant X3	mRNA"
75.48;DAP;"Homo sapiens death associated protein (DAP)	transcript variant 2	mRNA;Homo sapiens death associated protein (DAP)	transcript variant 1	mRNA"
75.48;GNAO1;"Homo sapiens G protein subunit alpha o1 (GNAO1)	transcript variant 2	mRNA;Homo sapiens G protein subunit alpha o1 (GNAO1)	transcript variant 1	mRNA;PREDICTED: Homo sapiens G protein subunit alpha o1 (GNAO1)	transcript variant X1	mRNA"
75.37;STARD3NL;"PREDICTED: Homo sapiens STARD3 N-terminal like (STARD3NL)	transcript variant X5	mRNA;PREDICTED: Homo sapiens STARD3 N-terminal like (STARD3NL)	transcript variant X7	mRNA;PREDICTED: Homo sapiens STARD3 N-terminal like (STARD3NL)	transcript variant X3	mRNA;PREDICTED: Homo sapiens STARD3 N-terminal like (STARD3NL)	transcript variant X10	mRNA;PREDICTED: Homo sapiens STARD3 N-terminal like (STARD3NL)	transcript variant X1	mRNA;PREDICTED: Homo sapiens STARD3 N-terminal like (STARD3NL)	transcript variant X4	mRNA;Homo sapiens STARD3 N-terminal like (STARD3NL)	mRNA;PREDICTED: Homo sapiens STARD3 N-terminal like (STARD3NL)	transcript variant X8	mRNA;PREDICTED: Homo sapiens STARD3 N-terminal like (STARD3NL)	transcript variant X2	mRNA;PREDICTED: Homo sapiens STARD3 N-terminal like (STARD3NL)	transcript variant X6	mRNA;PREDICTED: Homo sapiens STARD3 N-terminal like (STARD3NL)	transcript variant X9	mRNA"
75.34;RAC3;"Homo sapiens ras-related C3 botulinum toxin substrate 3 (rho family	small GTP binding protein Rac3) (RAC3)	transcript variant 2	mRNA;Homo sapiens ras-related C3 botulinum toxin substrate 3 (rho family	small GTP binding protein Rac3) (RAC3)	transcript variant 1	mRNA"
75.26;KTN1;"PREDICTED: Homo sapiens kinectin 1 (KTN1)	transcript variant X5	mRNA;PREDICTED: Homo sapiens kinectin 1 (KTN1)	transcript variant X10	mRNA;PREDICTED: Homo sapiens kinectin 1 (KTN1)	transcript variant X18	mRNA;PREDICTED: Homo sapiens kinectin 1 (KTN1)	transcript variant X2	mRNA;Homo sapiens kinectin 1 (KTN1)	transcript variant 5	mRNA;PREDICTED: Homo sapiens kinectin 1 (KTN1)	transcript variant X11	mRNA;PREDICTED: Homo sapiens kinectin 1 (KTN1)	transcript variant X17	mRNA;PREDICTED: Homo sapiens kinectin 1 (KTN1)	transcript variant X19	mRNA;PREDICTED: Homo sapiens kinectin 1 (KTN1)	transcript variant X12	mRNA;PREDICTED: Homo sapiens kinectin 1 (KTN1)	transcript variant X1	mRNA;Homo sapiens kinectin 1 (KTN1)	transcript variant 4	mRNA;PREDICTED: Homo sapiens kinectin 1 (KTN1)	transcript variant X3	mRNA;PREDICTED: Homo sapiens kinectin 1 (KTN1)	transcript variant X14	mRNA;PREDICTED: Homo sapiens kinectin 1 (KTN1)	transcript variant X8	mRNA;Homo sapiens kinectin 1 (KTN1)	transcript variant 2	mRNA;PREDICTED: Homo sapiens kinectin 1 (KTN1)	transcript variant X6	mRNA;Homo sapiens kinectin 1 (KTN1)	transcript variant 3	mRNA;PREDICTED: Homo sapiens kinectin 1 (KTN1)	transcript variant X15	mRNA;PREDICTED: Homo sapiens kinectin 1 (KTN1)	transcript variant X13	mRNA;PREDICTED: Homo sapiens kinectin 1 (KTN1)	transcript variant X20	mRNA"
75.26;C7orf50;"PREDICTED: Homo sapiens chromosome 7 open reading frame 50 (C7orf50)	transcript variant X10	mRNA;PREDICTED: Homo sapiens chromosome 7 open reading frame 50 (C7orf50)	transcript variant X7	mRNA;PREDICTED: Homo sapiens chromosome 7 open reading frame 50 (C7orf50)	transcript variant X6	mRNA;PREDICTED: Homo sapiens chromosome 7 open reading frame 50 (C7orf50)	transcript variant X1	mRNA;Homo sapiens chromosome 7 open reading frame 50 (C7orf50)	transcript variant 4	mRNA;PREDICTED: Homo sapiens chromosome 7 open reading frame 50 (C7orf50)	transcript variant X2	mRNA;PREDICTED: Homo sapiens chromosome 7 open reading frame 50 (C7orf50)	transcript variant X8	mRNA;Homo sapiens chromosome 7 open reading frame 50 (C7orf50)	transcript variant 3	mRNA;PREDICTED: Homo sapiens chromosome 7 open reading frame 50 (C7orf50)	transcript variant X3	mRNA;Homo sapiens chromosome 7 open reading frame 50 (C7orf50)	transcript variant 1	mRNA;PREDICTED: Homo sapiens chromosome 7 open reading frame 50 (C7orf50)	transcript variant X4	mRNA;PREDICTED: Homo sapiens chromosome 7 open reading frame 50 (C7orf50)	transcript variant X9	mRNA;Homo sapiens chromosome 7 open reading frame 50 (C7orf50)	transcript variant 2	mRNA;PREDICTED: Homo sapiens chromosome 7 open reading frame 50 (C7orf50)	transcript variant X5	mRNA"
75.17;AP2S1;"PREDICTED: Homo sapiens adaptor related protein complex 2 sigma 1 subunit (AP2S1)	transcript variant X2	mRNA;Homo sapiens adaptor related protein complex 2 sigma 1 subunit (AP2S1)	transcript variant 3	mRNA;PREDICTED: Homo sapiens adaptor related protein complex 2 sigma 1 subunit (AP2S1)	transcript variant X1	mRNA;Homo sapiens adaptor related protein complex 2 sigma 1 subunit (AP2S1)	transcript variant AP17delta	mRNA;Homo sapiens adaptor related protein complex 2 sigma 1 subunit (AP2S1)	transcript variant 4	mRNA;Homo sapiens adaptor related protein complex 2 sigma 1 subunit (AP2S1)	transcript variant AP17	mRNA;Homo sapiens adaptor related protein complex 2 sigma 1 subunit (AP2S1)	transcript variant 5	mRNA"
75.13;ZIC2;"PREDICTED: Homo sapiens Zic family member 2 (ZIC2)	transcript variant X1	mRNA;Homo sapiens Zic family member 2 (ZIC2)	mRNA"
74.99;TPBG;"Homo sapiens trophoblast glycoprotein (TPBG)	transcript variant 1	mRNA;PREDICTED: Homo sapiens trophoblast glycoprotein (TPBG)	transcript variant X1	mRNA;Homo sapiens trophoblast glycoprotein (TPBG)	transcript variant 2	mRNA"
74.93;ATXN7L3B;Homo sapiens ataxin 7 like 3B (ATXN7L3B)	mRNA
74.92;UBE2V2;"PREDICTED: Homo sapiens ubiquitin conjugating enzyme E2 V2 (UBE2V2)	transcript variant X1	mRNA;PREDICTED: Homo sapiens ubiquitin conjugating enzyme E2 V2 (UBE2V2)	transcript variant X3	mRNA;PREDICTED: Homo sapiens ubiquitin conjugating enzyme E2 V2 (UBE2V2)	transcript variant X2	mRNA;Homo sapiens ubiquitin conjugating enzyme E2 V2 (UBE2V2)	mRNA"
74.88;MSN;"PREDICTED: Homo sapiens moesin (MSN)	transcript variant X4	mRNA;PREDICTED: Homo sapiens moesin (MSN)	transcript variant X2	mRNA;PREDICTED: Homo sapiens moesin (MSN)	transcript variant X3	mRNA;PREDICTED: Homo sapiens moesin (MSN)	transcript variant X1	mRNA;Homo sapiens moesin (MSN)	mRNA"
74.88;TFG;"PREDICTED: Homo sapiens TRK-fused gene (TFG)	transcript variant X8	mRNA;Homo sapiens TRK-fused gene (TFG)	transcript variant 2	mRNA;PREDICTED: Homo sapiens TRK-fused gene (TFG)	transcript variant X2	mRNA;PREDICTED: Homo sapiens TRK-fused gene (TFG)	transcript variant X5	mRNA;PREDICTED: Homo sapiens TRK-fused gene (TFG)	transcript variant X3	mRNA;PREDICTED: Homo sapiens TRK-fused gene (TFG)	transcript variant X6	mRNA;PREDICTED: Homo sapiens TRK-fused gene (TFG)	transcript variant X1	mRNA;Homo sapiens TRK-fused gene (TFG)	transcript variant 4	mRNA;Homo sapiens TRK-fused gene (TFG)	transcript variant 3	mRNA;PREDICTED: Homo sapiens TRK-fused gene (TFG)	transcript variant X4	mRNA;PREDICTED: Homo sapiens TRK-fused gene (TFG)	transcript variant X7	mRNA;Homo sapiens TRK-fused gene (TFG)	transcript variant 1	mRNA"
74.83;PTPRA;"Homo sapiens protein tyrosine phosphatase	receptor type A (PTPRA)	transcript variant 2	mRNA;Homo sapiens protein tyrosine phosphatase	receptor type A (PTPRA)	transcript variant 3	mRNA;Homo sapiens protein tyrosine phosphatase	receptor type A (PTPRA)	transcript variant 1	mRNA"
74.81;EMC10;"Homo sapiens ER membrane protein complex subunit 10 (EMC10)	transcript variant 1	mRNA;PREDICTED: Homo sapiens ER membrane protein complex subunit 10 (EMC10)	transcript variant X1	mRNA;PREDICTED: Homo sapiens ER membrane protein complex subunit 10 (EMC10)	transcript variant X2	mRNA;Homo sapiens ER membrane protein complex subunit 10 (EMC10)	transcript variant 2	mRNA"
74.8;NDUFAF8;Homo sapiens NADH:ubiquinone oxidoreductase complex assembly factor 8 (NDUFAF8)	mRNA
74.78;COPS9;"PREDICTED: Homo sapiens COP9 signalosome subunit 9 (COPS9)	transcript variant X1	mRNA;Homo sapiens COP9 signalosome subunit 9 (COPS9)	transcript variant 1	mRNA;Homo sapiens COP9 signalosome subunit 9 (COPS9)	transcript variant 2	mRNA"
74.74;DCTN2;"Homo sapiens dynactin subunit 2 (DCTN2)	transcript variant 3	mRNA;PREDICTED: Homo sapiens dynactin subunit 2 (DCTN2)	transcript variant X3	mRNA;Homo sapiens dynactin subunit 2 (DCTN2)	transcript variant 1	mRNA;Homo sapiens dynactin subunit 2 (DCTN2)	transcript variant 2	mRNA"
74.7;SCRN1;"Homo sapiens secernin 1 (SCRN1)	transcript variant 2	mRNA;Homo sapiens secernin 1 (SCRN1)	transcript variant 3	mRNA;Homo sapiens secernin 1 (SCRN1)	transcript variant 4	mRNA;Homo sapiens secernin 1 (SCRN1)	transcript variant 1	mRNA"
74.68;PTP4A1;"PREDICTED: Homo sapiens protein tyrosine phosphatase type IVA	member 1 (PTP4A1)	transcript variant X5	mRNA;PREDICTED: Homo sapiens protein tyrosine phosphatase type IVA	member 1 (PTP4A1)	transcript variant X1	mRNA;PREDICTED: Homo sapiens protein tyrosine phosphatase type IVA	member 1 (PTP4A1)	transcript variant X4	mRNA;PREDICTED: Homo sapiens protein tyrosine phosphatase type IVA	member 1 (PTP4A1)	transcript variant X3	mRNA;PREDICTED: Homo sapiens protein tyrosine phosphatase type IVA	member 1 (PTP4A1)	transcript variant X2	mRNA;Homo sapiens protein tyrosine phosphatase type IVA	member 1 (PTP4A1)	mRNA"
74.63;ZMAT2;Homo sapiens zinc finger matrin-type 2 (ZMAT2)	mRNA
74.62;MAP1LC3A;"PREDICTED: Homo sapiens microtubule associated protein 1 light chain 3 alpha (MAP1LC3A)	transcript variant X3	mRNA;PREDICTED: Homo sapiens microtubule associated protein 1 light chain 3 alpha (MAP1LC3A)	transcript variant X1	mRNA;Homo sapiens microtubule associated protein 1 light chain 3 alpha (MAP1LC3A)	transcript variant 2	mRNA;PREDICTED: Homo sapiens microtubule associated protein 1 light chain 3 alpha (MAP1LC3A)	transcript variant X2	mRNA;Homo sapiens microtubule associated protein 1 light chain 3 alpha (MAP1LC3A)	transcript variant 1	mRNA"
74.41;DDOST;Homo sapiens dolichyl-diphosphooligosaccharide--protein glycosyltransferase non-catalytic subunit (DDOST)	mRNA
74.39;NRBP1;"Homo sapiens nuclear receptor binding protein 1 (NRBP1)	transcript variant 5	mRNA;Homo sapiens nuclear receptor binding protein 1 (NRBP1)	transcript variant 6	mRNA;Homo sapiens nuclear receptor binding protein 1 (NRBP1)	transcript variant 3	mRNA;Homo sapiens nuclear receptor binding protein 1 (NRBP1)	transcript variant 7	mRNA;Homo sapiens nuclear receptor binding protein 1 (NRBP1)	transcript variant 4	mRNA;Homo sapiens nuclear receptor binding protein 1 (NRBP1)	transcript variant 1	mRNA;Homo sapiens nuclear receptor binding protein 1 (NRBP1)	transcript variant 2	mRNA"
74.38;ATP6V0E2;"Homo sapiens ATPase H+ transporting V0 subunit e2 (ATP6V0E2)	transcript variant 1	mRNA;Homo sapiens ATPase H+ transporting V0 subunit e2 (ATP6V0E2)	transcript variant 2	mRNA;Homo sapiens ATPase H+ transporting V0 subunit e2 (ATP6V0E2)	transcript variant 3	mRNA"
74.38;RAD21;Homo sapiens RAD21 cohesin complex component (RAD21)	mRNA
74.37;LUZP6;Homo sapiens leucine zipper protein 6 (LUZP6)	mRNA
74.34;SF3B1;"Homo sapiens splicing factor 3b subunit 1 (SF3B1)	transcript variant 1	mRNA;Homo sapiens splicing factor 3b subunit 1 (SF3B1)	transcript variant 2	mRNA;Homo sapiens splicing factor 3b subunit 1 (SF3B1)	transcript variant 3	mRNA"
74.33;CSNK1E;"Homo sapiens casein kinase 1 epsilon (CSNK1E)	transcript variant 1	mRNA;Homo sapiens casein kinase 1 epsilon (CSNK1E)	transcript variant 2	mRNA"
74.28;KIAA1191;"PREDICTED: Homo sapiens KIAA1191 (KIAA1191)	transcript variant X4	mRNA;PREDICTED: Homo sapiens KIAA1191 (KIAA1191)	transcript variant X1	mRNA;Homo sapiens KIAA1191 (KIAA1191)	transcript variant 4	mRNA;PREDICTED: Homo sapiens KIAA1191 (KIAA1191)	transcript variant X8	mRNA;Homo sapiens KIAA1191 (KIAA1191)	transcript variant 5	mRNA;PREDICTED: Homo sapiens KIAA1191 (KIAA1191)	transcript variant X5	mRNA;PREDICTED: Homo sapiens KIAA1191 (KIAA1191)	transcript variant X2	mRNA;PREDICTED: Homo sapiens KIAA1191 (KIAA1191)	transcript variant X6	mRNA;Homo sapiens KIAA1191 (KIAA1191)	transcript variant 2	mRNA;Homo sapiens KIAA1191 (KIAA1191)	transcript variant 1	mRNA;Homo sapiens KIAA1191 (KIAA1191)	transcript variant 3	mRNA;PREDICTED: Homo sapiens KIAA1191 (KIAA1191)	transcript variant X7	mRNA;PREDICTED: Homo sapiens KIAA1191 (KIAA1191)	transcript variant X3	mRNA"
73.99;LAMP1;"PREDICTED: Homo sapiens lysosomal associated membrane protein 1 (LAMP1)	transcript variant X1	mRNA;Homo sapiens lysosomal associated membrane protein 1 (LAMP1)	mRNA"
73.79;TRMT112;"Homo sapiens tRNA methyltransferase subunit 11-2 (TRMT112)	transcript variant 2	mRNA;Homo sapiens tRNA methyltransferase subunit 11-2 (TRMT112)	transcript variant 3	mRNA;Homo sapiens tRNA methyltransferase subunit 11-2 (TRMT112)	transcript variant 1	mRNA"
73.74;NFE2L1;"PREDICTED: Homo sapiens nuclear factor	erythroid 2 like 1 (NFE2L1)	transcript variant X4	mRNA;Homo sapiens nuclear factor	erythroid 2 like 1 (NFE2L1)	transcript variant 1	mRNA;PREDICTED: Homo sapiens nuclear factor	erythroid 2 like 1 (NFE2L1)	transcript variant X1	mRNA;PREDICTED: Homo sapiens nuclear factor	erythroid 2 like 1 (NFE2L1)	transcript variant X6	mRNA;PREDICTED: Homo sapiens nuclear factor	erythroid 2 like 1 (NFE2L1)	transcript variant X5	mRNA;PREDICTED: Homo sapiens nuclear factor	erythroid 2 like 1 (NFE2L1)	transcript variant X3	mRNA;PREDICTED: Homo sapiens nuclear factor	erythroid 2 like 1 (NFE2L1)	transcript variant X2	mRNA"
73.65;FYN;"PREDICTED: Homo sapiens FYN proto-oncogene	Src family tyrosine kinase (FYN)	transcript variant X3	mRNA;PREDICTED: Homo sapiens FYN proto-oncogene	Src family tyrosine kinase (FYN)	transcript variant X2	mRNA;PREDICTED: Homo sapiens FYN proto-oncogene	Src family tyrosine kinase (FYN)	transcript variant X8	mRNA;PREDICTED: Homo sapiens FYN proto-oncogene	Src family tyrosine kinase (FYN)	transcript variant X4	mRNA;PREDICTED: Homo sapiens FYN proto-oncogene	Src family tyrosine kinase (FYN)	transcript variant X6	mRNA;Homo sapiens FYN proto-oncogene	Src family tyrosine kinase (FYN)	transcript variant 1	mRNA;Homo sapiens FYN proto-oncogene	Src family tyrosine kinase (FYN)	transcript variant 2	mRNA;PREDICTED: Homo sapiens FYN proto-oncogene	Src family tyrosine kinase (FYN)	transcript variant X5	mRNA;Homo sapiens FYN proto-oncogene	Src family tyrosine kinase (FYN)	transcript variant 3	mRNA;PREDICTED: Homo sapiens FYN proto-oncogene	Src family tyrosine kinase (FYN)	transcript variant X7	mRNA;PREDICTED: Homo sapiens FYN proto-oncogene	Src family tyrosine kinase (FYN)	transcript variant X1	mRNA"
73.55;GPI;"PREDICTED: Homo sapiens glucose-6-phosphate isomerase (GPI)	transcript variant X3	mRNA;Homo sapiens glucose-6-phosphate isomerase (GPI)	transcript variant 2	mRNA;PREDICTED: Homo sapiens glucose-6-phosphate isomerase (GPI)	transcript variant X2	mRNA;Homo sapiens glucose-6-phosphate isomerase (GPI)	transcript variant 3	mRNA;PREDICTED: Homo sapiens glucose-6-phosphate isomerase (GPI)	transcript variant X1	mRNA;Homo sapiens glucose-6-phosphate isomerase (GPI)	transcript variant 4	mRNA;Homo sapiens glucose-6-phosphate isomerase (GPI)	transcript variant 1	mRNA"
73.51;ANXA6;"PREDICTED: Homo sapiens annexin A6 (ANXA6)	transcript variant X1	mRNA;Homo sapiens annexin A6 (ANXA6)	transcript variant 1	mRNA;Homo sapiens annexin A6 (ANXA6)	transcript variant 2	mRNA"
73.3;VPS29;"PREDICTED: Homo sapiens VPS29 retromer complex component (VPS29)	transcript variant X6	mRNA;PREDICTED: Homo sapiens VPS29 retromer complex component (VPS29)	transcript variant X5	mRNA;Homo sapiens VPS29	retromer complex component (VPS29)	transcript variant 3	mRNA;Homo sapiens VPS29	retromer complex component (VPS29)	transcript variant 4	mRNA;PREDICTED: Homo sapiens VPS29 retromer complex component (VPS29)	transcript variant X4	mRNA;Homo sapiens VPS29	retromer complex component (VPS29)	transcript variant 1	mRNA;Homo sapiens VPS29	retromer complex component (VPS29)	transcript variant 2	mRNA;PREDICTED: Homo sapiens VPS29 retromer complex component (VPS29)	transcript variant X1	mRNA;PREDICTED: Homo sapiens VPS29 retromer complex component (VPS29)	transcript variant X2	mRNA;PREDICTED: Homo sapiens VPS29 retromer complex component (VPS29)	transcript variant X3	mRNA"
73.18;PFDN2;"PREDICTED: Homo sapiens prefoldin subunit 2 (PFDN2)	transcript variant X1	mRNA;Homo sapiens prefoldin subunit 2 (PFDN2)	mRNA"
73.15;HTR2C;"Homo sapiens 5-hydroxytryptamine receptor 2C (HTR2C)	transcript variant 1	mRNA;Homo sapiens 5-hydroxytryptamine receptor 2C (HTR2C)	transcript variant 2	mRNA;Homo sapiens 5-hydroxytryptamine receptor 2C (HTR2C)	transcript variant 3	mRNA"
73.11;POLR2J;"PREDICTED: Homo sapiens polymerase (RNA) II subunit J (POLR2J)	transcript variant X2	mRNA;PREDICTED: Homo sapiens polymerase (RNA) II subunit J (POLR2J)	transcript variant X1	mRNA;Homo sapiens RNA polymerase II subunit J (POLR2J)	mRNA"
73.07;NAA10;"Homo sapiens N(alpha)-acetyltransferase 10	NatA catalytic subunit (NAA10)	transcript variant 3	mRNA;Homo sapiens N(alpha)-acetyltransferase 10	NatA catalytic subunit (NAA10)	transcript variant 1	mRNA;Homo sapiens N(alpha)-acetyltransferase 10	NatA catalytic subunit (NAA10)	transcript variant 2	mRNA"
73.01;AQP1;"Homo sapiens aquaporin 1 (Colton blood group) (AQP1)	transcript variant 3	mRNA;Homo sapiens aquaporin 1 (Colton blood group) (AQP1)	transcript variant 1	mRNA;Homo sapiens aquaporin 1 (Colton blood group) (AQP1)	transcript variant 2	mRNA;Homo sapiens aquaporin 1 (Colton blood group) (AQP1)	transcript variant 4	mRNA"
72.99;EWSR1;"PREDICTED: Homo sapiens EWS RNA binding protein 1 (EWSR1)	transcript variant X15	mRNA;PREDICTED: Homo sapiens EWS RNA binding protein 1 (EWSR1)	transcript variant X12	mRNA;PREDICTED: Homo sapiens EWS RNA binding protein 1 (EWSR1)	transcript variant X14	mRNA;PREDICTED: Homo sapiens EWS RNA binding protein 1 (EWSR1)	transcript variant X3	mRNA;PREDICTED: Homo sapiens EWS RNA binding protein 1 (EWSR1)	transcript variant X13	mRNA;PREDICTED: Homo sapiens EWS RNA binding protein 1 (EWSR1)	transcript variant X10	mRNA;PREDICTED: Homo sapiens EWS RNA binding protein 1 (EWSR1)	transcript variant X30	mRNA;PREDICTED: Homo sapiens EWS RNA binding protein 1 (EWSR1)	transcript variant X32	mRNA;PREDICTED: Homo sapiens EWS RNA binding protein 1 (EWSR1)	transcript variant X2	mRNA;Homo sapiens EWS RNA binding protein 1 (EWSR1)	transcript variant 2	mRNA;PREDICTED: Homo sapiens EWS RNA binding protein 1 (EWSR1)	transcript variant X11	mRNA;PREDICTED: Homo sapiens EWS RNA binding protein 1 (EWSR1)	transcript variant X24	mRNA;PREDICTED: Homo sapiens EWS RNA binding protein 1 (EWSR1)	transcript variant X7	mRNA;PREDICTED: Homo sapiens EWS RNA binding protein 1 (EWSR1)	transcript variant X28	mRNA;PREDICTED: Homo sapiens EWS RNA binding protein 1 (EWSR1)	transcript variant X17	mRNA;PREDICTED: Homo sapiens EWS RNA binding protein 1 (EWSR1)	transcript variant X9	mRNA;Homo sapiens EWS RNA binding protein 1 (EWSR1)	transcript variant 4	mRNA;Homo sapiens EWS RNA binding protein 1 (EWSR1)	transcript variant 5	mRNA;PREDICTED: Homo sapiens EWS RNA binding protein 1 (EWSR1)	transcript variant X23	mRNA;PREDICTED: Homo sapiens EWS RNA binding protein 1 (EWSR1)	transcript variant X20	mRNA;PREDICTED: Homo sapiens EWS RNA binding protein 1 (EWSR1)	transcript variant X1	mRNA;Homo sapiens EWS RNA binding protein 1 (EWSR1)	transcript variant 1	mRNA;PREDICTED: Homo sapiens EWS RNA binding protein 1 (EWSR1)	transcript variant X33	mRNA;PREDICTED: Homo sapiens EWS RNA binding protein 1 (EWSR1)	transcript variant X8	mRNA;PREDICTED: Homo sapiens EWS RNA binding protein 1 (EWSR1)	transcript variant X16
72.89;LAMTOR1;Homo sapiens late endosomal/lysosomal adaptor	MAPK and MTOR activator 1 (LAMTOR1)	mRNA
72.87;MAPRE1;"Homo sapiens microtubule associated protein RP/EB family member 1 (MAPRE1)	mRNA;PREDICTED: Homo sapiens microtubule associated protein RP/EB family member 1 (MAPRE1)	transcript variant X1	mRNA"
72.83;DNER;"PREDICTED: Homo sapiens delta/notch like EGF repeat containing (DNER)	transcript variant X1	mRNA;Homo sapiens delta/notch like EGF repeat containing (DNER)	mRNA"
72.75;ECH1;"PREDICTED: Homo sapiens enoyl-CoA hydratase 1	peroxisomal (ECH1)	transcript variant X1	mRNA;Homo sapiens enoyl-CoA hydratase 1 (ECH1)	mRNA"
72.49;CLSTN1;"Homo sapiens calsyntenin 1 (CLSTN1)	transcript variant 2	mRNA;Homo sapiens calsyntenin 1 (CLSTN1)	transcript variant 3	mRNA;Homo sapiens calsyntenin 1 (CLSTN1)	transcript variant 1	mRNA"
72.38;SLC16A2;Homo sapiens solute carrier family 16 member 2 (SLC16A2)	mRNA
72.36;FNBP1L;"PREDICTED: Homo sapiens formin binding protein 1 like (FNBP1L)	transcript variant X2	mRNA;Homo sapiens formin binding protein 1 like (FNBP1L)	transcript variant 2	mRNA;Homo sapiens formin binding protein 1 like (FNBP1L)	transcript variant 1	mRNA;Homo sapiens formin binding protein 1 like (FNBP1L)	transcript variant 3	mRNA;PREDICTED: Homo sapiens formin binding protein 1 like (FNBP1L)	transcript variant X1	mRNA"
72.27;PRKACA;"Homo sapiens protein kinase cAMP-activated catalytic subunit alpha (PRKACA)	transcript variant 1	mRNA;PREDICTED: Homo sapiens protein kinase cAMP-activated catalytic subunit alpha (PRKACA)	transcript variant X1	mRNA;Homo sapiens protein kinase cAMP-activated catalytic subunit alpha (PRKACA)	transcript variant 2	mRNA;Homo sapiens protein kinase cAMP-activated catalytic subunit alpha (PRKACA)	transcript variant 3	mRNA"
72.21;HAX1;"Homo sapiens HCLS1 associated protein X-1 (HAX1)	transcript variant 1	mRNA;Homo sapiens HCLS1 associated protein X-1 (HAX1)	transcript variant 2	mRNA"
72.18;PSMB3;Homo sapiens proteasome subunit beta 3 (PSMB3)	transcript variant 1	mRNA
72.13;LGALS3BP;Homo sapiens galectin 3 binding protein (LGALS3BP)	mRNA
72.05;RNF11;Homo sapiens ring finger protein 11 (RNF11)	mRNA
72;HMGA1;"Homo sapiens high mobility group AT-hook 1 (HMGA1)	transcript variant 9	mRNA;Homo sapiens high mobility group AT-hook 1 (HMGA1)	transcript variant 11	mRNA;Homo sapiens high mobility group AT-hook 1 (HMGA1)	transcript variant 13	mRNA;Homo sapiens high mobility group AT-hook 1 (HMGA1)	transcript variant 5	mRNA;Homo sapiens high mobility group AT-hook 1 (HMGA1)	transcript variant 3	mRNA;Homo sapiens high mobility group AT-hook 1 (HMGA1)	transcript variant 12	mRNA;Homo sapiens high mobility group AT-hook 1 (HMGA1)	transcript variant 1	mRNA;Homo sapiens high mobility group AT-hook 1 (HMGA1)	transcript variant 10	mRNA;Homo sapiens high mobility group AT-hook 1 (HMGA1)	transcript variant 2	mRNA;Homo sapiens high mobility group AT-hook 1 (HMGA1)	transcript variant 7	mRNA;Homo sapiens high mobility group AT-hook 1 (HMGA1)	transcript variant 4	mRNA;Homo sapiens high mobility group AT-hook 1 (HMGA1)	transcript variant 8	mRNA"
71.78;HNRNPU;"PREDICTED: Homo sapiens heterogeneous nuclear ribonucleoprotein U (scaffold attachment factor A) (HNRNPU)	transcript variant X3	mRNA;PREDICTED: Homo sapiens heterogeneous nuclear ribonucleoprotein U (scaffold attachment factor A) (HNRNPU)	transcript variant X1	mRNA;Homo sapiens heterogeneous nuclear ribonucleoprotein U (HNRNPU)	transcript variant 1	mRNA;PREDICTED: Homo sapiens heterogeneous nuclear ribonucleoprotein U (scaffold attachment factor A) (HNRNPU)	transcript variant X2	mRNA;Homo sapiens heterogeneous nuclear ribonucleoprotein U (HNRNPU)	transcript variant 2	mRNA"
71.77;GTF3A;Homo sapiens general transcription factor IIIA (GTF3A)	mRNA
71.74;PHPT1;"Homo sapiens phosphohistidine phosphatase 1 (PHPT1)	transcript variant 3	mRNA;Homo sapiens phosphohistidine phosphatase 1 (PHPT1)	transcript variant 5	mRNA;Homo sapiens phosphohistidine phosphatase 1 (PHPT1)	transcript variant 2	mRNA;Homo sapiens phosphohistidine phosphatase 1 (PHPT1)	transcript variant 4	mRNA"
71.72;AMZ2;"PREDICTED: Homo sapiens archaelysin family metallopeptidase 2 (AMZ2)	transcript variant X11	mRNA;PREDICTED: Homo sapiens archaelysin family metallopeptidase 2 (AMZ2)	transcript variant X9	mRNA;PREDICTED: Homo sapiens archaelysin family metallopeptidase 2 (AMZ2)	transcript variant X4	mRNA;PREDICTED: Homo sapiens archaelysin family metallopeptidase 2 (AMZ2)	transcript variant X3	mRNA;Homo sapiens archaelysin family metallopeptidase 2 (AMZ2)	transcript variant 4	mRNA;Homo sapiens archaelysin family metallopeptidase 2 (AMZ2)	transcript variant 6	mRNA;Homo sapiens archaelysin family metallopeptidase 2 (AMZ2)	transcript variant 3	mRNA;PREDICTED: Homo sapiens archaelysin family metallopeptidase 2 (AMZ2)	transcript variant X1	mRNA;Homo sapiens archaelysin family metallopeptidase 2 (AMZ2)	transcript variant 5	mRNA;Homo sapiens archaelysin family metallopeptidase 2 (AMZ2)	transcript variant 7	mRNA;PREDICTED: Homo sapiens archaelysin family metallopeptidase 2 (AMZ2)	transcript variant X6	mRNA;Homo sapiens archaelysin family metallopeptidase 2 (AMZ2)	transcript variant 8	mRNA;PREDICTED: Homo sapiens archaelysin family metallopeptidase 2 (AMZ2)	transcript variant X5	mRNA;PREDICTED: Homo sapiens archaelysin family metallopeptidase 2 (AMZ2)	transcript variant X8	mRNA;PREDICTED: Homo sapiens archaelysin family metallopeptidase 2 (AMZ2)	transcript variant X7	mRNA;Homo sapiens archaelysin family metallopeptidase 2 (AMZ2)	transcript variant 2	mRNA;PREDICTED: Homo sapiens archaelysin family metallopeptidase 2 (AMZ2)	transcript variant X2	mRNA;PREDICTED: Homo sapiens archaelysin family metallopeptidase 2 (AMZ2)	transcript variant X10	mRNA;Homo sapiens archaelysin family metallopeptidase 2 (AMZ2)	transcript variant 1	mRNA"
71.62;WASHC1;"PREDICTED: Homo sapiens WAS protein family homolog 1 (WASH1)	transcript variant X1	mRNA;PREDICTED: Homo sapiens WAS protein family homolog 1 (WASH1)	transcript variant X6	mRNA;PREDICTED: Homo sapiens WAS protein family homolog 1 (WASH1)	transcript variant X16	mRNA;PREDICTED: Homo sapiens WAS protein family homolog 1 (WASH1)	transcript variant X8	mRNA;PREDICTED: Homo sapiens WAS protein family homolog 1 (WASH1)	transcript variant X7	mRNA;PREDICTED: Homo sapiens WAS protein family homolog 1 (WASH1)	transcript variant X2	mRNA;Homo sapiens WASH complex subunit 1 (WASHC1)	mRNA;PREDICTED: Homo sapiens WAS protein family homolog 1 (WASH1)	transcript variant X3	mRNA;PREDICTED: Homo sapiens WAS protein family homolog 1 (WASH1)	transcript variant X4	mRNA;PREDICTED: Homo sapiens WAS protein family homolog 1 (WASH1)	transcript variant X12	mRNA;PREDICTED: Homo sapiens WAS protein family homolog 1 (WASH1)	transcript variant X9	mRNA;PREDICTED: Homo sapiens WAS protein family homolog 1 (WASH1)	transcript variant X11	mRNA;PREDICTED: Homo sapiens WAS protein family homolog 1 (WASH1)	transcript variant X10	mRNA;PREDICTED: Homo sapiens WAS protein family homolog 1 (WASH1)	transcript variant X5	mRNA;PREDICTED: Homo sapiens WAS protein family homolog 1 (WASH1)	transcript variant X15	mRNA"
71.6;GPC3;"PREDICTED: Homo sapiens glypican 3 (GPC3)	transcript variant X1	mRNA;Homo sapiens glypican 3 (GPC3)	transcript variant 2	mRNA;Homo sapiens glypican 3 (GPC3)	transcript variant 1	mRNA;Homo sapiens glypican 3 (GPC3)	transcript variant 3	mRNA;Homo sapiens glypican 3 (GPC3)	transcript variant 4	mRNA"
71.54;FAM162A;Homo sapiens family with sequence similarity 162 member A (FAM162A)	mRNA
71.42;BAG6;"PREDICTED: Homo sapiens BCL2 associated athanogene 6 (BAG6)	transcript variant X23	mRNA;PREDICTED: Homo sapiens BCL2 associated athanogene 6 (BAG6)	transcript variant X7	mRNA;PREDICTED: Homo sapiens BCL2 associated athanogene 6 (BAG6)	transcript variant X12	mRNA;PREDICTED: Homo sapiens BCL2 associated athanogene 6 (BAG6)	transcript variant X2	mRNA;PREDICTED: Homo sapiens BCL2 associated athanogene 6 (BAG6)	transcript variant X15	mRNA;PREDICTED: Homo sapiens BCL2 associated athanogene 6 (BAG6)	transcript variant X13	mRNA;PREDICTED: Homo sapiens BCL2 associated athanogene 6 (BAG6)	transcript variant X22	mRNA;Homo sapiens BCL2 associated athanogene 6 (BAG6)	transcript variant 5	mRNA;Homo sapiens BCL2 associated athanogene 6 (BAG6)	transcript variant 2	mRNA;PREDICTED: Homo sapiens BCL2 associated athanogene 6 (BAG6)	transcript variant X1	mRNA;PREDICTED: Homo sapiens BCL2 associated athanogene 6 (BAG6)	transcript variant X17	mRNA;PREDICTED: Homo sapiens BCL2 associated athanogene 6 (BAG6)	transcript variant X20	mRNA;PREDICTED: Homo sapiens BCL2 associated athanogene 6 (BAG6)	transcript variant X10	mRNA;Homo sapiens BCL2 associated athanogene 6 (BAG6)	transcript variant 1	mRNA;PREDICTED: Homo sapiens BCL2 associated athanogene 6 (BAG6)	transcript variant X19	mRNA;PREDICTED: Homo sapiens BCL2 associated athanogene 6 (BAG6)	transcript variant X9	mRNA;PREDICTED: Homo sapiens BCL2 associated athanogene 6 (BAG6)	transcript variant X6	mRNA;PREDICTED: Homo sapiens BCL2 associated athanogene 6 (BAG6)	transcript variant X8	mRNA;PREDICTED: Homo sapiens BCL2 associated athanogene 6 (BAG6)	transcript variant X18	mRNA;PREDICTED: Homo sapiens BCL2 associated athanogene 6 (BAG6)	transcript variant X16	mRNA;PREDICTED: Homo sapiens BCL2 associated athanogene 6 (BAG6)	transcript variant X4	mRNA;Homo sapiens BCL2 associated athanogene 6 (BAG6)	transcript variant 3	mRNA;PREDICTED: Homo sapiens BCL2 associated athanogene 6 (BAG6)	transcript variant X25	mRNA;PREDICTED: Homo sapiens BCL2 associated athanogene 6 (BAG6)	transcript variant X14	mRNA;Homo sapiens BCL2 associated athanogene 6 (BAG6)	transcript variant 6
71.41;ASAH1;"PREDICTED: Homo sapiens N-acylsphingosine amidohydrolase (acid ceramidase) 1 (ASAH1)	transcript variant X1	mRNA;Homo sapiens N-acylsphingosine amidohydrolase 1 (ASAH1)	transcript variant 3	mRNA;Homo sapiens N-acylsphingosine amidohydrolase 1 (ASAH1)	transcript variant 1	mRNA;Homo sapiens N-acylsphingosine amidohydrolase 1 (ASAH1)	transcript variant 2	mRNA"
71.34;HMGCS1;"Homo sapiens 3-hydroxy-3-methylglutaryl-CoA synthase 1 (HMGCS1)	transcript variant 1	mRNA;Homo sapiens 3-hydroxy-3-methylglutaryl-CoA synthase 1 (HMGCS1)	transcript variant 2	mRNA;Homo sapiens 3-hydroxy-3-methylglutaryl-CoA synthase 1 (HMGCS1)	transcript variant 5	mRNA;Homo sapiens 3-hydroxy-3-methylglutaryl-CoA synthase 1 (HMGCS1)	transcript variant 4	mRNA;Homo sapiens 3-hydroxy-3-methylglutaryl-CoA synthase 1 (HMGCS1)	transcript variant 7	mRNA;PREDICTED: Homo sapiens 3-hydroxy-3-methylglutaryl-CoA synthase 1 (HMGCS1)	transcript variant X2	mRNA;Homo sapiens 3-hydroxy-3-methylglutaryl-CoA synthase 1 (HMGCS1)	transcript variant 6	mRNA;PREDICTED: Homo sapiens 3-hydroxy-3-methylglutaryl-CoA synthase 1 (HMGCS1)	transcript variant X1	mRNA;Homo sapiens 3-hydroxy-3-methylglutaryl-CoA synthase 1 (HMGCS1)	transcript variant 3	mRNA"
71.27;TOMM6;Homo sapiens translocase of outer mitochondrial membrane 6 (TOMM6)	mRNA
71.25;NR2F1;"PREDICTED: Homo sapiens nuclear receptor subfamily 2 group F member 1 (NR2F1)	transcript variant X1	mRNA;Homo sapiens nuclear receptor subfamily 2 group F member 1 (NR2F1)	mRNA"
71.23;BAALC;"Homo sapiens BAALC	MAP3K1 and KLF4 binding (BAALC)	transcript variant 1	mRNA;Homo sapiens BAALC	MAP3K1 and KLF4 binding (BAALC)	transcript variant 2	mRNA"
71.18;SAT1;"Homo sapiens spermidine/spermine N1-acetyltransferase 1 (SAT1)	transcript variant 1	mRNA;PREDICTED: Homo sapiens spermidine/spermine N1-acetyltransferase 1 (SAT1)	transcript variant X1	mRNA"
71.15;ATAT1;"PREDICTED: Homo sapiens alpha tubulin acetyltransferase 1 (ATAT1)	transcript variant X3	mRNA;Homo sapiens alpha tubulin acetyltransferase 1 (ATAT1)	transcript variant 3	mRNA;PREDICTED: Homo sapiens alpha tubulin acetyltransferase 1 (ATAT1)	transcript variant X1	mRNA;Homo sapiens alpha tubulin acetyltransferase 1 (ATAT1)	transcript variant 4	mRNA;Homo sapiens alpha tubulin acetyltransferase 1 (ATAT1)	transcript variant 7	mRNA;Homo sapiens alpha tubulin acetyltransferase 1 (ATAT1)	transcript variant 5	mRNA;Homo sapiens alpha tubulin acetyltransferase 1 (ATAT1)	transcript variant 2	mRNA;PREDICTED: Homo sapiens alpha tubulin acetyltransferase 1 (ATAT1)	transcript variant X2	mRNA;Homo sapiens alpha tubulin acetyltransferase 1 (ATAT1)	transcript variant 1	mRNA"
71.15;CCDC124;"Homo sapiens coiled-coil domain containing 124 (CCDC124)	transcript variant 1	mRNA;Homo sapiens coiled-coil domain containing 124 (CCDC124)	transcript variant 2	mRNA"
71.07;CNBP;"Homo sapiens CCHC-type zinc finger nucleic acid binding protein (CNBP)	transcript variant 4	mRNA;Homo sapiens CCHC-type zinc finger nucleic acid binding protein (CNBP)	transcript variant 5	mRNA;Homo sapiens CCHC-type zinc finger nucleic acid binding protein (CNBP)	transcript variant 1	mRNA;Homo sapiens CCHC-type zinc finger nucleic acid binding protein (CNBP)	transcript variant 3	mRNA;Homo sapiens CCHC-type zinc finger nucleic acid binding protein (CNBP)	transcript variant 6	mRNA;Homo sapiens CCHC-type zinc finger nucleic acid binding protein (CNBP)	transcript variant 2	mRNA"
70.95;STAG2;"PREDICTED: Homo sapiens stromal antigen 2 (STAG2)	transcript variant X7	mRNA;PREDICTED: Homo sapiens stromal antigen 2 (STAG2)	transcript variant X12	mRNA;Homo sapiens stromal antigen 2 (STAG2)	transcript variant 2	mRNA;Homo sapiens stromal antigen 2 (STAG2)	transcript variant 5	mRNA;PREDICTED: Homo sapiens stromal antigen 2 (STAG2)	transcript variant X8	mRNA;PREDICTED: Homo sapiens stromal antigen 2 (STAG2)	transcript variant X11	mRNA;PREDICTED: Homo sapiens stromal antigen 2 (STAG2)	transcript variant X5	mRNA;Homo sapiens stromal antigen 2 (STAG2)	transcript variant 4	mRNA;PREDICTED: Homo sapiens stromal antigen 2 (STAG2)	transcript variant X2	mRNA;Homo sapiens stromal antigen 2 (STAG2)	transcript variant 3	mRNA;PREDICTED: Homo sapiens stromal antigen 2 (STAG2)	transcript variant X4	mRNA;PREDICTED: Homo sapiens stromal antigen 2 (STAG2)	transcript variant X9	mRNA;PREDICTED: Homo sapiens stromal antigen 2 (STAG2)	transcript variant X1	mRNA;Homo sapiens stromal antigen 2 (STAG2)	transcript variant 1	mRNA;PREDICTED: Homo sapiens stromal antigen 2 (STAG2)	transcript variant X3	mRNA;PREDICTED: Homo sapiens stromal antigen 2 (STAG2)	transcript variant X10	mRNA;PREDICTED: Homo sapiens stromal antigen 2 (STAG2)	transcript variant X6	mRNA"
70.94;TOMM20;Homo sapiens translocase of outer mitochondrial membrane 20 (TOMM20)	mRNA
70.92;SOD3;Homo sapiens superoxide dismutase 3 (SOD3)	mRNA
70.86;HNRNPUL1;"PREDICTED: Homo sapiens heterogeneous nuclear ribonucleoprotein U like 1 (HNRNPUL1)	transcript variant X7	mRNA;PREDICTED: Homo sapiens heterogeneous nuclear ribonucleoprotein U like 1 (HNRNPUL1)	transcript variant X6	mRNA;Homo sapiens heterogeneous nuclear ribonucleoprotein U like 1 (HNRNPUL1)	transcript variant 7	mRNA;PREDICTED: Homo sapiens heterogeneous nuclear ribonucleoprotein U like 1 (HNRNPUL1)	transcript variant X2	mRNA;PREDICTED: Homo sapiens heterogeneous nuclear ribonucleoprotein U like 1 (HNRNPUL1)	transcript variant X4	mRNA;PREDICTED: Homo sapiens heterogeneous nuclear ribonucleoprotein U like 1 (HNRNPUL1)	transcript variant X9	mRNA;Homo sapiens heterogeneous nuclear ribonucleoprotein U like 1 (HNRNPUL1)	transcript variant 6	mRNA;PREDICTED: Homo sapiens heterogeneous nuclear ribonucleoprotein U like 1 (HNRNPUL1)	transcript variant X1	mRNA;PREDICTED: Homo sapiens heterogeneous nuclear ribonucleoprotein U like 1 (HNRNPUL1)	transcript variant X3	mRNA;PREDICTED: Homo sapiens heterogeneous nuclear ribonucleoprotein U like 1 (HNRNPUL1)	transcript variant X8	mRNA;Homo sapiens heterogeneous nuclear ribonucleoprotein U like 1 (HNRNPUL1)	transcript variant 1	mRNA;PREDICTED: Homo sapiens heterogeneous nuclear ribonucleoprotein U like 1 (HNRNPUL1)	transcript variant X5	mRNA;Homo sapiens heterogeneous nuclear ribonucleoprotein U like 1 (HNRNPUL1)	transcript variant 5	mRNA;Homo sapiens heterogeneous nuclear ribonucleoprotein U like 1 (HNRNPUL1)	transcript variant 4	mRNA"
70.84;UBE2E3;"Homo sapiens ubiquitin conjugating enzyme E2 E3 (UBE2E3)	transcript variant 1	mRNA;Homo sapiens ubiquitin conjugating enzyme E2 E3 (UBE2E3)	transcript variant 3	mRNA;PREDICTED: Homo sapiens ubiquitin conjugating enzyme E2 E3 (UBE2E3)	transcript variant X1	mRNA;Homo sapiens ubiquitin conjugating enzyme E2 E3 (UBE2E3)	transcript variant 4	mRNA;Homo sapiens ubiquitin conjugating enzyme E2 E3 (UBE2E3)	transcript variant 2	mRNA;PREDICTED: Homo sapiens ubiquitin conjugating enzyme E2 E3 (UBE2E3)	transcript variant X3	mRNA;PREDICTED: Homo sapiens ubiquitin conjugating enzyme E2 E3 (UBE2E3)	transcript variant X4	mRNA;PREDICTED: Homo sapiens ubiquitin conjugating enzyme E2 E3 (UBE2E3)	transcript variant X2	mRNA"
70.81;PREPL;"Homo sapiens prolyl endopeptidase-like (PREPL)	transcript variant 5	mRNA;Homo sapiens prolyl endopeptidase-like (PREPL)	transcript variant 7	mRNA;Homo sapiens prolyl endopeptidase-like (PREPL)	transcript variant 1	mRNA;PREDICTED: Homo sapiens prolyl endopeptidase-like (PREPL)	transcript variant X5	mRNA;Homo sapiens prolyl endopeptidase-like (PREPL)	transcript variant 3	mRNA;PREDICTED: Homo sapiens prolyl endopeptidase-like (PREPL)	transcript variant X4	mRNA;Homo sapiens prolyl endopeptidase-like (PREPL)	transcript variant 4	mRNA;Homo sapiens prolyl endopeptidase-like (PREPL)	transcript variant 6	mRNA;PREDICTED: Homo sapiens prolyl endopeptidase-like (PREPL)	transcript variant X1	mRNA;PREDICTED: Homo sapiens prolyl endopeptidase-like (PREPL)	transcript variant X2	mRNA;PREDICTED: Homo sapiens prolyl endopeptidase-like (PREPL)	transcript variant X3	mRNA;Homo sapiens prolyl endopeptidase-like (PREPL)	transcript variant 2	mRNA"
70.8;NTRK2;"PREDICTED: Homo sapiens neurotrophic receptor tyrosine kinase 2 (NTRK2)	transcript variant X5	mRNA;PREDICTED: Homo sapiens neurotrophic receptor tyrosine kinase 2 (NTRK2)	transcript variant X9	mRNA;Homo sapiens neurotrophic receptor tyrosine kinase 2 (NTRK2)	transcript variant a	mRNA;PREDICTED: Homo sapiens neurotrophic receptor tyrosine kinase 2 (NTRK2)	transcript variant X6	mRNA;PREDICTED: Homo sapiens neurotrophic receptor tyrosine kinase 2 (NTRK2)	transcript variant X2	mRNA;PREDICTED: Homo sapiens neurotrophic receptor tyrosine kinase 2 (NTRK2)	transcript variant X17	mRNA;PREDICTED: Homo sapiens neurotrophic receptor tyrosine kinase 2 (NTRK2)	transcript variant X8	mRNA;PREDICTED: Homo sapiens neurotrophic receptor tyrosine kinase 2 (NTRK2)	transcript variant X7	mRNA;PREDICTED: Homo sapiens neurotrophic receptor tyrosine kinase 2 (NTRK2)	transcript variant X4	mRNA;PREDICTED: Homo sapiens neurotrophic receptor tyrosine kinase 2 (NTRK2)	transcript variant X14	mRNA;PREDICTED: Homo sapiens neurotrophic receptor tyrosine kinase 2 (NTRK2)	transcript variant X15	mRNA;PREDICTED: Homo sapiens neurotrophic receptor tyrosine kinase 2 (NTRK2)	transcript variant X10	mRNA;Homo sapiens neurotrophic receptor tyrosine kinase 2 (NTRK2)	transcript variant d	mRNA;Homo sapiens neurotrophic receptor tyrosine kinase 2 (NTRK2)	transcript variant f	mRNA;PREDICTED: Homo sapiens neurotrophic receptor tyrosine kinase 2 (NTRK2)	transcript variant X3	mRNA;Homo sapiens neurotrophic receptor tyrosine kinase 2 (NTRK2)	transcript variant e	mRNA;PREDICTED: Homo sapiens neurotrophic receptor tyrosine kinase 2 (NTRK2)	transcript variant X11	mRNA;Homo sapiens neurotrophic receptor tyrosine kinase 2 (NTRK2)	transcript variant b	mRNA;PREDICTED: Homo sapiens neurotrophic receptor tyrosine kinase 2 (NTRK2)	transcript variant X12	mRNA;Homo sapiens neurotrophic receptor tyrosine kinase 2 (NTRK2)	transcript variant c	mRNA;PREDICTED: Homo sapiens neurotrophic receptor tyrosine kinase 2 (NTRK2)	transcript variant X1	mRNA;PREDICTED: Homo sapiens neurotrophic receptor tyrosine kinase 2 (NTRK2)	transcript variant X13	mRNA;PREDICTED: Homo sapiens neurotrophic receptor tyrosine kinase 2 (NTRK2)	transcript variant X16	mRNA;PREDICTED: Homo sapiens neurotrophic receptor tyrosine kinase 2 (NTRK2)	transcript variant X18	mRNA"
70.78;C16orf45;"PREDICTED: Homo sapiens chromosome 16 open reading frame 45 (C16orf45)	transcript variant X2	mRNA;Homo sapiens chromosome 16 open reading frame 45 (C16orf45)	transcript variant 1	mRNA;PREDICTED: Homo sapiens chromosome 16 open reading frame 45 (C16orf45)	transcript variant X1	mRNA;Homo sapiens chromosome 16 open reading frame 45 (C16orf45)	transcript variant 2	mRNA"
70.78;EPN1;"PREDICTED: Homo sapiens epsin 1 (EPN1)	transcript variant X6	mRNA;Homo sapiens epsin 1 (EPN1)	transcript variant 2	mRNA;PREDICTED: Homo sapiens epsin 1 (EPN1)	transcript variant X8	mRNA;Homo sapiens epsin 1 (EPN1)	transcript variant 1	mRNA;PREDICTED: Homo sapiens epsin 1 (EPN1)	transcript variant X5	mRNA;Homo sapiens epsin 1 (EPN1)	transcript variant 3	mRNA;PREDICTED: Homo sapiens epsin 1 (EPN1)	transcript variant X2	mRNA;PREDICTED: Homo sapiens epsin 1 (EPN1)	transcript variant X4	mRNA;PREDICTED: Homo sapiens epsin 1 (EPN1)	transcript variant X7	mRNA;PREDICTED: Homo sapiens epsin 1 (EPN1)	transcript variant X1	mRNA;PREDICTED: Homo sapiens epsin 1 (EPN1)	transcript variant X3	mRNA"
70.73;IK;Homo sapiens IK cytokine	down-regulator of HLA II (IK)	mRNA
70.7;ATN1;"Homo sapiens atrophin 1 (ATN1)	transcript variant 1	mRNA;Homo sapiens atrophin 1 (ATN1)	transcript variant 2	mRNA"
70.68;P4HA1;"Homo sapiens prolyl 4-hydroxylase subunit alpha 1 (P4HA1)	transcript variant 3	mRNA;Homo sapiens prolyl 4-hydroxylase subunit alpha 1 (P4HA1)	transcript variant 4	mRNA;Homo sapiens prolyl 4-hydroxylase subunit alpha 1 (P4HA1)	transcript variant 1	mRNA;Homo sapiens prolyl 4-hydroxylase subunit alpha 1 (P4HA1)	transcript variant 2	mRNA"
70.65;CAP1;"PREDICTED: Homo sapiens CAP	adenylate cyclase-associated protein 1 (yeast) (CAP1)	transcript variant X14	mRNA;PREDICTED: Homo sapiens CAP	adenylate cyclase-associated protein 1 (yeast) (CAP1)	transcript variant X5	mRNA;PREDICTED: Homo sapiens CAP	adenylate cyclase-associated protein 1 (yeast) (CAP1)	transcript variant X2	mRNA;PREDICTED: Homo sapiens CAP	adenylate cyclase-associated protein 1 (yeast) (CAP1)	transcript variant X13	mRNA;PREDICTED: Homo sapiens CAP	adenylate cyclase-associated protein 1 (yeast) (CAP1)	transcript variant X7	mRNA;Homo sapiens cyclase associated actin cytoskeleton regulatory protein 1 (CAP1)	transcript variant 1	mRNA;PREDICTED: Homo sapiens CAP	adenylate cyclase-associated protein 1 (yeast) (CAP1)	transcript variant X11	mRNA;PREDICTED: Homo sapiens CAP	adenylate cyclase-associated protein 1 (yeast) (CAP1)	transcript variant X10	mRNA;PREDICTED: Homo sapiens CAP	adenylate cyclase-associated protein 1 (yeast) (CAP1)	transcript variant X4	mRNA;PREDICTED: Homo sapiens CAP	adenylate cyclase-associated protein 1 (yeast) (CAP1)	transcript variant X1	mRNA;PREDICTED: Homo sapiens CAP	adenylate cyclase-associated protein 1 (yeast) (CAP1)	transcript variant X15	mRNA;PREDICTED: Homo sapiens CAP	adenylate cyclase-associated protein 1 (yeast) (CAP1)	transcript variant X12	mRNA;PREDICTED: Homo sapiens CAP	adenylate cyclase-associated protein 1 (yeast) (CAP1)	transcript variant X8	mRNA;PREDICTED: Homo sapiens CAP	adenylate cyclase-associated protein 1 (yeast) (CAP1)	transcript variant X3	mRNA;Homo sapiens cyclase associated actin cytoskeleton regulatory protein 1 (CAP1)	transcript variant 2	mRNA;PREDICTED: Homo sapiens CAP	adenylate cyclase-associated protein 1 (yeast) (CAP1)	transcript variant X6	mRNA;PREDICTED: Homo sapiens CAP	adenylate cyclase-associated protein 1 (yeast) (CAP1)	transcript variant X9	mRNA"
70.55;LMNA;"Homo sapiens lamin A/C (LMNA)	transcript variant 5	mRNA;Homo sapiens lamin A/C (LMNA)	transcript variant 3	mRNA;Homo sapiens lamin A/C (LMNA)	transcript variant 2	mRNA;PREDICTED: Homo sapiens lamin A/C (LMNA)	transcript variant X2	mRNA;Homo sapiens lamin A/C (LMNA)	transcript variant 1	mRNA;Homo sapiens lamin A/C (LMNA)	transcript variant 4	mRNA;Homo sapiens lamin A/C (LMNA)	transcript variant 7	mRNA;Homo sapiens lamin A/C (LMNA)	transcript variant 6	mRNA;PREDICTED: Homo sapiens lamin A/C (LMNA)	transcript variant X1	mRNA"
70.54;MYL12A;"Homo sapiens myosin light chain 12A (MYL12A)	transcript variant 4	mRNA;Homo sapiens myosin light chain 12A (MYL12A)	transcript variant 3	mRNA;Homo sapiens myosin light chain 12A (MYL12A)	transcript variant 2	mRNA;Homo sapiens myosin light chain 12A (MYL12A)	transcript variant 1	mRNA"
70.3;TXN2;"PREDICTED: Homo sapiens thioredoxin 2 (TXN2)	transcript variant X1	mRNA;PREDICTED: Homo sapiens thioredoxin 2 (TXN2)	transcript variant X3	mRNA;PREDICTED: Homo sapiens thioredoxin 2 (TXN2)	transcript variant X2	mRNA;Homo sapiens thioredoxin 2 (TXN2)	mRNA"
70.24;ENPP2;"Homo sapiens ectonucleotide pyrophosphatase/phosphodiesterase 2 (ENPP2)	transcript variant 1	mRNA;PREDICTED: Homo sapiens ectonucleotide pyrophosphatase/phosphodiesterase 2 (ENPP2)	transcript variant X8	mRNA;PREDICTED: Homo sapiens ectonucleotide pyrophosphatase/phosphodiesterase 2 (ENPP2)	transcript variant X3	mRNA;PREDICTED: Homo sapiens ectonucleotide pyrophosphatase/phosphodiesterase 2 (ENPP2)	transcript variant X2	mRNA;Homo sapiens ectonucleotide pyrophosphatase/phosphodiesterase 2 (ENPP2)	transcript variant 3	mRNA;PREDICTED: Homo sapiens ectonucleotide pyrophosphatase/phosphodiesterase 2 (ENPP2)	transcript variant X7	mRNA;PREDICTED: Homo sapiens ectonucleotide pyrophosphatase/phosphodiesterase 2 (ENPP2)	transcript variant X5	mRNA;Homo sapiens ectonucleotide pyrophosphatase/phosphodiesterase 2 (ENPP2)	transcript variant 2	mRNA;PREDICTED: Homo sapiens ectonucleotide pyrophosphatase/phosphodiesterase 2 (ENPP2)	transcript variant X1	mRNA;PREDICTED: Homo sapiens ectonucleotide pyrophosphatase/phosphodiesterase 2 (ENPP2)	transcript variant X6	mRNA;PREDICTED: Homo sapiens ectonucleotide pyrophosphatase/phosphodiesterase 2 (ENPP2)	transcript variant X4	mRNA"
70.21;DCTN6;Homo sapiens dynactin subunit 6 (DCTN6)	mRNA
70.15;ELAVL3;"Homo sapiens ELAV like RNA binding protein 3 (ELAVL3)	transcript variant 2	mRNA;PREDICTED: Homo sapiens ELAV like neuron-specific RNA binding protein 3 (ELAVL3)	transcript variant X1	mRNA;Homo sapiens ELAV like RNA binding protein 3 (ELAVL3)	transcript variant 1	mRNA"
70.03;MSX1;Homo sapiens msh homeobox 1 (MSX1)	mRNA
70.02;C1QBP;Homo sapiens complement C1q binding protein (C1QBP)	mRNA
70;BRD2;"Homo sapiens bromodomain containing 2 (BRD2)	transcript variant 3	mRNA;Homo sapiens bromodomain containing 2 (BRD2)	transcript variant 1	mRNA;Homo sapiens bromodomain containing 2 (BRD2)	transcript variant 4	mRNA;Homo sapiens bromodomain containing 2 (BRD2)	transcript variant 2	mRNA;Homo sapiens bromodomain containing 2 (BRD2)	transcript variant 5	mRNA"
69.93;CALU;"Homo sapiens calumenin (CALU)	transcript variant 2	mRNA;Homo sapiens calumenin (CALU)	transcript variant 1	mRNA;Homo sapiens calumenin (CALU)	transcript variant 5	mRNA;PREDICTED: Homo sapiens calumenin (CALU)	transcript variant X1	mRNA;Homo sapiens calumenin (CALU)	transcript variant 3	mRNA;Homo sapiens calumenin (CALU)	transcript variant 4	mRNA"
69.92;PDCD5;"PREDICTED: Homo sapiens programmed cell death 5 (PDCD5)	transcript variant X1	mRNA;Homo sapiens programmed cell death 5 (PDCD5)	mRNA"
69.83;PIFO;"Homo sapiens primary cilia formation (PIFO)	transcript variant 2	mRNA;PREDICTED: Homo sapiens primary cilia formation (PIFO)	transcript variant X2	mRNA;Homo sapiens primary cilia formation (PIFO)	transcript variant 1	mRNA;PREDICTED: Homo sapiens primary cilia formation (PIFO)	transcript variant X1	mRNA"
69.76;GANAB;"PREDICTED: Homo sapiens glucosidase II alpha subunit (GANAB)	transcript variant X2	mRNA;Homo sapiens glucosidase II alpha subunit (GANAB)	transcript variant 2	mRNA;Homo sapiens glucosidase II alpha subunit (GANAB)	transcript variant 6	mRNA;Homo sapiens glucosidase II alpha subunit (GANAB)	transcript variant 4	mRNA;Homo sapiens glucosidase II alpha subunit (GANAB)	transcript variant 3	mRNA;PREDICTED: Homo sapiens glucosidase II alpha subunit (GANAB)	transcript variant X1	mRNA;Homo sapiens glucosidase II alpha subunit (GANAB)	transcript variant 5	mRNA;PREDICTED: Homo sapiens glucosidase II alpha subunit (GANAB)	transcript variant X3	mRNA"
69.75;LASP1;"Homo sapiens LIM and SH3 protein 1 (LASP1)	transcript variant 1	mRNA;Homo sapiens LIM and SH3 protein 1 (LASP1)	transcript variant 2	mRNA"
69.66;TMEM59L;Homo sapiens transmembrane protein 59 like (TMEM59L)	mRNA
69.66;BAD;"Homo sapiens BCL2 associated agonist of cell death (BAD)	transcript variant 2	mRNA;Homo sapiens BCL2 associated agonist of cell death (BAD)	transcript variant 1	mRNA"
69.6;MAP2K2;"PREDICTED: Homo sapiens mitogen-activated protein kinase kinase 2 (MAP2K2)	transcript variant X1	mRNA;PREDICTED: Homo sapiens mitogen-activated protein kinase kinase 2 (MAP2K2)	transcript variant X3	mRNA;PREDICTED: Homo sapiens mitogen-activated protein kinase kinase 2 (MAP2K2)	transcript variant X2	mRNA;PREDICTED: Homo sapiens mitogen-activated protein kinase kinase 2 (MAP2K2)	transcript variant X4	mRNA;Homo sapiens mitogen-activated protein kinase kinase 2 (MAP2K2)	mRNA"
69.57;SARNP;Homo sapiens SAP domain containing ribonucleoprotein (SARNP)	transcript variant 1	mRNA
69.52;SPIN1;Homo sapiens spindlin 1 (SPIN1)	mRNA
69.45;ANP32A;Homo sapiens acidic nuclear phosphoprotein 32 family member A (ANP32A)	mRNA
69.42;NCOA4;"Homo sapiens nuclear receptor coactivator 4 (NCOA4)	transcript variant 3	mRNA;Homo sapiens nuclear receptor coactivator 4 (NCOA4)	transcript variant 5	mRNA;Homo sapiens nuclear receptor coactivator 4 (NCOA4)	transcript variant 4	mRNA;Homo sapiens nuclear receptor coactivator 4 (NCOA4)	transcript variant 1	mRNA;Homo sapiens nuclear receptor coactivator 4 (NCOA4)	transcript variant 2	mRNA"
69.39;RAD23A;"Homo sapiens RAD23 homolog A	nucleotide excision repair protein (RAD23A)	transcript variant 1	mRNA;Homo sapiens RAD23 homolog A	nucleotide excision repair protein (RAD23A)	transcript variant 2	mRNA;Homo sapiens RAD23 homolog A	nucleotide excision repair protein (RAD23A)	transcript variant 3	mRNA"
69.31;PPP1CB;"Homo sapiens protein phosphatase 1 catalytic subunit beta (PPP1CB)	transcript variant 3	mRNA;Homo sapiens protein phosphatase 1 catalytic subunit beta (PPP1CB)	transcript variant 1	mRNA"
69.29;TCEAL1;"Homo sapiens transcription elongation factor A like 1 (TCEAL1)	transcript variant 1	mRNA;Homo sapiens transcription elongation factor A like 1 (TCEAL1)	transcript variant 3	mRNA;Homo sapiens transcription elongation factor A like 1 (TCEAL1)	transcript variant 2	mRNA"
69.11;RNF5;Homo sapiens ring finger protein 5 (RNF5)	mRNA
69.1;GRHPR;"PREDICTED: Homo sapiens glyoxylate reductase/hydroxypyruvate reductase (GRHPR)	transcript variant X2	mRNA;PREDICTED: Homo sapiens glyoxylate reductase/hydroxypyruvate reductase (GRHPR)	transcript variant X6	mRNA;PREDICTED: Homo sapiens glyoxylate reductase/hydroxypyruvate reductase (GRHPR)	transcript variant X4	mRNA;PREDICTED: Homo sapiens glyoxylate reductase/hydroxypyruvate reductase (GRHPR)	transcript variant X5	mRNA;PREDICTED: Homo sapiens glyoxylate reductase/hydroxypyruvate reductase (GRHPR)	transcript variant X3	mRNA;Homo sapiens glyoxylate and hydroxypyruvate reductase (GRHPR)	mRNA;PREDICTED: Homo sapiens glyoxylate reductase/hydroxypyruvate reductase (GRHPR)	transcript variant X1	mRNA"
69.05;PSMA3;"Homo sapiens proteasome subunit alpha 3 (PSMA3)	transcript variant 1	mRNA;Homo sapiens proteasome subunit alpha 3 (PSMA3)	transcript variant 2	mRNA"
68.97;EIF2S2;"Homo sapiens eukaryotic translation initiation factor 2 subunit beta (EIF2S2)	transcript variant 3	mRNA;PREDICTED: Homo sapiens eukaryotic translation initiation factor 2 subunit beta (EIF2S2)	transcript variant X1	mRNA;Homo sapiens eukaryotic translation initiation factor 2 subunit beta (EIF2S2)	transcript variant 1	mRNA;Homo sapiens eukaryotic translation initiation factor 2 subunit beta (EIF2S2)	transcript variant 2	mRNA"
68.91;APOO;"PREDICTED: Homo sapiens apolipoprotein O (APOO)	transcript variant X5	mRNA;PREDICTED: Homo sapiens apolipoprotein O (APOO)	transcript variant X2	mRNA;PREDICTED: Homo sapiens apolipoprotein O (APOO)	transcript variant X1	mRNA;PREDICTED: Homo sapiens apolipoprotein O (APOO)	transcript variant X3	mRNA;Homo sapiens apolipoprotein O (APOO)	transcript variant 1	mRNA;PREDICTED: Homo sapiens apolipoprotein O (APOO)	transcript variant X4	mRNA"
68.86;CDH2;"Homo sapiens cadherin 2 (CDH2)	transcript variant 2	mRNA;PREDICTED: Homo sapiens cadherin 2 (CDH2)	transcript variant X1	mRNA;Homo sapiens cadherin 2 (CDH2)	transcript variant 1	mRNA;PREDICTED: Homo sapiens cadherin 2 (CDH2)	transcript variant X2	mRNA"
68.86;POLR1D;"PREDICTED: Homo sapiens polymerase (RNA) I subunit D (POLR1D)	transcript variant X3	mRNA;Homo sapiens RNA polymerase I subunit D (POLR1D)	transcript variant 3	mRNA;PREDICTED: Homo sapiens polymerase (RNA) I subunit D (POLR1D)	transcript variant X4	mRNA;PREDICTED: Homo sapiens polymerase (RNA) I subunit D (POLR1D)	transcript variant X2	mRNA;PREDICTED: Homo sapiens polymerase (RNA) I subunit D (POLR1D)	transcript variant X1	mRNA;Homo sapiens RNA polymerase I subunit D (POLR1D)	transcript variant 2	mRNA;Homo sapiens RNA polymerase I subunit D (POLR1D)	transcript variant 1	mRNA"
68.74;POMP;Homo sapiens proteasome maturation protein (POMP)	mRNA
68.64;CAPZA2;Homo sapiens capping actin protein of muscle Z-line alpha subunit 2 (CAPZA2)	mRNA
68.63;GADD45GIP1;Homo sapiens GADD45G interacting protein 1 (GADD45GIP1)	mRNA
68.58;STMN4;"Homo sapiens stathmin 4 (STMN4)	transcript variant 4	mRNA;PREDICTED: Homo sapiens stathmin 4 (STMN4)	transcript variant X1	mRNA;PREDICTED: Homo sapiens stathmin 4 (STMN4)	transcript variant X2	mRNA;Homo sapiens stathmin 4 (STMN4)	transcript variant 3	mRNA;Homo sapiens stathmin 4 (STMN4)	transcript variant 1	mRNA;Homo sapiens stathmin 4 (STMN4)	transcript variant 2	mRNA"
68.55;DPY30;"PREDICTED: Homo sapiens dpy-30	histone methyltransferase complex regulatory subunit (DPY30)	transcript variant X3	mRNA;Homo sapiens dpy-30	histone methyltransferase complex regulatory subunit (DPY30)	transcript variant 3	mRNA;PREDICTED: Homo sapiens dpy-30	histone methyltransferase complex regulatory subunit (DPY30)	transcript variant X2	mRNA;PREDICTED: Homo sapiens dpy-30	histone methyltransferase complex regulatory subunit (DPY30)	transcript variant X1	mRNA;Homo sapiens dpy-30	histone methyltransferase complex regulatory subunit (DPY30)	transcript variant 2	mRNA;PREDICTED: Homo sapiens dpy-30	histone methyltransferase complex regulatory subunit (DPY30)	transcript variant X4	mRNA;Homo sapiens dpy-30	histone methyltransferase complex regulatory subunit (DPY30)	transcript variant 1	mRNA"
68.52;AZIN1;"PREDICTED: Homo sapiens antizyme inhibitor 1 (AZIN1)	transcript variant X7	mRNA;Homo sapiens antizyme inhibitor 1 (AZIN1)	transcript variant 3	mRNA;PREDICTED: Homo sapiens antizyme inhibitor 1 (AZIN1)	transcript variant X4	mRNA;PREDICTED: Homo sapiens antizyme inhibitor 1 (AZIN1)	transcript variant X6	mRNA;PREDICTED: Homo sapiens antizyme inhibitor 1 (AZIN1)	transcript variant X2	mRNA;Homo sapiens antizyme inhibitor 1 (AZIN1)	transcript variant 1	mRNA;PREDICTED: Homo sapiens antizyme inhibitor 1 (AZIN1)	transcript variant X3	mRNA;Homo sapiens antizyme inhibitor 1 (AZIN1)	transcript variant 2	mRNA;PREDICTED: Homo sapiens antizyme inhibitor 1 (AZIN1)	transcript variant X8	mRNA;PREDICTED: Homo sapiens antizyme inhibitor 1 (AZIN1)	transcript variant X1	mRNA;PREDICTED: Homo sapiens antizyme inhibitor 1 (AZIN1)	transcript variant X5	mRNA"
68.34;TCEAL2;Homo sapiens transcription elongation factor A like 2 (TCEAL2)	mRNA
68.3;STXBP1;"Homo sapiens syntaxin binding protein 1 (STXBP1)	transcript variant 1	mRNA;Homo sapiens syntaxin binding protein 1 (STXBP1)	transcript variant 2	mRNA"
68.26;TMEM98;"Homo sapiens transmembrane protein 98 (TMEM98)	transcript variant 3	mRNA;Homo sapiens transmembrane protein 98 (TMEM98)	transcript variant 1	mRNA;Homo sapiens transmembrane protein 98 (TMEM98)	transcript variant 2	mRNA"
68.25;JTB;Homo sapiens jumping translocation breakpoint (JTB)	mRNA
68.25;PAPOLA;"Homo sapiens poly(A) polymerase alpha (PAPOLA)	transcript variant 6	mRNA;PREDICTED: Homo sapiens poly(A) polymerase alpha (PAPOLA)	transcript variant X4	mRNA;PREDICTED: Homo sapiens poly(A) polymerase alpha (PAPOLA)	transcript variant X1	mRNA;Homo sapiens poly(A) polymerase alpha (PAPOLA)	transcript variant 4	mRNA;PREDICTED: Homo sapiens poly(A) polymerase alpha (PAPOLA)	transcript variant X3	mRNA;Homo sapiens poly(A) polymerase alpha (PAPOLA)	transcript variant 1	mRNA;PREDICTED: Homo sapiens poly(A) polymerase alpha (PAPOLA)	transcript variant X2	mRNA;Homo sapiens poly(A) polymerase alpha (PAPOLA)	transcript variant 5	mRNA;Homo sapiens poly(A) polymerase alpha (PAPOLA)	transcript variant 3	mRNA;Homo sapiens poly(A) polymerase alpha (PAPOLA)	transcript variant 2	mRNA"
68.19;EFEMP1;"PREDICTED: Homo sapiens EGF containing fibulin like extracellular matrix protein 1 (EFEMP1)	transcript variant X2	mRNA;PREDICTED: Homo sapiens EGF containing fibulin like extracellular matrix protein 1 (EFEMP1)	transcript variant X1	mRNA;Homo sapiens EGF containing fibulin like extracellular matrix protein 1 (EFEMP1)	transcript variant 3	mRNA;Homo sapiens EGF containing fibulin like extracellular matrix protein 1 (EFEMP1)	transcript variant 2	mRNA"
68.14;ZCRB1;"PREDICTED: Homo sapiens zinc finger CCHC-type and RNA binding motif containing 1 (ZCRB1)	transcript variant X1	mRNA;Homo sapiens zinc finger CCHC-type and RNA binding motif containing 1 (ZCRB1)	mRNA"
68.05;ATP2C1;"PREDICTED: Homo sapiens ATPase secretory pathway Ca2+ transporting 1 (ATP2C1)	transcript variant X6	mRNA;Homo sapiens ATPase secretory pathway Ca2+ transporting 1 (ATP2C1)	transcript variant 9	mRNA;Homo sapiens ATPase secretory pathway Ca2+ transporting 1 (ATP2C1)	transcript variant 6	mRNA;Homo sapiens ATPase secretory pathway Ca2+ transporting 1 (ATP2C1)	transcript variant 10	mRNA;PREDICTED: Homo sapiens ATPase secretory pathway Ca2+ transporting 1 (ATP2C1)	transcript variant X4	mRNA;Homo sapiens ATPase secretory pathway Ca2+ transporting 1 (ATP2C1)	transcript variant 11	mRNA;PREDICTED: Homo sapiens ATPase secretory pathway Ca2+ transporting 1 (ATP2C1)	transcript variant X3	mRNA;Homo sapiens ATPase secretory pathway Ca2+ transporting 1 (ATP2C1)	transcript variant 1	mRNA;Homo sapiens ATPase secretory pathway Ca2+ transporting 1 (ATP2C1)	transcript variant 7	mRNA;Homo sapiens ATPase secretory pathway Ca2+ transporting 1 (ATP2C1)	transcript variant 4	mRNA;PREDICTED: Homo sapiens ATPase secretory pathway Ca2+ transporting 1 (ATP2C1)	transcript variant X5	mRNA;PREDICTED: Homo sapiens ATPase secretory pathway Ca2+ transporting 1 (ATP2C1)	transcript variant X2	mRNA;Homo sapiens ATPase secretory pathway Ca2+ transporting 1 (ATP2C1)	transcript variant 2	mRNA;PREDICTED: Homo sapiens ATPase secretory pathway Ca2+ transporting 1 (ATP2C1)	transcript variant X1	mRNA;Homo sapiens ATPase secretory pathway Ca2+ transporting 1 (ATP2C1)	transcript variant 3	mRNA;Homo sapiens ATPase secretory pathway Ca2+ transporting 1 (ATP2C1)	transcript variant 5	mRNA;Homo sapiens ATPase secretory pathway Ca2+ transporting 1 (ATP2C1)	transcript variant 8	mRNA"
68.05;APBB1;"PREDICTED: Homo sapiens amyloid beta precursor protein binding family B member 1 (APBB1)	transcript variant X4	mRNA;Homo sapiens amyloid beta precursor protein binding family B member 1 (APBB1)	transcript variant 5	mRNA;PREDICTED: Homo sapiens amyloid beta precursor protein binding family B member 1 (APBB1)	transcript variant X14	mRNA;PREDICTED: Homo sapiens amyloid beta precursor protein binding family B member 1 (APBB1)	transcript variant X13	mRNA;PREDICTED: Homo sapiens amyloid beta precursor protein binding family B member 1 (APBB1)	transcript variant X3	mRNA;PREDICTED: Homo sapiens amyloid beta precursor protein binding family B member 1 (APBB1)	transcript variant X2	mRNA;Homo sapiens amyloid beta precursor protein binding family B member 1 (APBB1)	transcript variant 4	mRNA;PREDICTED: Homo sapiens amyloid beta precursor protein binding family B member 1 (APBB1)	transcript variant X9	mRNA;Homo sapiens amyloid beta precursor protein binding family B member 1 (APBB1)	transcript variant 7	mRNA;PREDICTED: Homo sapiens amyloid beta precursor protein binding family B member 1 (APBB1)	transcript variant X5	mRNA;Homo sapiens amyloid beta precursor protein binding family B member 1 (APBB1)	transcript variant 1	mRNA;PREDICTED: Homo sapiens amyloid beta precursor protein binding family B member 1 (APBB1)	transcript variant X15	mRNA;Homo sapiens amyloid beta precursor protein binding family B member 1 (APBB1)	transcript variant 6	mRNA;Homo sapiens amyloid beta precursor protein binding family B member 1 (APBB1)	transcript variant 9	mRNA;PREDICTED: Homo sapiens amyloid beta precursor protein binding family B member 1 (APBB1)	transcript variant X6	mRNA;PREDICTED: Homo sapiens amyloid beta precursor protein binding family B member 1 (APBB1)	transcript variant X7	mRNA;PREDICTED: Homo sapiens amyloid beta precursor protein binding family B member 1 (APBB1)	transcript variant X1	mRNA;PREDICTED: Homo sapiens amyloid beta precursor protein binding family B member 1 (APBB1)	transcript variant X12	mRNA;PREDICTED: Homo sapiens amyloid beta precursor protein binding family B member 1 (APBB1)	transcript variant X8	mRNA;PREDICTED: Homo sapiens amyloid beta precursor protein binding family B member 1 (APBB1)	transcript variant X10	mRNA;Homo sapiens amyloid beta precursor protein binding family B member 1 (APBB1)	transcript variant 2	mRNA;Homo sapiens amyloid beta precursor protein binding family B member 1 (APBB1)	transcript variant 8	mRNA;PREDICTED: Homo sapiens amyloid beta precursor protein binding family B member 1 (APBB1)	transcript variant X11	mRNA"
68.02;TKT;"PREDICTED: Homo sapiens transketolase (TKT)	transcript variant X2	mRNA;Homo sapiens transketolase (TKT)	transcript variant 2	mRNA;PREDICTED: Homo sapiens transketolase (TKT)	transcript variant X1	mRNA;Homo sapiens transketolase (TKT)	transcript variant 1	mRNA;Homo sapiens transketolase (TKT)	transcript variant 3	mRNA"
68.01;HNRNPAB;"Homo sapiens heterogeneous nuclear ribonucleoprotein A/B (HNRNPAB)	transcript variant 2	mRNA;Homo sapiens heterogeneous nuclear ribonucleoprotein A/B (HNRNPAB)	transcript variant 1	mRNA"
68;ID3;Homo sapiens inhibitor of DNA binding 3	HLH protein (ID3)	mRNA
67.91;COPS6;Homo sapiens COP9 signalosome subunit 6 (COPS6)	mRNA
67.83;CSNK1A1;"Homo sapiens casein kinase 1 alpha 1 (CSNK1A1)	transcript variant 3	mRNA;Homo sapiens casein kinase 1 alpha 1 (CSNK1A1)	transcript variant 4	mRNA;Homo sapiens casein kinase 1 alpha 1 (CSNK1A1)	transcript variant 2	mRNA;Homo sapiens casein kinase 1 alpha 1 (CSNK1A1)	transcript variant 1	mRNA"
67.82;DDB1;Homo sapiens damage specific DNA binding protein 1 (DDB1)	mRNA
67.76;TSC22D3;"PREDICTED: Homo sapiens TSC22 domain family member 3 (TSC22D3)	transcript variant X6	mRNA;PREDICTED: Homo sapiens TSC22 domain family member 3 (TSC22D3)	transcript variant X5	mRNA;PREDICTED: Homo sapiens TSC22 domain family member 3 (TSC22D3)	transcript variant X3	mRNA;PREDICTED: Homo sapiens TSC22 domain family member 3 (TSC22D3)	transcript variant X4	mRNA;PREDICTED: Homo sapiens TSC22 domain family member 3 (TSC22D3)	transcript variant X1	mRNA;Homo sapiens TSC22 domain family member 3 (TSC22D3)	transcript variant 4	mRNA;Homo sapiens TSC22 domain family member 3 (TSC22D3)	transcript variant 3	mRNA;Homo sapiens TSC22 domain family member 3 (TSC22D3)	transcript variant 5	mRNA;Homo sapiens TSC22 domain family member 3 (TSC22D3)	transcript variant 1	mRNA;PREDICTED: Homo sapiens TSC22 domain family member 3 (TSC22D3)	transcript variant X2	mRNA;Homo sapiens TSC22 domain family member 3 (TSC22D3)	transcript variant 2	mRNA"
67.69;ATP6V1D;Homo sapiens ATPase H+ transporting V1 subunit D (ATP6V1D)	mRNA
67.69;NDUFA8;"Homo sapiens NADH:ubiquinone oxidoreductase subunit A8 (NDUFA8)	transcript variant 1	mRNA;Homo sapiens NADH:ubiquinone oxidoreductase subunit A8 (NDUFA8)	transcript variant 2	mRNA"
67.66;BTBD2;"Homo sapiens BTB domain containing 2 (BTBD2)	mRNA;PREDICTED: Homo sapiens BTB domain containing 2 (BTBD2)	transcript variant X1	mRNA;PREDICTED: Homo sapiens BTB domain containing 2 (BTBD2)	transcript variant X2	mRNA"
67.64;BLOC1S1;Homo sapiens biogenesis of lysosomal organelles complex 1 subunit 1 (BLOC1S1)	transcript variant 1	mRNA
67.61;CTBP1;"PREDICTED: Homo sapiens C-terminal binding protein 1 (CTBP1)	transcript variant X10	mRNA;PREDICTED: Homo sapiens C-terminal binding protein 1 (CTBP1)	transcript variant X2	mRNA;PREDICTED: Homo sapiens C-terminal binding protein 1 (CTBP1)	transcript variant X5	mRNA;PREDICTED: Homo sapiens C-terminal binding protein 1 (CTBP1)	transcript variant X9	mRNA;PREDICTED: Homo sapiens C-terminal binding protein 1 (CTBP1)	transcript variant X11	mRNA;Homo sapiens C-terminal binding protein 1 (CTBP1)	transcript variant 2	mRNA;PREDICTED: Homo sapiens C-terminal binding protein 1 (CTBP1)	transcript variant X4	mRNA;PREDICTED: Homo sapiens C-terminal binding protein 1 (CTBP1)	transcript variant X1	mRNA;PREDICTED: Homo sapiens C-terminal binding protein 1 (CTBP1)	transcript variant X6	mRNA;PREDICTED: Homo sapiens C-terminal binding protein 1 (CTBP1)	transcript variant X7	mRNA;Homo sapiens C-terminal binding protein 1 (CTBP1)	transcript variant 1	mRNA;PREDICTED: Homo sapiens C-terminal binding protein 1 (CTBP1)	transcript variant X8	mRNA;PREDICTED: Homo sapiens C-terminal binding protein 1 (CTBP1)	transcript variant X3	mRNA"
67.55;CYB5R3;"Homo sapiens cytochrome b5 reductase 3 (CYB5R3)	transcript variant 5	mRNA;Homo sapiens cytochrome b5 reductase 3 (CYB5R3)	transcript variant 3	mRNA;Homo sapiens cytochrome b5 reductase 3 (CYB5R3)	transcript variant 1	mRNA;Homo sapiens cytochrome b5 reductase 3 (CYB5R3)	transcript variant 2	mRNA;Homo sapiens cytochrome b5 reductase 3 (CYB5R3)	transcript variant 4	mRNA"
67.37;PSMD4;"Homo sapiens proteasome 26S subunit	non-ATPase 4 (PSMD4)	transcript variant 2	mRNA;PREDICTED: Homo sapiens proteasome 26S subunit	non-ATPase 4 (PSMD4)	transcript variant X3	mRNA;PREDICTED: Homo sapiens proteasome 26S subunit	non-ATPase 4 (PSMD4)	transcript variant X2	mRNA;PREDICTED: Homo sapiens proteasome 26S subunit	non-ATPase 4 (PSMD4)	transcript variant X1	mRNA"
67.36;OS9;"Homo sapiens OS9	endoplasmic reticulum lectin (OS9)	transcript variant 5	mRNA;Homo sapiens OS9	endoplasmic reticulum lectin (OS9)	transcript variant 4	mRNA;Homo sapiens OS9	endoplasmic reticulum lectin (OS9)	transcript variant 2	mRNA;PREDICTED: Homo sapiens OS9	endoplasmic reticulum lectin (OS9)	transcript variant X3	mRNA;Homo sapiens OS9	endoplasmic reticulum lectin (OS9)	transcript variant 7	mRNA;PREDICTED: Homo sapiens OS9	endoplasmic reticulum lectin (OS9)	transcript variant X1	mRNA;Homo sapiens OS9	endoplasmic reticulum lectin (OS9)	transcript variant 3	mRNA;Homo sapiens OS9	endoplasmic reticulum lectin (OS9)	transcript variant 8	mRNA;Homo sapiens OS9	endoplasmic reticulum lectin (OS9)	transcript variant 1	mRNA;PREDICTED: Homo sapiens OS9	endoplasmic reticulum lectin (OS9)	transcript variant X2	mRNA;Homo sapiens OS9	endoplasmic reticulum lectin (OS9)	transcript variant 6	mRNA"
67.36;TPPP3;"Homo sapiens tubulin polymerization promoting protein family member 3 (TPPP3)	transcript variant 2	mRNA;Homo sapiens tubulin polymerization promoting protein family member 3 (TPPP3)	transcript variant 1	mRNA"
67.31;B4GAT1;Homo sapiens beta-1	4-glucuronyltransferase 1 (B4GAT1)	mRNA
67.27;TOP2B;"PREDICTED: Homo sapiens topoisomerase (DNA) II beta (TOP2B)	transcript variant X1	mRNA;PREDICTED: Homo sapiens topoisomerase (DNA) II beta (TOP2B)	transcript variant X2	mRNA;Homo sapiens topoisomerase (DNA) II beta (TOP2B)	transcript variant 2	mRNA"
67.26;THOC3;"PREDICTED: Homo sapiens THO complex 3 (THOC3)	transcript variant X1	mRNA;Homo sapiens THO complex 3 (THOC3)	mRNA"
67.25;TMEM183A;"Homo sapiens transmembrane protein 183A (TMEM183A)	transcript variant 1	mRNA;Homo sapiens transmembrane protein 183A (TMEM183A)	transcript variant 5	mRNA;Homo sapiens transmembrane protein 183A (TMEM183A)	transcript variant 4	mRNA;Homo sapiens transmembrane protein 183A (TMEM183A)	transcript variant 6	mRNA;Homo sapiens transmembrane protein 183A (TMEM183A)	transcript variant 3	mRNA;Homo sapiens transmembrane protein 183A (TMEM183A)	transcript variant 2	mRNA"
67.2;HNRNPA0;Homo sapiens heterogeneous nuclear ribonucleoprotein A0 (HNRNPA0)	mRNA
67.12;NDUFS7;"PREDICTED: Homo sapiens NADH:ubiquinone oxidoreductase core subunit S7 (NDUFS7)	transcript variant X1	mRNA;Homo sapiens NADH:ubiquinone oxidoreductase core subunit S7 (NDUFS7)	mRNA;PREDICTED: Homo sapiens NADH:ubiquinone oxidoreductase core subunit S7 (NDUFS7)	transcript variant X2	mRNA"
67.11;OAT;"Homo sapiens ornithine aminotransferase (OAT)	transcript variant 8	mRNA;Homo sapiens ornithine aminotransferase (OAT)	transcript variant 5	mRNA;Homo sapiens ornithine aminotransferase (OAT)	transcript variant 2	mRNA;Homo sapiens ornithine aminotransferase (OAT)	transcript variant 3	mRNA;PREDICTED: Homo sapiens ornithine aminotransferase (OAT)	transcript variant X1	mRNA;Homo sapiens ornithine aminotransferase (OAT)	transcript variant 4	mRNA;Homo sapiens ornithine aminotransferase (OAT)	transcript variant 10	mRNA;Homo sapiens ornithine aminotransferase (OAT)	transcript variant 9	mRNA;Homo sapiens ornithine aminotransferase (OAT)	transcript variant 6	mRNA;Homo sapiens ornithine aminotransferase (OAT)	transcript variant 7	mRNA;Homo sapiens ornithine aminotransferase (OAT)	transcript variant 1	mRNA"
67.03;SMARCE1;Homo sapiens SWI/SNF related	matrix associated	actin dependent regulator of chromatin	subfamily e	member 1 (SMARCE1)	mRNA
66.87;CHMP4B;Homo sapiens charged multivesicular body protein 4B (CHMP4B)	mRNA
66.86;TM9SF2;Homo sapiens transmembrane 9 superfamily member 2 (TM9SF2)	mRNA
66.84;ARPC5;"Homo sapiens actin related protein 2/3 complex subunit 5 (ARPC5)	transcript variant 1	mRNA;Homo sapiens actin related protein 2/3 complex subunit 5 (ARPC5)	transcript variant 2	mRNA"
66.82;TRIM2;"PREDICTED: Homo sapiens tripartite motif containing 2 (TRIM2)	transcript variant X22	mRNA;PREDICTED: Homo sapiens tripartite motif containing 2 (TRIM2)	transcript variant X6	mRNA;PREDICTED: Homo sapiens tripartite motif containing 2 (TRIM2)	transcript variant X10	mRNA;Homo sapiens tripartite motif containing 2 (TRIM2)	transcript variant 5	mRNA;PREDICTED: Homo sapiens tripartite motif containing 2 (TRIM2)	transcript variant X20	mRNA;Homo sapiens tripartite motif containing 2 (TRIM2)	transcript variant 2	mRNA;PREDICTED: Homo sapiens tripartite motif containing 2 (TRIM2)	transcript variant X24	mRNA;PREDICTED: Homo sapiens tripartite motif containing 2 (TRIM2)	transcript variant X3	mRNA;Homo sapiens tripartite motif containing 2 (TRIM2)	transcript variant 4	mRNA;PREDICTED: Homo sapiens tripartite motif containing 2 (TRIM2)	transcript variant X12	mRNA;PREDICTED: Homo sapiens tripartite motif containing 2 (TRIM2)	transcript variant X23	mRNA;Homo sapiens tripartite motif containing 2 (TRIM2)	transcript variant 3	mRNA;PREDICTED: Homo sapiens tripartite motif containing 2 (TRIM2)	transcript variant X21	mRNA;PREDICTED: Homo sapiens tripartite motif containing 2 (TRIM2)	transcript variant X19	mRNA;PREDICTED: Homo sapiens tripartite motif containing 2 (TRIM2)	transcript variant X16	mRNA;PREDICTED: Homo sapiens tripartite motif containing 2 (TRIM2)	transcript variant X7	mRNA;PREDICTED: Homo sapiens tripartite motif containing 2 (TRIM2)	transcript variant X11	mRNA;PREDICTED: Homo sapiens tripartite motif containing 2 (TRIM2)	transcript variant X17	mRNA;PREDICTED: Homo sapiens tripartite motif containing 2 (TRIM2)	transcript variant X8	mRNA;PREDICTED: Homo sapiens tripartite motif containing 2 (TRIM2)	transcript variant X4	mRNA;PREDICTED: Homo sapiens tripartite motif containing 2 (TRIM2)	transcript variant X2	mRNA;PREDICTED: Homo sapiens tripartite motif containing 2 (TRIM2)	transcript variant X13	mRNA;Homo sapiens tripartite motif containing 2 (TRIM2)	transcript variant 1	mRNA;PREDICTED: Homo sapiens tripartite motif containing 2 (TRIM2)	transcript variant X5	mRNA;PREDICTED: Homo sapiens tripartite motif containing 2 (TRIM2)	transcript variant X15
66.81;BNIP3L;"Homo sapiens BCL2 interacting protein 3 like (BNIP3L)	transcript variant 1	mRNA;PREDICTED: Homo sapiens BCL2/adenovirus E1B 19kDa interacting protein 3-like (BNIP3L)	transcript variant X1	mRNA"
66.68;EGFL6;"Homo sapiens EGF like domain multiple 6 (EGFL6)	transcript variant 1	mRNA;Homo sapiens EGF like domain multiple 6 (EGFL6)	transcript variant 2	mRNA"
66.67;MRPS24;Homo sapiens mitochondrial ribosomal protein S24 (MRPS24)	mRNA
66.67;DNAJB2;"Homo sapiens DnaJ heat shock protein family (Hsp40) member B2 (DNAJB2)	transcript variant 2	mRNA;Homo sapiens DnaJ heat shock protein family (Hsp40) member B2 (DNAJB2)	transcript variant 1	mRNA"
66.58;SFPQ;"Homo sapiens splicing factor proline and glutamine rich (SFPQ)	transcript variant 1	mRNA;PREDICTED: Homo sapiens splicing factor proline/glutamine-rich (SFPQ)	transcript variant X5	mRNA;PREDICTED: Homo sapiens splicing factor proline/glutamine-rich (SFPQ)	transcript variant X6	mRNA;PREDICTED: Homo sapiens splicing factor proline/glutamine-rich (SFPQ)	transcript variant X2	mRNA;PREDICTED: Homo sapiens splicing factor proline/glutamine-rich (SFPQ)	transcript variant X3	mRNA;PREDICTED: Homo sapiens splicing factor proline/glutamine-rich (SFPQ)	transcript variant X1	mRNA;PREDICTED: Homo sapiens splicing factor proline/glutamine-rich (SFPQ)	transcript variant X4	mRNA"
66.57;TRA2B;"Homo sapiens transformer 2 beta homolog (TRA2B)	transcript variant 1	mRNA;PREDICTED: Homo sapiens transformer 2 beta homolog (Drosophila) (TRA2B)	transcript variant X3	mRNA;PREDICTED: Homo sapiens transformer 2 beta homolog (Drosophila) (TRA2B)	transcript variant X1	mRNA;Homo sapiens transformer 2 beta homolog (TRA2B)	transcript variant 2	mRNA;PREDICTED: Homo sapiens transformer 2 beta homolog (Drosophila) (TRA2B)	transcript variant X2	mRNA"
66.53;ACTR10;"PREDICTED: Homo sapiens actin-related protein 10 homolog (ACTR10)	transcript variant X3	mRNA;PREDICTED: Homo sapiens actin-related protein 10 homolog (ACTR10)	transcript variant X2	mRNA;PREDICTED: Homo sapiens actin-related protein 10 homolog (ACTR10)	transcript variant X1	mRNA;PREDICTED: Homo sapiens actin-related protein 10 homolog (ACTR10)	transcript variant X4	mRNA;Homo sapiens actin related protein 10 homolog (ACTR10)	mRNA"
66.48;MRPL43;"PREDICTED: Homo sapiens mitochondrial ribosomal protein L43 (MRPL43)	transcript variant X4	mRNA;Homo sapiens mitochondrial ribosomal protein L43 (MRPL43)	transcript variant 1	mRNA;Homo sapiens mitochondrial ribosomal protein L43 (MRPL43)	transcript variant 3	mRNA;Homo sapiens mitochondrial ribosomal protein L43 (MRPL43)	transcript variant 4	mRNA;PREDICTED: Homo sapiens mitochondrial ribosomal protein L43 (MRPL43)	transcript variant X3	mRNA;Homo sapiens mitochondrial ribosomal protein L43 (MRPL43)	transcript variant 2	mRNA;Homo sapiens mitochondrial ribosomal protein L43 (MRPL43)	transcript variant 5	mRNA;PREDICTED: Homo sapiens mitochondrial ribosomal protein L43 (MRPL43)	transcript variant X1	mRNA"
66.44;HNRNPM;"PREDICTED: Homo sapiens heterogeneous nuclear ribonucleoprotein M (HNRNPM)	transcript variant X15	mRNA;Homo sapiens heterogeneous nuclear ribonucleoprotein M (HNRNPM)	transcript variant 1	mRNA;Homo sapiens heterogeneous nuclear ribonucleoprotein M (HNRNPM)	transcript variant 3	mRNA;PREDICTED: Homo sapiens heterogeneous nuclear ribonucleoprotein M (HNRNPM)	transcript variant X8	mRNA;PREDICTED: Homo sapiens heterogeneous nuclear ribonucleoprotein M (HNRNPM)	transcript variant X9	mRNA;PREDICTED: Homo sapiens heterogeneous nuclear ribonucleoprotein M (HNRNPM)	transcript variant X3	mRNA;PREDICTED: Homo sapiens heterogeneous nuclear ribonucleoprotein M (HNRNPM)	transcript variant X13	mRNA;PREDICTED: Homo sapiens heterogeneous nuclear ribonucleoprotein M (HNRNPM)	transcript variant X7	mRNA;PREDICTED: Homo sapiens heterogeneous nuclear ribonucleoprotein M (HNRNPM)	transcript variant X1	mRNA;PREDICTED: Homo sapiens heterogeneous nuclear ribonucleoprotein M (HNRNPM)	transcript variant X2	mRNA;PREDICTED: Homo sapiens heterogeneous nuclear ribonucleoprotein M (HNRNPM)	transcript variant X14	mRNA;PREDICTED: Homo sapiens heterogeneous nuclear ribonucleoprotein M (HNRNPM)	transcript variant X10	mRNA;PREDICTED: Homo sapiens heterogeneous nuclear ribonucleoprotein M (HNRNPM)	transcript variant X5	mRNA;PREDICTED: Homo sapiens heterogeneous nuclear ribonucleoprotein M (HNRNPM)	transcript variant X12	mRNA;PREDICTED: Homo sapiens heterogeneous nuclear ribonucleoprotein M (HNRNPM)	transcript variant X4	mRNA;Homo sapiens heterogeneous nuclear ribonucleoprotein M (HNRNPM)	transcript variant 2	mRNA;PREDICTED: Homo sapiens heterogeneous nuclear ribonucleoprotein M (HNRNPM)	transcript variant X11	mRNA;PREDICTED: Homo sapiens heterogeneous nuclear ribonucleoprotein M (HNRNPM)	transcript variant X6	mRNA"
66.42;C1orf122;"Homo sapiens chromosome 1 open reading frame 122 (C1orf122)	transcript variant 1	mRNA;Homo sapiens chromosome 1 open reading frame 122 (C1orf122)	transcript variant 2	mRNA"
66.33;RBFOX2;"PREDICTED: Homo sapiens RNA binding protein	fox-1 homolog 2 (RBFOX2)	transcript variant X11	mRNA;PREDICTED: Homo sapiens RNA binding protein	fox-1 homolog 2 (RBFOX2)	transcript variant X9	mRNA;Homo sapiens RNA binding protein	fox-1 homolog 2 (RBFOX2)	transcript variant 2	mRNA;PREDICTED: Homo sapiens RNA binding protein	fox-1 homolog 2 (RBFOX2)	transcript variant X13	mRNA;PREDICTED: Homo sapiens RNA binding protein	fox-1 homolog 2 (RBFOX2)	transcript variant X16	mRNA;PREDICTED: Homo sapiens RNA binding protein	fox-1 homolog 2 (RBFOX2)	transcript variant X22	mRNA;Homo sapiens RNA binding protein	fox-1 homolog 2 (RBFOX2)	transcript variant 6	mRNA;PREDICTED: Homo sapiens RNA binding protein	fox-1 homolog 2 (RBFOX2)	transcript variant X31	mRNA;PREDICTED: Homo sapiens RNA binding protein	fox-1 homolog 2 (RBFOX2)	transcript variant X28	mRNA;PREDICTED: Homo sapiens RNA binding protein	fox-1 homolog 2 (RBFOX2)	transcript variant X20	mRNA;PREDICTED: Homo sapiens RNA binding protein	fox-1 homolog 2 (RBFOX2)	transcript variant X12	mRNA;PREDICTED: Homo sapiens RNA binding protein	fox-1 homolog 2 (RBFOX2)	transcript variant X6	mRNA;PREDICTED: Homo sapiens RNA binding protein	fox-1 homolog 2 (RBFOX2)	transcript variant X29	mRNA;Homo sapiens RNA binding protein	fox-1 homolog 2 (RBFOX2)	transcript variant 5	mRNA;PREDICTED: Homo sapiens RNA binding protein	fox-1 homolog 2 (RBFOX2)	transcript variant X24	mRNA;PREDICTED: Homo sapiens RNA binding protein	fox-1 homolog 2 (RBFOX2)	transcript variant X21	mRNA;PREDICTED: Homo sapiens RNA binding protein	fox-1 homolog 2 (RBFOX2)
66.29;SAT2;"PREDICTED: Homo sapiens spermidine/spermine N1-acetyltransferase family member 2 (SAT2)	transcript variant X1	mRNA;Homo sapiens spermidine/spermine N1-acetyltransferase family member 2 (SAT2)	transcript variant 4	mRNA;Homo sapiens spermidine/spermine N1-acetyltransferase family member 2 (SAT2)	transcript variant 1	mRNA;PREDICTED: Homo sapiens spermidine/spermine N1-acetyltransferase family member 2 (SAT2)	transcript variant X2	mRNA;Homo sapiens spermidine/spermine N1-acetyltransferase family member 2 (SAT2)	transcript variant 3	mRNA;Homo sapiens spermidine/spermine N1-acetyltransferase family member 2 (SAT2)	transcript variant 2	mRNA"
66.26;MRPL33;"Homo sapiens mitochondrial ribosomal protein L33 (MRPL33)	transcript variant 2	mRNA;Homo sapiens mitochondrial ribosomal protein L33 (MRPL33)	transcript variant 1	mRNA"
66.24;HSD17B4;"Homo sapiens hydroxysteroid 17-beta dehydrogenase 4 (HSD17B4)	transcript variant 1	mRNA;Homo sapiens hydroxysteroid 17-beta dehydrogenase 4 (HSD17B4)	transcript variant 5	mRNA;Homo sapiens hydroxysteroid 17-beta dehydrogenase 4 (HSD17B4)	transcript variant 4	mRNA;Homo sapiens hydroxysteroid 17-beta dehydrogenase 4 (HSD17B4)	transcript variant 3	mRNA;Homo sapiens hydroxysteroid 17-beta dehydrogenase 4 (HSD17B4)	transcript variant 2	mRNA"
66.22;G3BP2;"PREDICTED: Homo sapiens G3BP stress granule assembly factor 2 (G3BP2)	transcript variant X7	mRNA;PREDICTED: Homo sapiens G3BP stress granule assembly factor 2 (G3BP2)	transcript variant X2	mRNA;PREDICTED: Homo sapiens G3BP stress granule assembly factor 2 (G3BP2)	transcript variant X6	mRNA;PREDICTED: Homo sapiens G3BP stress granule assembly factor 2 (G3BP2)	transcript variant X4	mRNA;PREDICTED: Homo sapiens G3BP stress granule assembly factor 2 (G3BP2)	transcript variant X5	mRNA;Homo sapiens G3BP stress granule assembly factor 2 (G3BP2)	transcript variant 3	mRNA;Homo sapiens G3BP stress granule assembly factor 2 (G3BP2)	transcript variant 2	mRNA;Homo sapiens G3BP stress granule assembly factor 2 (G3BP2)	transcript variant 1	mRNA;PREDICTED: Homo sapiens G3BP stress granule assembly factor 2 (G3BP2)	transcript variant X1	mRNA;PREDICTED: Homo sapiens G3BP stress granule assembly factor 2 (G3BP2)	transcript variant X3	mRNA"
66.2;GSN;"PREDICTED: Homo sapiens gelsolin (GSN)	transcript variant X10	mRNA;Homo sapiens gelsolin (GSN)	transcript variant 1	mRNA;Homo sapiens gelsolin (GSN)	transcript variant 6	mRNA;PREDICTED: Homo sapiens gelsolin (GSN)	transcript variant X2	mRNA;PREDICTED: Homo sapiens gelsolin (GSN)	transcript variant X8	mRNA;PREDICTED: Homo sapiens gelsolin (GSN)	transcript variant X4	mRNA;PREDICTED: Homo sapiens gelsolin (GSN)	transcript variant X3	mRNA;PREDICTED: Homo sapiens gelsolin (GSN)	transcript variant X1	mRNA;Homo sapiens gelsolin (GSN)	transcript variant 8	mRNA;PREDICTED: Homo sapiens gelsolin (GSN)	transcript variant X19	mRNA;Homo sapiens gelsolin (GSN)	transcript variant 4	mRNA;PREDICTED: Homo sapiens gelsolin (GSN)	transcript variant X15	mRNA;Homo sapiens gelsolin (GSN)	transcript variant 2	mRNA;Homo sapiens gelsolin (GSN)	transcript variant 7	mRNA;PREDICTED: Homo sapiens gelsolin (GSN)	transcript variant X18	mRNA;Homo sapiens gelsolin (GSN)	transcript variant 10	mRNA;PREDICTED: Homo sapiens gelsolin (GSN)	transcript variant X9	mRNA;PREDICTED: Homo sapiens gelsolin (GSN)	transcript variant X7	mRNA;PREDICTED: Homo sapiens gelsolin (GSN)	transcript variant X16	mRNA;Homo sapiens gelsolin (GSN)	transcript variant 3	mRNA;Homo sapiens gelsolin (GSN)	transcript variant 9	mRNA;PREDICTED: Homo sapiens gelsolin (GSN)	transcript variant X13	mRNA;PREDICTED: Homo sapiens gelsolin (GSN)	transcript variant X22	mRNA;PREDICTED: Homo sapiens gelsolin (GSN)	transcript variant X14	mRNA;PREDICTED: Homo sapiens gelsolin (GSN)	transcript variant X11
66.19;KDELR2;"Homo sapiens KDEL endoplasmic reticulum protein retention receptor 2 (KDELR2)	transcript variant 1	mRNA;Homo sapiens KDEL endoplasmic reticulum protein retention receptor 2 (KDELR2)	transcript variant 2	mRNA"
66.02;METTL26;"Homo sapiens methyltransferase like 26 (METTL26)	transcript variant 3	mRNA;Homo sapiens methyltransferase like 26 (METTL26)	transcript variant 1	mRNA;Homo sapiens methyltransferase like 26 (METTL26)	transcript variant 4	mRNA;Homo sapiens methyltransferase like 26 (METTL26)	transcript variant 2	mRNA;Homo sapiens methyltransferase like 26 (METTL26)	transcript variant 9	mRNA;PREDICTED: Homo sapiens chromosome 16 open reading frame 13 (C16orf13)	transcript variant X1	mRNA;Homo sapiens methyltransferase like 26 (METTL26)	transcript variant 7	mRNA;PREDICTED: Homo sapiens chromosome 16 open reading frame 13 (C16orf13)	transcript variant X2	mRNA"
66;IFI27L2;Homo sapiens interferon alpha inducible protein 27 like 2 (IFI27L2)	mRNA
65.96;PSAT1;"Homo sapiens phosphoserine aminotransferase 1 (PSAT1)	transcript variant 1	mRNA;Homo sapiens phosphoserine aminotransferase 1 (PSAT1)	transcript variant 2	mRNA"
65.92;MAPK8IP1;"Homo sapiens mitogen-activated protein kinase 8 interacting protein 1 (MAPK8IP1)	mRNA;PREDICTED: Homo sapiens mitogen-activated protein kinase 8 interacting protein 1 (MAPK8IP1)	transcript variant X1	mRNA"
65.9;PINK1;Homo sapiens PTEN induced putative kinase 1 (PINK1)	mRNA
65.88;VPS35;"Homo sapiens VPS35	retromer complex component (VPS35)	mRNA;PREDICTED: Homo sapiens VPS35 retromer complex component (VPS35)	transcript variant X2	mRNA;PREDICTED: Homo sapiens VPS35 retromer complex component (VPS35)	transcript variant X1	mRNA"
65.86;ETFB;"Homo sapiens electron transfer flavoprotein beta subunit (ETFB)	transcript variant 1	mRNA;Homo sapiens electron transfer flavoprotein beta subunit (ETFB)	transcript variant 2	mRNA"
65.83;EI24;"PREDICTED: Homo sapiens EI24	autophagy associated transmembrane protein (EI24)	transcript variant X3	mRNA;PREDICTED: Homo sapiens EI24	autophagy associated transmembrane protein (EI24)	transcript variant X1	mRNA;PREDICTED: Homo sapiens EI24	autophagy associated transmembrane protein (EI24)	transcript variant X2	mRNA;Homo sapiens EI24	autophagy associated transmembrane protein (EI24)	transcript variant 3	mRNA;Homo sapiens EI24	autophagy associated transmembrane protein (EI24)	transcript variant 1	mRNA"
65.58;NDUFA2;"Homo sapiens NADH:ubiquinone oxidoreductase subunit A2 (NDUFA2)	transcript variant 2	mRNA;Homo sapiens NADH:ubiquinone oxidoreductase subunit A2 (NDUFA2)	transcript variant 1	mRNA"
65.58;RRAGA;Homo sapiens Ras related GTP binding A (RRAGA)	mRNA
65.57;MFF;"PREDICTED: Homo sapiens mitochondrial fission factor (MFF)	transcript variant X14	mRNA;Homo sapiens mitochondrial fission factor (MFF)	transcript variant 3	mRNA;Homo sapiens mitochondrial fission factor (MFF)	transcript variant 1	mRNA;PREDICTED: Homo sapiens mitochondrial fission factor (MFF)	transcript variant X5	mRNA;PREDICTED: Homo sapiens mitochondrial fission factor (MFF)	transcript variant X7	mRNA;PREDICTED: Homo sapiens mitochondrial fission factor (MFF)	transcript variant X11	mRNA;Homo sapiens mitochondrial fission factor (MFF)	transcript variant 5	mRNA;PREDICTED: Homo sapiens mitochondrial fission factor (MFF)	transcript variant X8	mRNA;PREDICTED: Homo sapiens mitochondrial fission factor (MFF)	transcript variant X4	mRNA;Homo sapiens mitochondrial fission factor (MFF)	transcript variant 9	mRNA;Homo sapiens mitochondrial fission factor (MFF)	transcript variant 2	mRNA;PREDICTED: Homo sapiens mitochondrial fission factor (MFF)	transcript variant X2	mRNA;Homo sapiens mitochondrial fission factor (MFF)	transcript variant 7	mRNA;PREDICTED: Homo sapiens mitochondrial fission factor (MFF)	transcript variant X1	mRNA;PREDICTED: Homo sapiens mitochondrial fission factor (MFF)	transcript variant X10	mRNA;PREDICTED: Homo sapiens mitochondrial fission factor (MFF)	transcript variant X12	mRNA;PREDICTED: Homo sapiens mitochondrial fission factor (MFF)	transcript variant X17	mRNA;PREDICTED: Homo sapiens mitochondrial fission factor (MFF)	transcript variant X15	mRNA;PREDICTED: Homo sapiens mitochondrial fission factor (MFF)	transcript variant X9	mRNA;PREDICTED: Homo sapiens mitochondrial fission factor (MFF)	transcript variant X13	mRNA;PREDICTED: Homo sapiens mitochondrial fission factor (MFF)	transcript variant X16	mRNA;PREDICTED: Homo sapiens mitochondrial fission factor (MFF)	transcript variant X3	mRNA;PREDICTED: Homo sapiens mitochondrial fission factor (MFF)	transcript variant X6	mRNA;Homo sapiens mitochondrial fission factor (MFF)	transcript variant 8	mRNA;Homo sapiens mitochondrial fission factor (MFF)	transcript variant 4
65.54;IFI6;"Homo sapiens interferon alpha inducible protein 6 (IFI6)	transcript variant 2	mRNA;Homo sapiens interferon alpha inducible protein 6 (IFI6)	transcript variant 1	mRNA;Homo sapiens interferon alpha inducible protein 6 (IFI6)	transcript variant 3	mRNA"
65.54;UQCRC1;Homo sapiens ubiquinol-cytochrome c reductase core protein I (UQCRC1)	mRNA
65.53;METTL9;"PREDICTED: Homo sapiens methyltransferase like 9 (METTL9)	transcript variant X1	mRNA;Homo sapiens methyltransferase like 9 (METTL9)	transcript variant 2	mRNA;Homo sapiens methyltransferase like 9 (METTL9)	transcript variant 3	mRNA;Homo sapiens methyltransferase like 9 (METTL9)	transcript variant 4	mRNA;Homo sapiens methyltransferase like 9 (METTL9)	transcript variant 1	mRNA"
65.49;AKR1B1;"PREDICTED: Homo sapiens aldo-keto reductase family 1	member B1 (aldose reductase) (AKR1B1)	transcript variant X1	mRNA;Homo sapiens aldo-keto reductase family 1 member B (AKR1B1)	mRNA"
65.44;CD9;"Homo sapiens CD9 molecule (CD9)	transcript variant 1	mRNA;PREDICTED: Homo sapiens CD9 molecule (CD9)	transcript variant X1	mRNA;PREDICTED: Homo sapiens CD9 molecule (CD9)	transcript variant X2	mRNA"
65.43;ATP6V0D1;"PREDICTED: Homo sapiens ATPase H+ transporting V0 subunit d1 (ATP6V0D1)	transcript variant X3	mRNA;PREDICTED: Homo sapiens ATPase H+ transporting V0 subunit d1 (ATP6V0D1)	transcript variant X2	mRNA;PREDICTED: Homo sapiens ATPase H+ transporting V0 subunit d1 (ATP6V0D1)	transcript variant X1	mRNA;Homo sapiens ATPase H+ transporting V0 subunit d1 (ATP6V0D1)	mRNA"
65.27;CLASP2;"PREDICTED: Homo sapiens cytoplasmic linker associated protein 2 (CLASP2)	transcript variant X27	mRNA;PREDICTED: Homo sapiens cytoplasmic linker associated protein 2 (CLASP2)	transcript variant X7	mRNA;PREDICTED: Homo sapiens cytoplasmic linker associated protein 2 (CLASP2)	transcript variant X2	mRNA;PREDICTED: Homo sapiens cytoplasmic linker associated protein 2 (CLASP2)	transcript variant X14	mRNA;PREDICTED: Homo sapiens cytoplasmic linker associated protein 2 (CLASP2)	transcript variant X38	mRNA;PREDICTED: Homo sapiens cytoplasmic linker associated protein 2 (CLASP2)	transcript variant X44	mRNA;PREDICTED: Homo sapiens cytoplasmic linker associated protein 2 (CLASP2)	transcript variant X29	mRNA;PREDICTED: Homo sapiens cytoplasmic linker associated protein 2 (CLASP2)	transcript variant X22	mRNA;Homo sapiens cytoplasmic linker associated protein 2 (CLASP2)	transcript variant 2	mRNA;PREDICTED: Homo sapiens cytoplasmic linker associated protein 2 (CLASP2)	transcript variant X39	mRNA;PREDICTED: Homo sapiens cytoplasmic linker associated protein 2 (CLASP2)	transcript variant X13	mRNA;PREDICTED: Homo sapiens cytoplasmic linker associated protein 2 (CLASP2)	transcript variant X26	mRNA;PREDICTED: Homo sapiens cytoplasmic linker associated protein 2 (CLASP2)	transcript variant X41	mRNA;PREDICTED: Homo sapiens cytoplasmic linker associated protein 2 (CLASP2)	transcript variant X23	mRNA;PREDICTED: Homo sapiens cytoplasmic linker associated protein 2 (CLASP2)	transcript variant X9	mRNA;PREDICTED: Homo sapiens cytoplasmic linker associated protein 2 (CLASP2)	transcript variant X48	mRNA;PREDICTED: Homo sapiens cytoplasmic linker associated protein 2 (CLASP2)	transcript variant X24	mRNA;PREDICTED: Homo sapiens cytoplasmic linker associated protein 2 (CLASP2)	transcript variant X17	mRNA;PREDICTED: Homo sapiens cytoplasmic linker associated protein 2 (CLASP2)	transcript variant X5	mRNA;PREDICTED: Homo sapiens cytoplasmic linker associated protein 2 (CLASP2)	transcript variant X45	mRNA;PREDICTED: Homo sapiens cytoplasmic linker associated protein 2 (CLASP2)	transcript variant X11	mRNA;PREDICTED: Homo sapiens cytoplasmic linker associated protein 2 (CLASP2)	transcript variant X43	mRNA;PREDICTED: Homo sapiens cytoplasmic linker associated protein 2 (CLASP2)	transcript variant X28	mRNA;PREDICTED: Homo sapiens cytoplasmic linker associated protein 2 (CLASP2)	transcript variant X18	mRNA;PREDICTED: Homo sapiens cytoplasmic linker associated protein 2 (CLASP2)	transcript variant X3
65.18;PBXIP1;"Homo sapiens PBX homeobox interacting protein 1 (PBXIP1)	transcript variant 3	mRNA;Homo sapiens PBX homeobox interacting protein 1 (PBXIP1)	transcript variant 1	mRNA;Homo sapiens PBX homeobox interacting protein 1 (PBXIP1)	transcript variant 2	mRNA"
65.16;ADD3;"Homo sapiens adducin 3 (ADD3)	transcript variant 7	mRNA;Homo sapiens adducin 3 (ADD3)	transcript variant 3	mRNA;Homo sapiens adducin 3 (ADD3)	transcript variant 2	mRNA;Homo sapiens adducin 3 (ADD3)	transcript variant 1	mRNA;Homo sapiens adducin 3 (ADD3)	transcript variant 5	mRNA;Homo sapiens adducin 3 (ADD3)	transcript variant 4	mRNA;Homo sapiens adducin 3 (ADD3)	transcript variant 6	mRNA"
65.15;VEGFB;"Homo sapiens vascular endothelial growth factor B (VEGFB)	transcript variant VEGFB-167	mRNA;Homo sapiens vascular endothelial growth factor B (VEGFB)	transcript variant VEGFB-186	mRNA"
65.15;ASNA1;Homo sapiens arsA arsenite transporter	ATP-binding	homolog 1 (bacterial) (ASNA1)	mRNA
65.13;CADM3;"Homo sapiens cell adhesion molecule 3 (CADM3)	transcript variant 1	mRNA;Homo sapiens cell adhesion molecule 3 (CADM3)	transcript variant 2	mRNA"
65.11;COPS8;"Homo sapiens COP9 signalosome subunit 8 (COPS8)	transcript variant 2	mRNA;Homo sapiens COP9 signalosome subunit 8 (COPS8)	transcript variant 1	mRNA"
65.1;TPM3;"Homo sapiens tropomyosin 3 (TPM3)	transcript variant Tpm3.1	mRNA;Homo sapiens tropomyosin 3 (TPM3)	transcript variant 8	mRNA;Homo sapiens tropomyosin 3 (TPM3)	transcript variant Tpm3.5	mRNA;Homo sapiens tropomyosin 3 (TPM3)	transcript variant 9	mRNA;Homo sapiens tropomyosin 3 (TPM3)	transcript variant Tpm3.2	mRNA;Homo sapiens tropomyosin 3 (TPM3)	transcript variant Tpm3.7	mRNA;Homo sapiens tropomyosin 3 (TPM3)	transcript variant Tpm3.12	mRNA;Homo sapiens tropomyosin 3 (TPM3)	transcript variant Tpm3.4	mRNA;Homo sapiens tropomyosin 3 (TPM3)	transcript variant 6	mRNA"
65.1;RBM4;"Homo sapiens RNA binding motif protein 4 (RBM4)	transcript variant 2	mRNA;Homo sapiens RNA binding motif protein 4 (RBM4)	transcript variant 1	mRNA;Homo sapiens RNA binding motif protein 4 (RBM4)	transcript variant 3	mRNA"
65.07;HSPH1;"PREDICTED: Homo sapiens heat shock protein family H (Hsp110) member 1 (HSPH1)	transcript variant X4	mRNA;Homo sapiens heat shock protein family H (Hsp110) member 1 (HSPH1)	transcript variant 1	mRNA;Homo sapiens heat shock protein family H (Hsp110) member 1 (HSPH1)	transcript variant 3	mRNA;PREDICTED: Homo sapiens heat shock protein family H (Hsp110) member 1 (HSPH1)	transcript variant X2	mRNA;PREDICTED: Homo sapiens heat shock protein family H (Hsp110) member 1 (HSPH1)	transcript variant X7	mRNA;PREDICTED: Homo sapiens heat shock protein family H (Hsp110) member 1 (HSPH1)	transcript variant X6	mRNA;PREDICTED: Homo sapiens heat shock protein family H (Hsp110) member 1 (HSPH1)	transcript variant X5	mRNA;PREDICTED: Homo sapiens heat shock protein family H (Hsp110) member 1 (HSPH1)	transcript variant X1	mRNA;Homo sapiens heat shock protein family H (Hsp110) member 1 (HSPH1)	transcript variant 4	mRNA;PREDICTED: Homo sapiens heat shock protein family H (Hsp110) member 1 (HSPH1)	transcript variant X3	mRNA;Homo sapiens heat shock protein family H (Hsp110) member 1 (HSPH1)	transcript variant 2	mRNA"
65.01;LRRC4B;"PREDICTED: Homo sapiens leucine rich repeat containing 4B (LRRC4B)	transcript variant X1	mRNA;PREDICTED: Homo sapiens leucine rich repeat containing 4B (LRRC4B)	transcript variant X3	mRNA;PREDICTED: Homo sapiens leucine rich repeat containing 4B (LRRC4B)	transcript variant X2	mRNA;Homo sapiens leucine rich repeat containing 4B (LRRC4B)	transcript variant 2	mRNA"
64.99;ARL8A;"Homo sapiens ADP ribosylation factor like GTPase 8A (ARL8A)	transcript variant 2	mRNA;Homo sapiens ADP ribosylation factor like GTPase 8A (ARL8A)	transcript variant 1	mRNA"
64.99;NUTF2;"Homo sapiens nuclear transport factor 2 (NUTF2)	transcript variant 1	mRNA;Homo sapiens nuclear transport factor 2 (NUTF2)	transcript variant 5	mRNA;Homo sapiens nuclear transport factor 2 (NUTF2)	transcript variant 2	mRNA;Homo sapiens nuclear transport factor 2 (NUTF2)	transcript variant 4	mRNA;Homo sapiens nuclear transport factor 2 (NUTF2)	transcript variant 3	mRNA"
64.99;RIC3;"PREDICTED: Homo sapiens RIC3 acetylcholine receptor chaperone (RIC3)	transcript variant X21	mRNA;PREDICTED: Homo sapiens RIC3 acetylcholine receptor chaperone (RIC3)	transcript variant X12	mRNA;PREDICTED: Homo sapiens RIC3 acetylcholine receptor chaperone (RIC3)	transcript variant X3	mRNA;Homo sapiens RIC3 acetylcholine receptor chaperone (RIC3)	transcript variant 3	mRNA;PREDICTED: Homo sapiens RIC3 acetylcholine receptor chaperone (RIC3)	transcript variant X20	mRNA;Homo sapiens RIC3 acetylcholine receptor chaperone (RIC3)	transcript variant 2	mRNA;PREDICTED: Homo sapiens RIC3 acetylcholine receptor chaperone (RIC3)	transcript variant X14	mRNA;Homo sapiens RIC3 acetylcholine receptor chaperone (RIC3)	transcript variant 1	mRNA;Homo sapiens RIC3 acetylcholine receptor chaperone (RIC3)	transcript variant 4	mRNA;PREDICTED: Homo sapiens RIC3 acetylcholine receptor chaperone (RIC3)	transcript variant X10	mRNA;PREDICTED: Homo sapiens RIC3 acetylcholine receptor chaperone (RIC3)	transcript variant X7	mRNA"
[truncated: 16,918 more rows]
[truncated: 119 more columns]
