# Supplementary material for: Human cortical spheroids with a high diversity of innately developing brain cell types
Source: Stem Cell Res Ther. 2023 Mar 23;14:50. doi: 10.1186/s13287-023-03261-3 (PMC10035191; doi:10.1186/s13287-023-03261-3)
Supplement: Supplementary file 10 — Additional file 10. Levels of mRNA expression (FPKM values) as determined by RNA-seq analysis of total RNA from day-150 human cortical spheroids of batch-12. [file 13287_2023_3261_MOESM10_ESM.csv]

FPKM batch 12;Gene;Description gene
6752.86;EEF1A1;"PREDICTED: Homo sapiens eukaryotic translation elongation factor 1 alpha 1 (EEF1A1)	transcript variant X1	mRNA;Homo sapiens eukaryotic translation elongation factor 1 alpha 1 (EEF1A1)	mRNA"
4447.51;RPL41;"Homo sapiens ribosomal protein L41 (RPL41)	transcript variant 1	mRNA;Homo sapiens ribosomal protein L41 (RPL41)	transcript variant 2	mRNA"
3891.71;COL1A1;"Homo sapiens collagen type I alpha 1 chain (COL1A1)	mRNA;PREDICTED: Homo sapiens collagen type I alpha 1 (COL1A1)	transcript variant X2	mRNA;PREDICTED: Homo sapiens collagen type I alpha 1 (COL1A1)	transcript variant X1	mRNA;PREDICTED: Homo sapiens collagen type I alpha 1 (COL1A1)	transcript variant X3	mRNA"
3109.34;COL1A2;Homo sapiens collagen type I alpha 2 chain (COL1A2)	mRNA
2865.14;RPS27;Homo sapiens ribosomal protein S27 (RPS27)	mRNA
2848.82;COL3A1;Homo sapiens collagen type III alpha 1 chain (COL3A1)	mRNA
2636.01;RPLP1;"Homo sapiens ribosomal protein lateral stalk subunit P1 (RPLP1)	transcript variant 1	mRNA;Homo sapiens ribosomal protein lateral stalk subunit P1 (RPLP1)	transcript variant 2	mRNA"
2630.81;FTH1;Homo sapiens ferritin heavy chain 1 (FTH1)	mRNA
2628.05;RPS4X;Homo sapiens ribosomal protein S4	X-linked (RPS4X)	mRNA
2625.34;RPS11;Homo sapiens ribosomal protein S11 (RPS11)	mRNA
2510.56;RPS6;Homo sapiens ribosomal protein S6 (RPS6)	mRNA
2247.09;RPS2;Homo sapiens ribosomal protein S2 (RPS2)	mRNA
2099.35;SPARC;"Homo sapiens secreted protein acidic and cysteine rich (SPARC)	transcript variant 3	mRNA;Homo sapiens secreted protein acidic and cysteine rich (SPARC)	transcript variant 1	mRNA;Homo sapiens secreted protein acidic and cysteine rich (SPARC)	transcript variant 2	mRNA"
1940.42;RPLP0;"Homo sapiens ribosomal protein lateral stalk subunit P0 (RPLP0)	transcript variant 2	mRNA;Homo sapiens ribosomal protein lateral stalk subunit P0 (RPLP0)	transcript variant 1	mRNA"
1922.55;FTL;Homo sapiens ferritin light chain (FTL)	mRNA
1867.62;RPS15A;"Homo sapiens ribosomal protein S15a (RPS15A)	transcript variant 2	mRNA;Homo sapiens ribosomal protein S15a (RPS15A)	transcript variant 1	mRNA"
1816.14;VIM;"PREDICTED: Homo sapiens vimentin (VIM)	transcript variant X1	mRNA;Homo sapiens vimentin (VIM)	mRNA"
1781.76;RPL26;"Homo sapiens ribosomal protein L26 (RPL26)	transcript variant 2	mRNA;Homo sapiens ribosomal protein L26 (RPL26)	transcript variant 3	mRNA;Homo sapiens ribosomal protein L26 (RPL26)	transcript variant 1	mRNA"
1744.05;RPL23;Homo sapiens ribosomal protein L23 (RPL23)	mRNA
1728.75;RPL17;"Homo sapiens ribosomal protein L17 (RPL17)	transcript variant 4	mRNA;Homo sapiens ribosomal protein L17 (RPL17)	transcript variant 3	mRNA;Homo sapiens ribosomal protein L17 (RPL17)	transcript variant 2	mRNA;Homo sapiens ribosomal protein L17 (RPL17)	transcript variant 7	mRNA;Homo sapiens ribosomal protein L17 (RPL17)	transcript variant 5	mRNA;Homo sapiens ribosomal protein L17 (RPL17)	transcript variant 6	mRNA;Homo sapiens ribosomal protein L17 (RPL17)	transcript variant 8	mRNA;Homo sapiens ribosomal protein L17 (RPL17)	transcript variant 1	mRNA"
1695.37;RPL13A;"Homo sapiens ribosomal protein L13a (RPL13A)	transcript variant 2	mRNA;Homo sapiens ribosomal protein L13a (RPL13A)	transcript variant 1	mRNA"
1676.78;RPS24;"Homo sapiens ribosomal protein S24 (RPS24)	transcript variant a	mRNA;Homo sapiens ribosomal protein S24 (RPS24)	transcript variant d	mRNA;Homo sapiens ribosomal protein S24 (RPS24)	transcript variant e	mRNA;Homo sapiens ribosomal protein S24 (RPS24)	transcript variant b	mRNA;Homo sapiens ribosomal protein S24 (RPS24)	transcript variant f	mRNA;Homo sapiens ribosomal protein S24 (RPS24)	transcript variant c	mRNA"
1652.4;COL2A1;"PREDICTED: Homo sapiens collagen type II alpha 1 (COL2A1)	transcript variant X2	mRNA;PREDICTED: Homo sapiens collagen type II alpha 1 (COL2A1)	transcript variant X3	mRNA;PREDICTED: Homo sapiens collagen type II alpha 1 (COL2A1)	transcript variant X4	mRNA;Homo sapiens collagen type II alpha 1 chain (COL2A1)	transcript variant 2	mRNA;PREDICTED: Homo sapiens collagen type II alpha 1 (COL2A1)	transcript variant X1	mRNA;Homo sapiens collagen type II alpha 1 chain (COL2A1)	transcript variant 1	mRNA"
1645.61;RPS8;Homo sapiens ribosomal protein S8 (RPS8)	mRNA
1615.67;RPS3A;"Homo sapiens ribosomal protein S3A (RPS3A)	transcript variant 2	mRNA;Homo sapiens ribosomal protein S3A (RPS3A)	transcript variant 1	mRNA"
1596.33;RPL4;Homo sapiens ribosomal protein L4 (RPL4)	mRNA
1568.86;RPS18;Homo sapiens ribosomal protein S18 (RPS18)	mRNA
1534.12;RPS17;Homo sapiens ribosomal protein S17 (RPS17)	transcript variant 1	mRNA
1525.73;RPL37A;Homo sapiens ribosomal protein L37a (RPL37A)	mRNA
1501.59;RPL18A;Homo sapiens ribosomal protein L18a (RPL18A)	mRNA
1488.18;RPL3;"Homo sapiens ribosomal protein L3 (RPL3)	transcript variant 2	mRNA;Homo sapiens ribosomal protein L3 (RPL3)	transcript variant 1	mRNA"
1442.74;EEF1G;Homo sapiens eukaryotic translation elongation factor 1 gamma (EEF1G)	mRNA
1440.21;RPL19;"Homo sapiens ribosomal protein L19 (RPL19)	transcript variant 1	mRNA;PREDICTED: Homo sapiens ribosomal protein L19 (RPL19)	transcript variant X1	mRNA"
1435.17;RPL11;"Homo sapiens ribosomal protein L11 (RPL11)	transcript variant 2	mRNA;Homo sapiens ribosomal protein L11 (RPL11)	transcript variant 1	mRNA"
1433.37;RPL30;Homo sapiens ribosomal protein L30 (RPL30)	mRNA
1429.17;ACTB;Homo sapiens actin beta (ACTB)	mRNA
1350.8;RPL7A;Homo sapiens ribosomal protein L7a (RPL7A)	mRNA
1349.83;RPL21;Homo sapiens ribosomal protein L21 (RPL21)	mRNA
1331.95;RPL9;"Homo sapiens ribosomal protein L9 (RPL9)	transcript variant 2	mRNA;Homo sapiens ribosomal protein L9 (RPL9)	transcript variant 1	mRNA"
1320.19;RPS25;Homo sapiens ribosomal protein S25 (RPS25)	mRNA
1313.28;RPL7;"PREDICTED: Homo sapiens ribosomal protein L7 (RPL7)	transcript variant X1	mRNA;Homo sapiens ribosomal protein L7 (RPL7)	mRNA"
1311.16;RPL27;Homo sapiens ribosomal protein L27 (RPL27)	mRNA
1259.63;EEF2;Homo sapiens eukaryotic translation elongation factor 2 (EEF2)	mRNA
1246.5;RPL12;Homo sapiens ribosomal protein L12 (RPL12)	mRNA
1229.21;RPS14;"Homo sapiens ribosomal protein S14 (RPS14)	transcript variant 1	mRNA;PREDICTED: Homo sapiens ribosomal protein S14 (RPS14)	transcript variant X1	mRNA;Homo sapiens ribosomal protein S14 (RPS14)	transcript variant 3	mRNA;Homo sapiens ribosomal protein S14 (RPS14)	transcript variant 2	mRNA"
1222.67;RPL5;Homo sapiens ribosomal protein L5 (RPL5)	mRNA
1187.86;RPL8;"PREDICTED: Homo sapiens ribosomal protein L8 (RPL8)	transcript variant X1	mRNA;Homo sapiens ribosomal protein L8 (RPL8)	transcript variant 1	mRNA;Homo sapiens ribosomal protein L8 (RPL8)	transcript variant 2	mRNA;Homo sapiens ribosomal protein L8 (RPL8)	transcript variant 4	mRNA;Homo sapiens ribosomal protein L8 (RPL8)	transcript variant 3	mRNA"
1156.89;ACTG1;"Homo sapiens actin gamma 1 (ACTG1)	transcript variant 1	mRNA;Homo sapiens actin gamma 1 (ACTG1)	transcript variant 2	mRNA"
1145.63;RPS19;"Homo sapiens ribosomal protein S19 (RPS19)	transcript variant 4	mRNA;Homo sapiens ribosomal protein S19 (RPS19)	transcript variant 2	mRNA;Homo sapiens ribosomal protein S19 (RPS19)	transcript variant 1	mRNA;Homo sapiens ribosomal protein S19 (RPS19)	transcript variant 3	mRNA;PREDICTED: Homo sapiens ribosomal protein S19 (RPS19)	transcript variant X1	mRNA"
1139.06;RPL29;Homo sapiens ribosomal protein L29 (RPL29)	mRNA
1138.45;RPLP2;Homo sapiens ribosomal protein lateral stalk subunit P2 (RPLP2)	mRNA
1131.52;RPL31;"Homo sapiens ribosomal protein L31 (RPL31)	transcript variant 2	mRNA;Homo sapiens ribosomal protein L31 (RPL31)	transcript variant 1	mRNA;Homo sapiens ribosomal protein L31 (RPL31)	transcript variant 4	mRNA"
1084.39;RPS12;Homo sapiens ribosomal protein S12 (RPS12)	mRNA
1079.63;RPL35;Homo sapiens ribosomal protein L35 (RPL35)	mRNA
1056.84;RPL24;Homo sapiens ribosomal protein L24 (RPL24)	mRNA
1046.81;RACK1;Homo sapiens receptor for activated C kinase 1 (RACK1)	mRNA
1038.02;RPL6;"Homo sapiens ribosomal protein L6 (RPL6)	transcript variant 6	mRNA;Homo sapiens ribosomal protein L6 (RPL6)	transcript variant 1	mRNA;Homo sapiens ribosomal protein L6 (RPL6)	transcript variant 8	mRNA;Homo sapiens ribosomal protein L6 (RPL6)	transcript variant 3	mRNA;PREDICTED: Homo sapiens ribosomal protein L6 (RPL6)	transcript variant X2	mRNA;Homo sapiens ribosomal protein L6 (RPL6)	transcript variant 7	mRNA;Homo sapiens ribosomal protein L6 (RPL6)	transcript variant 5	mRNA;PREDICTED: Homo sapiens ribosomal protein L6 (RPL6)	transcript variant X1	mRNA;Homo sapiens ribosomal protein L6 (RPL6)	transcript variant 2	mRNA;Homo sapiens ribosomal protein L6 (RPL6)	transcript variant 4	mRNA"
1031.26;TMSB10;Homo sapiens thymosin beta 10 (TMSB10)	mRNA
1029.6;RPS10;"Homo sapiens ribosomal protein S10 (RPS10)	transcript variant 2	mRNA;Homo sapiens ribosomal protein S10 (RPS10)	transcript variant 3	mRNA;Homo sapiens ribosomal protein S10 (RPS10)	transcript variant 1	mRNA"
999.23;RPS9;"Homo sapiens ribosomal protein S9 (RPS9)	transcript variant 5	mRNA;Homo sapiens ribosomal protein S9 (RPS9)	transcript variant 4	mRNA;PREDICTED: Homo sapiens ribosomal protein S9 (RPS9)	transcript variant X3	mRNA;Homo sapiens ribosomal protein S9 (RPS9)	transcript variant 3	mRNA;Homo sapiens ribosomal protein S9 (RPS9)	transcript variant 1	mRNA;Homo sapiens ribosomal protein S9 (RPS9)	transcript variant 6	mRNA;Homo sapiens ribosomal protein S9 (RPS9)	transcript variant 2	mRNA"
979.06;RPL35A;"Homo sapiens ribosomal protein L35a (RPL35A)	transcript variant 2	mRNA;Homo sapiens ribosomal protein L35a (RPL35A)	transcript variant 1	mRNA"
951.22;RPS28;Homo sapiens ribosomal protein S28 (RPS28)	mRNA
926.77;GAPDH;"Homo sapiens glyceraldehyde-3-phosphate dehydrogenase (GAPDH)	transcript variant 1	mRNA;Homo sapiens glyceraldehyde-3-phosphate dehydrogenase (GAPDH)	transcript variant 3	mRNA;Homo sapiens glyceraldehyde-3-phosphate dehydrogenase (GAPDH)	transcript variant 4	mRNA;Homo sapiens glyceraldehyde-3-phosphate dehydrogenase (GAPDH)	transcript variant 2	mRNA"
904.28;TPT1;"Homo sapiens tumor protein	translationally-controlled 1 (TPT1)	transcript variant 3	mRNA;Homo sapiens tumor protein	translationally-controlled 1 (TPT1)	transcript variant 2	mRNA;Homo sapiens tumor protein	translationally-controlled 1 (TPT1)	transcript variant 1	mRNA"
895.57;RPSA;"Homo sapiens ribosomal protein SA (RPSA)	transcript variant 3	mRNA;Homo sapiens ribosomal protein SA (RPSA)	transcript variant 1	mRNA"
883.44;RPS13;Homo sapiens ribosomal protein S13 (RPS13)	mRNA
879.38;RPL10A;"Homo sapiens ribosomal protein L10a (RPL10A)	mRNA;PREDICTED: Homo sapiens ribosomal protein L10a (RPL10A)	transcript variant X1	mRNA"
867.74;RPS20;"Homo sapiens ribosomal protein S20 (RPS20)	transcript variant 2	mRNA;Homo sapiens ribosomal protein S20 (RPS20)	transcript variant 1	mRNA"
862.79;RPL36;"Homo sapiens ribosomal protein L36 (RPL36)	transcript variant 1	mRNA;Homo sapiens ribosomal protein L36 (RPL36)	transcript variant 2	mRNA"
862.1;RPL39;Homo sapiens ribosomal protein L39 (RPL39)	mRNA
854.02;RPS16;"PREDICTED: Homo sapiens ribosomal protein S16 (RPS16)	transcript variant X1	mRNA;Homo sapiens ribosomal protein S16 (RPS16)	transcript variant 1	mRNA;Homo sapiens ribosomal protein S16 (RPS16)	transcript variant 2	mRNA"
850.88;COL11A1;"Homo sapiens collagen type XI alpha 1 chain (COL11A1)	transcript variant B	mRNA;PREDICTED: Homo sapiens collagen type XI alpha 1 (COL11A1)	transcript variant X4	mRNA;PREDICTED: Homo sapiens collagen type XI alpha 1 (COL11A1)	transcript variant X3	mRNA;Homo sapiens collagen type XI alpha 1 chain (COL11A1)	transcript variant E	mRNA;PREDICTED: Homo sapiens collagen type XI alpha 1 (COL11A1)	transcript variant X2	mRNA;PREDICTED: Homo sapiens collagen type XI alpha 1 (COL11A1)	transcript variant X1	mRNA;Homo sapiens collagen type XI alpha 1 chain (COL11A1)	transcript variant C	mRNA;Homo sapiens collagen type XI alpha 1 chain (COL11A1)	transcript variant A	mRNA"
846.59;RPS15;"Homo sapiens ribosomal protein S15 (RPS15)	transcript variant 1	mRNA;Homo sapiens ribosomal protein S15 (RPS15)	transcript variant 2	mRNA"
826.34;TUBA1A;"Homo sapiens tubulin alpha 1a (TUBA1A)	transcript variant 1	mRNA;Homo sapiens tubulin alpha 1a (TUBA1A)	transcript variant 2	mRNA;Homo sapiens tubulin alpha 1a (TUBA1A)	transcript variant 3	mRNA"
820.67;GNAS;"PREDICTED: Homo sapiens GNAS complex locus (GNAS)	transcript variant X3	mRNA;Homo sapiens GNAS complex locus (GNAS)	transcript variant 6	mRNA;Homo sapiens GNAS complex locus (GNAS)	transcript variant 9	mRNA;PREDICTED: Homo sapiens GNAS complex locus (GNAS)	transcript variant X8	mRNA;Homo sapiens GNAS complex locus (GNAS)	transcript variant 12	mRNA;PREDICTED: Homo sapiens GNAS complex locus (GNAS)	transcript variant X10	mRNA;PREDICTED: Homo sapiens GNAS complex locus (GNAS)	transcript variant X7	mRNA;PREDICTED: Homo sapiens GNAS complex locus (GNAS)	transcript variant X11	mRNA;PREDICTED: Homo sapiens GNAS complex locus (GNAS)	transcript variant X9	mRNA;Homo sapiens GNAS complex locus (GNAS)	transcript variant 10	mRNA;Homo sapiens GNAS complex locus (GNAS)	transcript variant 11	mRNA;Homo sapiens GNAS complex locus (GNAS)	transcript variant 2	mRNA;Homo sapiens GNAS complex locus (GNAS)	transcript variant 7	mRNA;PREDICTED: Homo sapiens GNAS complex locus (GNAS)	transcript variant X1	mRNA;PREDICTED: Homo sapiens GNAS complex locus (GNAS)	transcript variant X6	mRNA;PREDICTED: Homo sapiens GNAS complex locus (GNAS)	transcript variant X2	mRNA;Homo sapiens GNAS complex locus (GNAS)	transcript variant 1	mRNA;PREDICTED: Homo sapiens GNAS complex locus (GNAS)	transcript variant X4	mRNA;Homo sapiens GNAS complex locus (GNAS)	transcript variant 3	mRNA;PREDICTED: Homo sapiens GNAS complex locus (GNAS)	transcript variant X5	mRNA;Homo sapiens GNAS complex locus (GNAS)	transcript variant 4	mRNA"
818.61;RPL15;"Homo sapiens ribosomal protein L15 (RPL15)	transcript variant 1	mRNA;Homo sapiens ribosomal protein L15 (RPL15)	transcript variant 3	mRNA;Homo sapiens ribosomal protein L15 (RPL15)	transcript variant 5	mRNA;Homo sapiens ribosomal protein L15 (RPL15)	transcript variant 2	mRNA;Homo sapiens ribosomal protein L15 (RPL15)	transcript variant 4	mRNA;Homo sapiens ribosomal protein L15 (RPL15)	transcript variant 6	mRNA"
788.82;RPL38;"Homo sapiens ribosomal protein L38 (RPL38)	transcript variant 2	mRNA;Homo sapiens ribosomal protein L38 (RPL38)	transcript variant 1	mRNA"
781.97;PTN;"Homo sapiens pleiotrophin (PTN)	transcript variant 2	mRNA;Homo sapiens pleiotrophin (PTN)	transcript variant 1	mRNA;Homo sapiens pleiotrophin (PTN)	transcript variant 3	mRNA;PREDICTED: Homo sapiens pleiotrophin (PTN)	transcript variant X1	mRNA"
766.44;MFAP4;"Homo sapiens microfibril associated protein 4 (MFAP4)	transcript variant 1	mRNA;Homo sapiens microfibril associated protein 4 (MFAP4)	transcript variant 2	mRNA"
746.35;HNRNPA1;"PREDICTED: Homo sapiens heterogeneous nuclear ribonucleoprotein A1 (HNRNPA1)	transcript variant X2	mRNA;Homo sapiens heterogeneous nuclear ribonucleoprotein A1 (HNRNPA1)	transcript variant 2	mRNA;Homo sapiens heterogeneous nuclear ribonucleoprotein A1 (HNRNPA1)	transcript variant 1	mRNA;PREDICTED: Homo sapiens heterogeneous nuclear ribonucleoprotein A1 (HNRNPA1)	transcript variant X3	mRNA"
744.82;RPS5;Homo sapiens ribosomal protein S5 (RPS5)	mRNA
737.38;RPL23A;Homo sapiens ribosomal protein L23a (RPL23A)	mRNA
728.83;RPS7;Homo sapiens ribosomal protein S7 (RPS7)	mRNA
723.96;SERPINH1;"PREDICTED: Homo sapiens serpin family H member 1 (SERPINH1)	transcript variant X1	mRNA;Homo sapiens serpin family H member 1 (SERPINH1)	transcript variant 1	mRNA;Homo sapiens serpin family H member 1 (SERPINH1)	transcript variant 2	mRNA"
723.12;RPL10;"Homo sapiens ribosomal protein L10 (RPL10)	transcript variant 1	mRNA;Homo sapiens ribosomal protein L10 (RPL10)	transcript variant 4	mRNA;Homo sapiens ribosomal protein L10 (RPL10)	transcript variant 2	mRNA;Homo sapiens ribosomal protein L10 (RPL10)	transcript variant 3	mRNA;Homo sapiens ribosomal protein L10 (RPL10)	transcript variant 6	mRNA;Homo sapiens ribosomal protein L10 (RPL10)	transcript variant 5	mRNA"
715.64;RPL18;"Homo sapiens ribosomal protein L18 (RPL18)	transcript variant 2	mRNA;Homo sapiens ribosomal protein L18 (RPL18)	transcript variant 1	mRNA"
711.93;RPS3;"Homo sapiens ribosomal protein S3 (RPS3)	transcript variant 1	mRNA;Homo sapiens ribosomal protein S3 (RPS3)	transcript variant 4	mRNA;Homo sapiens ribosomal protein S3 (RPS3)	transcript variant 3	mRNA;Homo sapiens ribosomal protein S3 (RPS3)	transcript variant 2	mRNA"
700.11;RPL34;"Homo sapiens ribosomal protein L34 (RPL34)	transcript variant 6	mRNA;Homo sapiens ribosomal protein L34 (RPL34)	transcript variant 5	mRNA;Homo sapiens ribosomal protein L34 (RPL34)	transcript variant 4	mRNA;Homo sapiens ribosomal protein L34 (RPL34)	transcript variant 1	mRNA;Homo sapiens ribosomal protein L34 (RPL34)	transcript variant 2	mRNA;Homo sapiens ribosomal protein L34 (RPL34)	transcript variant 3	mRNA"
699.81;CLU;"Homo sapiens clusterin (CLU)	transcript variant 1	mRNA;PREDICTED: Homo sapiens clusterin (CLU)	transcript variant X1	mRNA"
698.78;TMSB4X;Homo sapiens thymosin beta 4	X-linked (TMSB4X)	mRNA
689.48;RPL14;"Homo sapiens ribosomal protein L14 (RPL14)	transcript variant 2	mRNA;Homo sapiens ribosomal protein L14 (RPL14)	transcript variant 1	mRNA"
684.22;UBB;"Homo sapiens ubiquitin B (UBB)	transcript variant 6	mRNA;Homo sapiens ubiquitin B (UBB)	transcript variant 4	mRNA;Homo sapiens ubiquitin B (UBB)	transcript variant 5	mRNA;Homo sapiens ubiquitin B (UBB)	transcript variant 3	mRNA;Homo sapiens ubiquitin B (UBB)	transcript variant 1	mRNA;Homo sapiens ubiquitin B (UBB)	transcript variant 2	mRNA"
630.6;HSPA8;"Homo sapiens heat shock protein family A (Hsp70) member 8 (HSPA8)	transcript variant 2	mRNA;PREDICTED: Homo sapiens heat shock protein family A (Hsp70) member 8 (HSPA8)	transcript variant X1	mRNA;Homo sapiens heat shock protein family A (Hsp70) member 8 (HSPA8)	transcript variant 1	mRNA"
607.73;PTMA;"Homo sapiens prothymosin	alpha (PTMA)	transcript variant 1	mRNA;PREDICTED: Homo sapiens prothymosin	alpha (PTMA)	transcript variant X3	mRNA;PREDICTED: Homo sapiens prothymosin	alpha (PTMA)	transcript variant X4	mRNA;PREDICTED: Homo sapiens prothymosin	alpha (PTMA)	transcript variant X2	mRNA;Homo sapiens prothymosin	alpha (PTMA)	transcript variant 2	mRNA;PREDICTED: Homo sapiens prothymosin	alpha (PTMA)	transcript variant X5	mRNA;PREDICTED: Homo sapiens prothymosin	alpha (PTMA)	transcript variant X1	mRNA"
598.82;LGALS1;Homo sapiens galectin 1 (LGALS1)	mRNA
584.7;NPM1;"PREDICTED: Homo sapiens nucleophosmin (nucleolar phosphoprotein B23	numatrin) (NPM1)	transcript variant X2	mRNA;Homo sapiens nucleophosmin (NPM1)	transcript variant 3	mRNA;PREDICTED: Homo sapiens nucleophosmin (nucleolar phosphoprotein B23	numatrin) (NPM1)	transcript variant X3	mRNA;Homo sapiens nucleophosmin (NPM1)	transcript variant 2	mRNA;Homo sapiens nucleophosmin (NPM1)	transcript variant 1	mRNA"
577.49;RPS29;"Homo sapiens ribosomal protein S29 (RPS29)	transcript variant 1	mRNA;Homo sapiens ribosomal protein S29 (RPS29)	transcript variant 2	mRNA"
574.22;NACA;"PREDICTED: Homo sapiens nascent polypeptide-associated complex alpha subunit (NACA)	transcript variant X2	mRNA;Homo sapiens nascent polypeptide-associated complex alpha subunit (NACA)	transcript variant 6	mRNA;PREDICTED: Homo sapiens nascent polypeptide-associated complex alpha subunit (NACA)	transcript variant X3	mRNA;PREDICTED: Homo sapiens nascent polypeptide-associated complex alpha subunit (NACA)	transcript variant X4	mRNA;PREDICTED: Homo sapiens nascent polypeptide-associated complex alpha subunit (NACA)	transcript variant X1	mRNA;Homo sapiens nascent polypeptide-associated complex alpha subunit (NACA)	transcript variant 3	mRNA;Homo sapiens nascent polypeptide-associated complex alpha subunit (NACA)	transcript variant 5	mRNA;PREDICTED: Homo sapiens nascent polypeptide-associated complex alpha subunit (NACA)	transcript variant X5	mRNA;PREDICTED: Homo sapiens nascent polypeptide-associated complex alpha subunit (NACA)	transcript variant X6	mRNA;Homo sapiens nascent polypeptide-associated complex alpha subunit (NACA)	transcript variant 2	mRNA;PREDICTED: Homo sapiens nascent polypeptide-associated complex alpha subunit (NACA)	transcript variant X7	mRNA;Homo sapiens nascent polypeptide-associated complex alpha subunit (NACA)	transcript variant 1	mRNA;Homo sapiens nascent polypeptide-associated complex alpha subunit (NACA)	transcript variant 4	mRNA"
572.07;IFITM3;Homo sapiens interferon induced transmembrane protein 3 (IFITM3)	transcript variant 1	mRNA
557.33;RPL36A;"Homo sapiens ribosomal protein L36a (RPL36A)	transcript variant 1	mRNA;Homo sapiens ribosomal protein L36a (RPL36A)	transcript variant 2	mRNA"
542.61;FAU;Homo sapiens FAU	ubiquitin like and ribosomal protein S30 fusion (FAU)	mRNA
540.97;APP;"Homo sapiens amyloid beta precursor protein (APP)	transcript variant 5	mRNA;Homo sapiens amyloid beta precursor protein (APP)	transcript variant 3	mRNA;Homo sapiens amyloid beta precursor protein (APP)	transcript variant 2	mRNA;Homo sapiens amyloid beta precursor protein (APP)	transcript variant 6	mRNA;Homo sapiens amyloid beta precursor protein (APP)	transcript variant 1	mRNA;Homo sapiens amyloid beta precursor protein (APP)	transcript variant 4	mRNA;Homo sapiens amyloid beta precursor protein (APP)	transcript variant 10	mRNA;Homo sapiens amyloid beta precursor protein (APP)	transcript variant 8	mRNA;Homo sapiens amyloid beta precursor protein (APP)	transcript variant 7	mRNA;Homo sapiens amyloid beta precursor protein (APP)	transcript variant 9	mRNA"
540.57;CALR;Homo sapiens calreticulin (CALR)	mRNA
519.69;RPS27A;"Homo sapiens ribosomal protein S27a (RPS27A)	transcript variant 2	mRNA;Homo sapiens ribosomal protein S27a (RPS27A)	transcript variant 3	mRNA;Homo sapiens ribosomal protein S27a (RPS27A)	transcript variant 1	mRNA"
517.67;PABPC1;"PREDICTED: Homo sapiens poly(A) binding protein cytoplasmic 1 (PABPC1)	transcript variant X1	mRNA;Homo sapiens poly(A) binding protein cytoplasmic 1 (PABPC1)	mRNA"
508.51;PPIB;Homo sapiens peptidylprolyl isomerase B (PPIB)	mRNA
508.28;EEF1B2;"Homo sapiens eukaryotic translation elongation factor 1 beta 2 (EEF1B2)	transcript variant 1	mRNA;Homo sapiens eukaryotic translation elongation factor 1 beta 2 (EEF1B2)	transcript variant 2	mRNA;Homo sapiens eukaryotic translation elongation factor 1 beta 2 (EEF1B2)	transcript variant 3	mRNA"
495.24;HSP90AB1;"Homo sapiens heat shock protein 90 alpha family class B member 1 (HSP90AB1)	transcript variant 4	mRNA;Homo sapiens heat shock protein 90 alpha family class B member 1 (HSP90AB1)	transcript variant 5	mRNA;Homo sapiens heat shock protein 90 alpha family class B member 1 (HSP90AB1)	transcript variant 2	mRNA;Homo sapiens heat shock protein 90 alpha family class B member 1 (HSP90AB1)	transcript variant 3	mRNA;Homo sapiens heat shock protein 90 alpha family class B member 1 (HSP90AB1)	transcript variant 1	mRNA"
467.18;RPL32;"Homo sapiens ribosomal protein L32 (RPL32)	transcript variant 2	mRNA;Homo sapiens ribosomal protein L32 (RPL32)	transcript variant 3	mRNA;Homo sapiens ribosomal protein L32 (RPL32)	transcript variant 1	mRNA"
463;UBC;Homo sapiens ubiquitin C (UBC)	mRNA
457.91;MYL6;"Homo sapiens myosin light chain 6 (MYL6)	transcript variant 2	mRNA;Homo sapiens myosin light chain 6 (MYL6)	transcript variant 1	mRNA"
453.24;HSP90AA1;"Homo sapiens heat shock protein 90 alpha family class A member 1 (HSP90AA1)	transcript variant 1	mRNA;PREDICTED: Homo sapiens heat shock protein 90kDa alpha family class A member 1 (HSP90AA1)	transcript variant X1	mRNA;Homo sapiens heat shock protein 90 alpha family class A member 1 (HSP90AA1)	transcript variant 2	mRNA"
437.8;TUBA1B;Homo sapiens tubulin alpha 1b (TUBA1B)	mRNA
437.76;RPS21;Homo sapiens ribosomal protein S21 (RPS21)	mRNA
436.81;BTF3;"Homo sapiens basic transcription factor 3 (BTF3)	transcript variant 2	mRNA;Homo sapiens basic transcription factor 3 (BTF3)	transcript variant 1	mRNA"
435.49;PSAP;"Homo sapiens prosaposin (PSAP)	transcript variant 2	mRNA;Homo sapiens prosaposin (PSAP)	transcript variant 1	mRNA;Homo sapiens prosaposin (PSAP)	transcript variant 3	mRNA"
428.22;UBA52;"PREDICTED: Homo sapiens ubiquitin A-52 residue ribosomal protein fusion product 1 (UBA52)	transcript variant X1	mRNA;PREDICTED: Homo sapiens ubiquitin A-52 residue ribosomal protein fusion product 1 (UBA52)	transcript variant X5	mRNA;Homo sapiens ubiquitin A-52 residue ribosomal protein fusion product 1 (UBA52)	transcript variant 1	mRNA;Homo sapiens ubiquitin A-52 residue ribosomal protein fusion product 1 (UBA52)	transcript variant 2	mRNA;PREDICTED: Homo sapiens ubiquitin A-52 residue ribosomal protein fusion product 1 (UBA52)	transcript variant X3	mRNA;Homo sapiens ubiquitin A-52 residue ribosomal protein fusion product 1 (UBA52)	transcript variant 4	mRNA;PREDICTED: Homo sapiens ubiquitin A-52 residue ribosomal protein fusion product 1 (UBA52)	transcript variant X4	mRNA;Homo sapiens ubiquitin A-52 residue ribosomal protein fusion product 1 (UBA52)	transcript variant 7	mRNA;Homo sapiens ubiquitin A-52 residue ribosomal protein fusion product 1 (UBA52)	transcript variant 8	mRNA;Homo sapiens ubiquitin A-52 residue ribosomal protein fusion product 1 (UBA52)	transcript variant 3	mRNA;Homo sapiens ubiquitin A-52 residue ribosomal protein fusion product 1 (UBA52)	transcript variant 6	mRNA;PREDICTED: Homo sapiens ubiquitin A-52 residue ribosomal protein fusion product 1 (UBA52)	transcript variant X2	mRNA;Homo sapiens ubiquitin A-52 residue ribosomal protein fusion product 1 (UBA52)	transcript variant 5	mRNA"
423.64;TUBB;"Homo sapiens tubulin beta class I (TUBB)	transcript variant 2	mRNA;Homo sapiens tubulin beta class I (TUBB)	transcript variant 1	mRNA;Homo sapiens tubulin beta class I (TUBB)	transcript variant 3	mRNA;Homo sapiens tubulin beta class I (TUBB)	transcript variant 6	mRNA;Homo sapiens tubulin beta class I (TUBB)	transcript variant 5	mRNA;Homo sapiens tubulin beta class I (TUBB)	transcript variant 4	mRNA"
412.31;FMOD;Homo sapiens fibromodulin (FMOD)	transcript variant 1	mRNA
411.52;GABARAP;Homo sapiens GABA type A receptor-associated protein (GABARAP)	mRNA
404.22;CCNI;"Homo sapiens cyclin I (CCNI)	transcript variant 1	mRNA;PREDICTED: Homo sapiens cyclin I (CCNI)	transcript variant X1	mRNA"
403.24;DCN;"Homo sapiens decorin (DCN)	transcript variant E	mRNA;Homo sapiens decorin (DCN)	transcript variant D	mRNA;PREDICTED: Homo sapiens decorin (DCN)	transcript variant X3	mRNA;Homo sapiens decorin (DCN)	transcript variant C	mRNA;Homo sapiens decorin (DCN)	transcript variant A2	mRNA;PREDICTED: Homo sapiens decorin (DCN)	transcript variant X2	mRNA;PREDICTED: Homo sapiens decorin (DCN)	transcript variant X1	mRNA;Homo sapiens decorin (DCN)	transcript variant A1	mRNA;Homo sapiens decorin (DCN)	transcript variant B	mRNA"
402.35;BGN;"Homo sapiens biglycan (BGN)	mRNA;PREDICTED: Homo sapiens biglycan (BGN)	transcript variant X1	mRNA"
401.52;EIF1;Homo sapiens eukaryotic translation initiation factor 1 (EIF1)	mRNA
400.69;SLC25A6;Homo sapiens solute carrier family 25 member 6 (SLC25A6)	mRNA
396.26;P4HB;Homo sapiens prolyl 4-hydroxylase subunit beta (P4HB)	mRNA
395.9;HSP90B1;Homo sapiens heat shock protein 90 beta family member 1 (HSP90B1)	mRNA
381.21;CFL1;Homo sapiens cofilin 1 (CFL1)	mRNA
380.96;TIMP1;"PREDICTED: Homo sapiens TIMP metallopeptidase inhibitor 1 (TIMP1)	transcript variant X1	mRNA;Homo sapiens TIMP metallopeptidase inhibitor 1 (TIMP1)	mRNA"
380.25;MDK;"PREDICTED: Homo sapiens midkine (neurite growth-promoting factor 2) (MDK)	transcript variant X2	mRNA;Homo sapiens midkine (neurite growth-promoting factor 2) (MDK)	transcript variant 2	mRNA;Homo sapiens midkine (neurite growth-promoting factor 2) (MDK)	transcript variant 1	mRNA;PREDICTED: Homo sapiens midkine (neurite growth-promoting factor 2) (MDK)	transcript variant X1	mRNA;Homo sapiens midkine (neurite growth-promoting factor 2) (MDK)	transcript variant 3	mRNA;Homo sapiens midkine (neurite growth-promoting factor 2) (MDK)	transcript variant 5	mRNA;Homo sapiens midkine (neurite growth-promoting factor 2) (MDK)	transcript variant 4	mRNA;Homo sapiens midkine (neurite growth-promoting factor 2) (MDK)	transcript variant 6	mRNA"
374.86;TTR;Homo sapiens transthyretin (TTR)	mRNA
373.82;COL6A2;"PREDICTED: Homo sapiens collagen type VI alpha 2 (COL6A2)	transcript variant X1	mRNA;Homo sapiens collagen type VI alpha 2 chain (COL6A2)	transcript variant 2C2	mRNA;Homo sapiens collagen type VI alpha 2 chain (COL6A2)	transcript variant 2C2a'	mRNA;Homo sapiens collagen type VI alpha 2 chain (COL6A2)	transcript variant 2C2a	mRNA"
369.11;RPL28;"Homo sapiens ribosomal protein L28 (RPL28)	transcript variant 4	mRNA;Homo sapiens ribosomal protein L28 (RPL28)	transcript variant 3	mRNA;Homo sapiens ribosomal protein L28 (RPL28)	transcript variant 2	mRNA;Homo sapiens ribosomal protein L28 (RPL28)	transcript variant 1	mRNA;Homo sapiens ribosomal protein L28 (RPL28)	transcript variant 5	mRNA"
363.11;H3F3A;Homo sapiens H3 histone family member 3A (H3F3A)	mRNA
358.89;RPL37;Homo sapiens ribosomal protein L37 (RPL37)	mRNA
355.97;CD81;"Homo sapiens CD81 molecule (CD81)	transcript variant 2	mRNA;PREDICTED: Homo sapiens CD81 molecule (CD81)	transcript variant X1	mRNA;PREDICTED: Homo sapiens CD81 molecule (CD81)	transcript variant X2	mRNA;Homo sapiens CD81 molecule (CD81)	transcript variant 1	mRNA"
354.12;PLD3;"PREDICTED: Homo sapiens phospholipase D family member 3 (PLD3)	transcript variant X12	mRNA;PREDICTED: Homo sapiens phospholipase D family member 3 (PLD3)	transcript variant X6	mRNA;Homo sapiens phospholipase D family member 3 (PLD3)	transcript variant 3	mRNA;PREDICTED: Homo sapiens phospholipase D family member 3 (PLD3)	transcript variant X1	mRNA;PREDICTED: Homo sapiens phospholipase D family member 3 (PLD3)	transcript variant X8	mRNA;PREDICTED: Homo sapiens phospholipase D family member 3 (PLD3)	transcript variant X10	mRNA;PREDICTED: Homo sapiens phospholipase D family member 3 (PLD3)	transcript variant X2	mRNA;Homo sapiens phospholipase D family member 3 (PLD3)	transcript variant 1	mRNA;Homo sapiens phospholipase D family member 3 (PLD3)	transcript variant 2	mRNA;PREDICTED: Homo sapiens phospholipase D family member 3 (PLD3)	transcript variant X4	mRNA;PREDICTED: Homo sapiens phospholipase D family member 3 (PLD3)	transcript variant X9	mRNA;PREDICTED: Homo sapiens phospholipase D family member 3 (PLD3)	transcript variant X3	mRNA;PREDICTED: Homo sapiens phospholipase D family member 3 (PLD3)	transcript variant X11	mRNA;PREDICTED: Homo sapiens phospholipase D family member 3 (PLD3)	transcript variant X7	mRNA;PREDICTED: Homo sapiens phospholipase D family member 3 (PLD3)	transcript variant X5	mRNA"
353.56;FN1;"PREDICTED: Homo sapiens fibronectin 1 (FN1)	transcript variant X1	mRNA;Homo sapiens fibronectin 1 (FN1)	transcript variant 1	mRNA;Homo sapiens fibronectin 1 (FN1)	transcript variant 7	mRNA;Homo sapiens fibronectin 1 (FN1)	transcript variant 4	mRNA;PREDICTED: Homo sapiens fibronectin 1 (FN1)	transcript variant X9	mRNA;PREDICTED: Homo sapiens fibronectin 1 (FN1)	transcript variant X19	mRNA;PREDICTED: Homo sapiens fibronectin 1 (FN1)	transcript variant X14	mRNA;PREDICTED: Homo sapiens fibronectin 1 (FN1)	transcript variant X6	mRNA;PREDICTED: Homo sapiens fibronectin 1 (FN1)	transcript variant X3	mRNA;PREDICTED: Homo sapiens fibronectin 1 (FN1)	transcript variant X12	mRNA;PREDICTED: Homo sapiens fibronectin 1 (FN1)	transcript variant X21	mRNA;PREDICTED: Homo sapiens fibronectin 1 (FN1)	transcript variant X13	mRNA;PREDICTED: Homo sapiens fibronectin 1 (FN1)	transcript variant X8	mRNA;Homo sapiens fibronectin 1 (FN1)	transcript variant 9	mRNA;Homo sapiens fibronectin 1 (FN1)	transcript variant 6	mRNA;Homo sapiens fibronectin 1 (FN1)	transcript variant 8	mRNA;PREDICTED: Homo sapiens fibronectin 1 (FN1)	transcript variant X15	mRNA;Homo sapiens fibronectin 1 (FN1)	transcript variant 10	mRNA;Homo sapiens fibronectin 1 (FN1)	transcript variant 5	mRNA;PREDICTED: Homo sapiens fibronectin 1 (FN1)	transcript variant X2	mRNA;Homo sapiens fibronectin 1 (FN1)	transcript variant 3	mRNA;Homo sapiens fibronectin 1 (FN1)	transcript variant 11	mRNA;PREDICTED: Homo sapiens fibronectin 1 (FN1)	transcript variant X17	mRNA;PREDICTED: Homo sapiens fibronectin 1 (FN1)	transcript variant X16	mRNA;PREDICTED: Homo sapiens fibronectin 1 (FN1)	transcript variant X10
352.49;BEX3;"Homo sapiens brain expressed X-linked 3 (BEX3)	transcript variant 1	mRNA;Homo sapiens brain expressed X-linked 3 (BEX3)	transcript variant 4	mRNA;Homo sapiens brain expressed X-linked 3 (BEX3)	transcript variant 2	mRNA;Homo sapiens brain expressed X-linked 3 (BEX3)	transcript variant 3	mRNA"
348.54;OST4;Homo sapiens oligosaccharyltransferase complex subunit 4	non-catalytic (OST4)	mRNA
347.51;PPDPF;Homo sapiens pancreatic progenitor cell differentiation and proliferation factor (PPDPF)	mRNA
345.13;EIF3E;"PREDICTED: Homo sapiens eukaryotic translation initiation factor 3 subunit E (EIF3E)	transcript variant X1	mRNA;Homo sapiens eukaryotic translation initiation factor 3 subunit E (EIF3E)	mRNA"
339.07;MORF4L1;"Homo sapiens mortality factor 4 like 1 (MORF4L1)	transcript variant 5	mRNA;Homo sapiens mortality factor 4 like 1 (MORF4L1)	transcript variant 3	mRNA;PREDICTED: Homo sapiens mortality factor 4 like 1 (MORF4L1)	transcript variant X1	mRNA;Homo sapiens mortality factor 4 like 1 (MORF4L1)	transcript variant 1	mRNA;Homo sapiens mortality factor 4 like 1 (MORF4L1)	transcript variant 2	mRNA;Homo sapiens mortality factor 4 like 1 (MORF4L1)	transcript variant 4	mRNA"
339.02;YWHAE;"Homo sapiens tyrosine 3-monooxygenase/tryptophan 5-monooxygenase activation protein epsilon (YWHAE)	transcript variant 1	mRNA;PREDICTED: Homo sapiens tyrosine 3-monooxygenase/tryptophan 5-monooxygenase activation protein epsilon (YWHAE)	transcript variant X2	mRNA;PREDICTED: Homo sapiens tyrosine 3-monooxygenase/tryptophan 5-monooxygenase activation protein epsilon (YWHAE)	transcript variant X1	mRNA"
334.22;CD63;"Homo sapiens CD63 molecule (CD63)	transcript variant 10	mRNA;Homo sapiens CD63 molecule (CD63)	transcript variant 9	mRNA;Homo sapiens CD63 molecule (CD63)	transcript variant 8	mRNA;Homo sapiens CD63 molecule (CD63)	transcript variant 3	mRNA;Homo sapiens CD63 molecule (CD63)	transcript variant 1	mRNA;Homo sapiens CD63 molecule (CD63)	transcript variant 5	mRNA;Homo sapiens CD63 molecule (CD63)	transcript variant 4	mRNA;Homo sapiens CD63 molecule (CD63)	transcript variant 7	mRNA"
324.28;IGFBP4;Homo sapiens insulin like growth factor binding protein 4 (IGFBP4)	mRNA
323.17;RPL13;"Homo sapiens ribosomal protein L13 (RPL13)	transcript variant 1	mRNA;Homo sapiens ribosomal protein L13 (RPL13)	transcript variant 4	mRNA;Homo sapiens ribosomal protein L13 (RPL13)	transcript variant 3	mRNA;Homo sapiens ribosomal protein L13 (RPL13)	transcript variant 2	mRNA"
321.72;ANXA5;"PREDICTED: Homo sapiens annexin A5 (ANXA5)	transcript variant X1	mRNA;Homo sapiens annexin A5 (ANXA5)	mRNA"
316.43;ANXA2;"Homo sapiens annexin A2 (ANXA2)	transcript variant 2	mRNA;PREDICTED: Homo sapiens annexin A2 (ANXA2)	transcript variant X2	mRNA;PREDICTED: Homo sapiens annexin A2 (ANXA2)	transcript variant X5	mRNA;PREDICTED: Homo sapiens annexin A2 (ANXA2)	transcript variant X4	mRNA;Homo sapiens annexin A2 (ANXA2)	transcript variant 4	mRNA;Homo sapiens annexin A2 (ANXA2)	transcript variant 1	mRNA;Homo sapiens annexin A2 (ANXA2)	transcript variant 3	mRNA;PREDICTED: Homo sapiens annexin A2 (ANXA2)	transcript variant X3	mRNA;PREDICTED: Homo sapiens annexin A2 (ANXA2)	transcript variant X1	mRNA"
315.31;DYNLL1;"Homo sapiens dynein light chain LC8-type 1 (DYNLL1)	transcript variant 3	mRNA;Homo sapiens dynein light chain LC8-type 1 (DYNLL1)	transcript variant 1	mRNA;Homo sapiens dynein light chain LC8-type 1 (DYNLL1)	transcript variant 2	mRNA"
314.47;ATP5F1E;Homo sapiens ATP synthase	H+ transporting	mitochondrial F1 complex	epsilon subunit (ATP5E)	mRNA
313.34;FSTL1;Homo sapiens follistatin like 1 (FSTL1)	mRNA
309.91;PKM;"Homo sapiens pyruvate kinase	muscle (PKM)	transcript variant 7	mRNA;Homo sapiens pyruvate kinase	muscle (PKM)	transcript variant 5	mRNA;PREDICTED: Homo sapiens pyruvate kinase	muscle (PKM)	transcript variant X5	mRNA;Homo sapiens pyruvate kinase	muscle (PKM)	transcript variant 6	mRNA;PREDICTED: Homo sapiens pyruvate kinase	muscle (PKM)	transcript variant X2	mRNA;Homo sapiens pyruvate kinase	muscle (PKM)	transcript variant 4	mRNA;PREDICTED: Homo sapiens pyruvate kinase	muscle (PKM)	transcript variant X1	mRNA;Homo sapiens pyruvate kinase	muscle (PKM)	transcript variant 2	mRNA;Homo sapiens pyruvate kinase	muscle (PKM)	transcript variant 8	mRNA;Homo sapiens pyruvate kinase	muscle (PKM)	transcript variant 1	mRNA;PREDICTED: Homo sapiens pyruvate kinase	muscle (PKM)	transcript variant X3	mRNA;PREDICTED: Homo sapiens pyruvate kinase	muscle (PKM)	transcript variant X4	mRNA;Homo sapiens pyruvate kinase	muscle (PKM)	transcript variant 3	mRNA"
307.62;COL12A1;"PREDICTED: Homo sapiens collagen type XII alpha 1 (COL12A1)	transcript variant X3	mRNA;Homo sapiens collagen type XII alpha 1 chain (COL12A1)	transcript variant short	mRNA;PREDICTED: Homo sapiens collagen type XII alpha 1 (COL12A1)	transcript variant X1	mRNA;Homo sapiens collagen type XII alpha 1 chain (COL12A1)	transcript variant long	mRNA;PREDICTED: Homo sapiens collagen type XII alpha 1 (COL12A1)	transcript variant X2	mRNA;PREDICTED: Homo sapiens collagen type XII alpha 1 (COL12A1)	transcript variant X4	mRNA"
307.35;TIMP3;Homo sapiens TIMP metallopeptidase inhibitor 3 (TIMP3)	mRNA
306.19;NREP;"PREDICTED: Homo sapiens neuronal regeneration related protein (NREP)	transcript variant X2	mRNA;Homo sapiens neuronal regeneration related protein (NREP)	transcript variant 7	mRNA;Homo sapiens neuronal regeneration related protein (NREP)	transcript variant 5	mRNA;Homo sapiens neuronal regeneration related protein (NREP)	transcript variant 9	mRNA;Homo sapiens neuronal regeneration related protein (NREP)	transcript variant 3	mRNA;PREDICTED: Homo sapiens neuronal regeneration related protein (NREP)	transcript variant X1	mRNA;Homo sapiens neuronal regeneration related protein (NREP)	transcript variant 2	mRNA;Homo sapiens neuronal regeneration related protein (NREP)	transcript variant 4	mRNA;Homo sapiens neuronal regeneration related protein (NREP)	transcript variant 10	mRNA;Homo sapiens neuronal regeneration related protein (NREP)	transcript variant 1	mRNA;Homo sapiens neuronal regeneration related protein (NREP)	transcript variant 11	mRNA;Homo sapiens neuronal regeneration related protein (NREP)	transcript variant 6	mRNA;Homo sapiens neuronal regeneration related protein (NREP)	transcript variant 8	mRNA"
304.53;NME2;"Homo sapiens NME/NM23 nucleoside diphosphate kinase 2 (NME2)	transcript variant 3	mRNA;Homo sapiens NME/NM23 nucleoside diphosphate kinase 2 (NME2)	transcript variant 1	mRNA;Homo sapiens NME/NM23 nucleoside diphosphate kinase 2 (NME2)	transcript variant 4	mRNA;Homo sapiens NME/NM23 nucleoside diphosphate kinase 2 (NME2)	transcript variant 2	mRNA;Homo sapiens NME/NM23 nucleoside diphosphate kinase 2 (NME2)	transcript variant 5	mRNA"
303.58;CPE;Homo sapiens carboxypeptidase E (CPE)	mRNA
302.09;MORF4L2;"Homo sapiens mortality factor 4 like 2 (MORF4L2)	transcript variant 6	mRNA;Homo sapiens mortality factor 4 like 2 (MORF4L2)	transcript variant 5	mRNA;Homo sapiens mortality factor 4 like 2 (MORF4L2)	transcript variant 2	mRNA;Homo sapiens mortality factor 4 like 2 (MORF4L2)	transcript variant 12	mRNA;Homo sapiens mortality factor 4 like 2 (MORF4L2)	transcript variant 13	mRNA;Homo sapiens mortality factor 4 like 2 (MORF4L2)	transcript variant 7	mRNA;Homo sapiens mortality factor 4 like 2 (MORF4L2)	transcript variant 3	mRNA;Homo sapiens mortality factor 4 like 2 (MORF4L2)	transcript variant 1	mRNA;Homo sapiens mortality factor 4 like 2 (MORF4L2)	transcript variant 14	mRNA;Homo sapiens mortality factor 4 like 2 (MORF4L2)	transcript variant 9	mRNA;Homo sapiens mortality factor 4 like 2 (MORF4L2)	transcript variant 11	mRNA;Homo sapiens mortality factor 4 like 2 (MORF4L2)	transcript variant 16	mRNA;Homo sapiens mortality factor 4 like 2 (MORF4L2)	transcript variant 4	mRNA;Homo sapiens mortality factor 4 like 2 (MORF4L2)	transcript variant 10	mRNA;Homo sapiens mortality factor 4 like 2 (MORF4L2)	transcript variant 15	mRNA;Homo sapiens mortality factor 4 like 2 (MORF4L2)	transcript variant 8	mRNA"
301.63;PFDN5;"Homo sapiens prefoldin subunit 5 (PFDN5)	transcript variant 3	mRNA;Homo sapiens prefoldin subunit 5 (PFDN5)	transcript variant 1	mRNA"
301.49;MEST;"PREDICTED: Homo sapiens mesoderm specific transcript (MEST)	transcript variant X1	mRNA;Homo sapiens mesoderm specific transcript (MEST)	transcript variant 2	mRNA;Homo sapiens mesoderm specific transcript (MEST)	transcript variant 1	mRNA;Homo sapiens mesoderm specific transcript (MEST)	transcript variant 4	mRNA;PREDICTED: Homo sapiens mesoderm specific transcript (MEST)	transcript variant X2	mRNA;Homo sapiens mesoderm specific transcript (MEST)	transcript variant 6	mRNA;Homo sapiens mesoderm specific transcript (MEST)	transcript variant 3	mRNA;Homo sapiens mesoderm specific transcript (MEST)	transcript variant 5	mRNA"
301.43;PTMS;"PREDICTED: Homo sapiens parathymosin (PTMS)	transcript variant X1	mRNA;Homo sapiens parathymosin (PTMS)	mRNA"
300.41;COL6A1;Homo sapiens collagen type VI alpha 1 chain (COL6A1)	mRNA
299.82;LUM;Homo sapiens lumican (LUM)	mRNA
298.52;NNAT;"Homo sapiens neuronatin (NNAT)	transcript variant 2	mRNA;Homo sapiens neuronatin (NNAT)	transcript variant 3	mRNA;Homo sapiens neuronatin (NNAT)	transcript variant 1	mRNA"
297.98;EIF4G2;"Homo sapiens eukaryotic translation initiation factor 4 gamma 2 (EIF4G2)	transcript variant 2	mRNA;Homo sapiens eukaryotic translation initiation factor 4 gamma 2 (EIF4G2)	transcript variant 1	mRNA;Homo sapiens eukaryotic translation initiation factor 4 gamma 2 (EIF4G2)	transcript variant 3	mRNA"
292.44;EIF4A2;Homo sapiens eukaryotic translation initiation factor 4A2 (EIF4A2)	mRNA
288.16;MIF;Homo sapiens macrophage migration inhibitory factor (glycosylation-inhibiting factor) (MIF)	mRNA
286.84;HINT1;"PREDICTED: Homo sapiens histidine triad nucleotide binding protein 1 (HINT1)	transcript variant X1	mRNA;Homo sapiens histidine triad nucleotide binding protein 1 (HINT1)	transcript variant 1	mRNA"
286.56;COL9A1;"PREDICTED: Homo sapiens collagen type IX alpha 1 (COL9A1)	transcript variant X1	mRNA;Homo sapiens collagen type IX alpha 1 chain (COL9A1)	transcript variant 2	mRNA;PREDICTED: Homo sapiens collagen type IX alpha 1 (COL9A1)	transcript variant X3	mRNA;PREDICTED: Homo sapiens collagen type IX alpha 1 (COL9A1)	transcript variant X4	mRNA;Homo sapiens collagen type IX alpha 1 chain (COL9A1)	transcript variant 1	mRNA;PREDICTED: Homo sapiens collagen type IX alpha 1 (COL9A1)	transcript variant X2	mRNA"
281.83;CST3;"Homo sapiens cystatin C (CST3)	transcript variant 1	mRNA;Homo sapiens cystatin C (CST3)	transcript variant 2	mRNA"
281.47;SSR2;"Homo sapiens signal sequence receptor subunit 2 (SSR2)	mRNA;PREDICTED: Homo sapiens signal sequence receptor subunit 2 (SSR2)	transcript variant X1	mRNA"
280.64;DBI;"Homo sapiens diazepam binding inhibitor	acyl-CoA binding protein (DBI)	transcript variant 10	mRNA;Homo sapiens diazepam binding inhibitor	acyl-CoA binding protein (DBI)	transcript variant 5	mRNA;Homo sapiens diazepam binding inhibitor	acyl-CoA binding protein (DBI)	transcript variant 2	mRNA;Homo sapiens diazepam binding inhibitor	acyl-CoA binding protein (DBI)	transcript variant 7	mRNA;Homo sapiens diazepam binding inhibitor	acyl-CoA binding protein (DBI)	transcript variant 8	mRNA;Homo sapiens diazepam binding inhibitor	acyl-CoA binding protein (DBI)	transcript variant 4	mRNA;Homo sapiens diazepam binding inhibitor	acyl-CoA binding protein (DBI)	transcript variant 11	mRNA;Homo sapiens diazepam binding inhibitor	acyl-CoA binding protein (DBI)	transcript variant 3	mRNA;Homo sapiens diazepam binding inhibitor	acyl-CoA binding protein (DBI)	transcript variant 1	mRNA;Homo sapiens diazepam binding inhibitor	acyl-CoA binding protein (DBI)	transcript variant 9	mRNA;Homo sapiens diazepam binding inhibitor	acyl-CoA binding protein (DBI)	transcript variant 6	mRNA"
277.18;CTSD;Homo sapiens cathepsin D (CTSD)	mRNA
271.82;CD99;"Homo sapiens CD99 molecule (Xg blood group) (CD99)	transcript variant 1	mRNA;Homo sapiens CD99 molecule (Xg blood group) (CD99)	transcript variant 6	mRNA;Homo sapiens CD99 molecule (Xg blood group) (CD99)	transcript variant 5	mRNA;Homo sapiens CD99 molecule (Xg blood group) (CD99)	transcript variant 4	mRNA;Homo sapiens CD99 molecule (Xg blood group) (CD99)	transcript variant 2	mRNA;Homo sapiens CD99 molecule (Xg blood group) (CD99)	transcript variant 7	mRNA"
271.43;EIF3L;"Homo sapiens eukaryotic translation initiation factor 3 subunit L (EIF3L)	transcript variant 2	mRNA;PREDICTED: Homo sapiens eukaryotic translation initiation factor 3 subunit L (EIF3L)	transcript variant X1	mRNA;Homo sapiens eukaryotic translation initiation factor 3 subunit L (EIF3L)	transcript variant 1	mRNA;PREDICTED: Homo sapiens eukaryotic translation initiation factor 3 subunit L (EIF3L)	transcript variant X3	mRNA;PREDICTED: Homo sapiens eukaryotic translation initiation factor 3 subunit L (EIF3L)	transcript variant X2	mRNA"
266.01;ALDOA;"Homo sapiens aldolase	fructose-bisphosphate A (ALDOA)	transcript variant 4	mRNA;PREDICTED: Homo sapiens aldolase	fructose-bisphosphate A (ALDOA)	transcript variant X1	mRNA;Homo sapiens aldolase	fructose-bisphosphate A (ALDOA)	transcript variant 6	mRNA;Homo sapiens aldolase	fructose-bisphosphate A (ALDOA)	transcript variant 3	mRNA;Homo sapiens aldolase	fructose-bisphosphate A (ALDOA)	transcript variant 2	mRNA;Homo sapiens aldolase	fructose-bisphosphate A (ALDOA)	transcript variant 1	mRNA"
264.53;ITM2B;Homo sapiens integral membrane protein 2B (ITM2B)	mRNA
263.92;HSPA5;Homo sapiens heat shock protein family A (Hsp70) member 5 (HSPA5)	mRNA
262.83;LDHB;"Homo sapiens lactate dehydrogenase B (LDHB)	transcript variant 1	mRNA;Homo sapiens lactate dehydrogenase B (LDHB)	transcript variant 2	mRNA;PREDICTED: Homo sapiens lactate dehydrogenase B (LDHB)	transcript variant X1	mRNA"
262.81;SERPINF1;"Homo sapiens serpin family F member 1 (SERPINF1)	mRNA;PREDICTED: Homo sapiens serpin family F member 1 (SERPINF1)	transcript variant X1	mRNA"
261.52;COX6A1;Homo sapiens cytochrome c oxidase subunit 6A1 (COX6A1)	mRNA
258.89;YBX1;Homo sapiens Y-box binding protein 1 (YBX1)	transcript variant 1	mRNA
258.05;SLPI;Homo sapiens secretory leukocyte peptidase inhibitor (SLPI)	mRNA
256.53;TIMP2;Homo sapiens TIMP metallopeptidase inhibitor 2 (TIMP2)	mRNA
254.87;MMP2;"Homo sapiens matrix metallopeptidase 2 (MMP2)	transcript variant 5	mRNA;Homo sapiens matrix metallopeptidase 2 (MMP2)	transcript variant 4	mRNA;Homo sapiens matrix metallopeptidase 2 (MMP2)	transcript variant 1	mRNA;Homo sapiens matrix metallopeptidase 2 (MMP2)	transcript variant 2	mRNA;Homo sapiens matrix metallopeptidase 2 (MMP2)	transcript variant 3	mRNA"
254.48;NAP1L1;"PREDICTED: Homo sapiens nucleosome assembly protein 1 like 1 (NAP1L1)	transcript variant X9	mRNA;Homo sapiens nucleosome assembly protein 1 like 1 (NAP1L1)	transcript variant 1	mRNA;PREDICTED: Homo sapiens nucleosome assembly protein 1 like 1 (NAP1L1)	transcript variant X3	mRNA;PREDICTED: Homo sapiens nucleosome assembly protein 1 like 1 (NAP1L1)	transcript variant X2	mRNA;PREDICTED: Homo sapiens nucleosome assembly protein 1 like 1 (NAP1L1)	transcript variant X1	mRNA;PREDICTED: Homo sapiens nucleosome assembly protein 1 like 1 (NAP1L1)	transcript variant X8	mRNA;Homo sapiens nucleosome assembly protein 1 like 1 (NAP1L1)	transcript variant 3	mRNA;Homo sapiens nucleosome assembly protein 1 like 1 (NAP1L1)	transcript variant 2	mRNA;PREDICTED: Homo sapiens nucleosome assembly protein 1 like 1 (NAP1L1)	transcript variant X7	mRNA"
254.39;RPL22;Homo sapiens ribosomal protein L22 (RPL22)	mRNA
253.12;ATF4;"Homo sapiens activating transcription factor 4 (ATF4)	transcript variant 1	mRNA;PREDICTED: Homo sapiens activating transcription factor 4 (ATF4)	transcript variant X1	mRNA;Homo sapiens activating transcription factor 4 (ATF4)	transcript variant 2	mRNA"
252.53;B2M;"PREDICTED: Homo sapiens beta-2-microglobulin (B2M)	transcript variant X1	mRNA;Homo sapiens beta-2-microglobulin (B2M)	mRNA"
252;RPS23;Homo sapiens ribosomal protein S23 (RPS23)	mRNA
250.48;EEF1D;"PREDICTED: Homo sapiens eukaryotic translation elongation factor 1 delta (EEF1D)	transcript variant X9	mRNA;Homo sapiens eukaryotic translation elongation factor 1 delta (EEF1D)	transcript variant 8	mRNA;PREDICTED: Homo sapiens eukaryotic translation elongation factor 1 delta (EEF1D)	transcript variant X11	mRNA;PREDICTED: Homo sapiens eukaryotic translation elongation factor 1 delta (EEF1D)	transcript variant X5	mRNA;PREDICTED: Homo sapiens eukaryotic translation elongation factor 1 delta (EEF1D)	transcript variant X3	mRNA;PREDICTED: Homo sapiens eukaryotic translation elongation factor 1 delta (EEF1D)	transcript variant X13	mRNA;PREDICTED: Homo sapiens eukaryotic translation elongation factor 1 delta (EEF1D)	transcript variant X10	mRNA;PREDICTED: Homo sapiens eukaryotic translation elongation factor 1 delta (EEF1D)	transcript variant X15	mRNA;PREDICTED: Homo sapiens eukaryotic translation elongation factor 1 delta (EEF1D)	transcript variant X16	mRNA;Homo sapiens eukaryotic translation elongation factor 1 delta (EEF1D)	transcript variant 9	mRNA;Homo sapiens eukaryotic translation elongation factor 1 delta (EEF1D)	transcript variant 5	mRNA;Homo sapiens eukaryotic translation elongation factor 1 delta (EEF1D)	transcript variant 10	mRNA;Homo sapiens eukaryotic translation elongation factor 1 delta (EEF1D)	transcript variant 1	mRNA;Homo sapiens eukaryotic translation elongation factor 1 delta (EEF1D)	transcript variant 2	mRNA;PREDICTED: Homo sapiens eukaryotic translation elongation factor 1 delta (EEF1D)	transcript variant X4	mRNA;Homo sapiens eukaryotic translation elongation factor 1 delta (EEF1D)	transcript variant 6	mRNA;PREDICTED: Homo sapiens eukaryotic translation elongation factor 1 delta (EEF1D)	transcript variant X1	mRNA;PREDICTED: Homo sapiens eukaryotic translation elongation factor 1 delta (EEF1D)	transcript variant X2	mRNA;PREDICTED: Homo sapiens eukaryotic translation elongation factor 1 delta (EEF1D)	transcript variant X8	mRNA;PREDICTED: Homo sapiens eukaryotic translation elongation factor 1 delta (EEF1D)	transcript variant X12	mRNA;PREDICTED: Homo sapiens eukaryotic translation elongation factor 1 delta (EEF1D)	transcript variant X6	mRNA;Homo sapiens eukaryotic translation elongation factor 1 delta (EEF1D)	transcript variant 7	mRNA;Homo sapiens eukaryotic translation elongation factor 1 delta (EEF1D)	transcript variant 3	mRNA;PREDICTED: Homo sapiens eukaryotic translation elongation factor 1 delta (EEF1D)	transcript variant X7	mRNA;PREDICTED: Homo sapiens eukaryotic translation elongation factor 1 delta (EEF1D)	transcript variant X14
248.88;GSTP1;Homo sapiens glutathione S-transferase pi 1 (GSTP1)	mRNA
246.89;CANX;"Homo sapiens calnexin (CANX)	transcript variant 2	mRNA;PREDICTED: Homo sapiens calnexin (CANX)	transcript variant X1	mRNA;PREDICTED: Homo sapiens calnexin (CANX)	transcript variant X2	mRNA;Homo sapiens calnexin (CANX)	transcript variant 1	mRNA"
246.24;THBS1;"Homo sapiens thrombospondin 1 (THBS1)	mRNA;PREDICTED: Homo sapiens thrombospondin 1 (THBS1)	transcript variant X1	mRNA"
242.92;CALM3;Homo sapiens calmodulin 3 (CALM3)	mRNA
240.73;S100A11;Homo sapiens S100 calcium binding protein A11 (S100A11)	mRNA
240.59;TUBB2B;Homo sapiens tubulin beta 2B class IIb (TUBB2B)	mRNA
240.43;ITM2C;"Homo sapiens integral membrane protein 2C (ITM2C)	transcript variant 1	mRNA;Homo sapiens integral membrane protein 2C (ITM2C)	transcript variant 4	mRNA;Homo sapiens integral membrane protein 2C (ITM2C)	transcript variant 2	mRNA;Homo sapiens integral membrane protein 2C (ITM2C)	transcript variant 3	mRNA;Homo sapiens integral membrane protein 2C (ITM2C)	transcript variant 5	mRNA"
238.97;TNC;"PREDICTED: Homo sapiens tenascin C (TNC)	transcript variant X14	mRNA;Homo sapiens tenascin C (TNC)	mRNA;PREDICTED: Homo sapiens tenascin C (TNC)	transcript variant X10	mRNA;PREDICTED: Homo sapiens tenascin C (TNC)	transcript variant X13	mRNA;PREDICTED: Homo sapiens tenascin C (TNC)	transcript variant X4	mRNA;PREDICTED: Homo sapiens tenascin C (TNC)	transcript variant X2	mRNA;PREDICTED: Homo sapiens tenascin C (TNC)	transcript variant X5	mRNA;PREDICTED: Homo sapiens tenascin C (TNC)	transcript variant X8	mRNA;PREDICTED: Homo sapiens tenascin C (TNC)	transcript variant X12	mRNA;PREDICTED: Homo sapiens tenascin C (TNC)	transcript variant X15	mRNA;PREDICTED: Homo sapiens tenascin C (TNC)	transcript variant X11	mRNA;PREDICTED: Homo sapiens tenascin C (TNC)	transcript variant X6	mRNA;PREDICTED: Homo sapiens tenascin C (TNC)	transcript variant X3	mRNA;PREDICTED: Homo sapiens tenascin C (TNC)	transcript variant X16	mRNA;PREDICTED: Homo sapiens tenascin C (TNC)	transcript variant X7	mRNA;PREDICTED: Homo sapiens tenascin C (TNC)	transcript variant X1	mRNA;PREDICTED: Homo sapiens tenascin C (TNC)	transcript variant X9	mRNA"
238.05;TSPAN3;"PREDICTED: Homo sapiens tetraspanin 3 (TSPAN3)	transcript variant X1	mRNA;Homo sapiens tetraspanin 3 (TSPAN3)	transcript variant 2	mRNA;Homo sapiens tetraspanin 3 (TSPAN3)	transcript variant 3	mRNA;Homo sapiens tetraspanin 3 (TSPAN3)	transcript variant 1	mRNA"
237.83;COX7C;Homo sapiens cytochrome c oxidase subunit 7C (COX7C)	mRNA
235.49;MAGED2;"Homo sapiens MAGE family member D2 (MAGED2)	transcript variant 2	mRNA;Homo sapiens MAGE family member D2 (MAGED2)	transcript variant 3	mRNA;Homo sapiens MAGE family member D2 (MAGED2)	transcript variant 1	mRNA"
235.38;SFRP2;Homo sapiens secreted frizzled related protein 2 (SFRP2)	mRNA
234.49;GFAP;"Homo sapiens glial fibrillary acidic protein (GFAP)	transcript variant 1	mRNA;Homo sapiens glial fibrillary acidic protein (GFAP)	transcript variant 3	mRNA;Homo sapiens glial fibrillary acidic protein (GFAP)	transcript variant 2	mRNA;PREDICTED: Homo sapiens glial fibrillary acidic protein (GFAP)	transcript variant X1	mRNA"
234.28;PFN2;"Homo sapiens profilin 2 (PFN2)	transcript variant 2	mRNA;Homo sapiens profilin 2 (PFN2)	transcript variant 1	mRNA"
232.71;PEA15;"Homo sapiens phosphoprotein enriched in astrocytes 15 (PEA15)	transcript variant 3	mRNA;PREDICTED: Homo sapiens phosphoprotein enriched in astrocytes 15 (PEA15)	transcript variant X1	mRNA;Homo sapiens phosphoprotein enriched in astrocytes 15 (PEA15)	transcript variant 2	mRNA;Homo sapiens phosphoprotein enriched in astrocytes 15 (PEA15)	transcript variant 1	mRNA;Homo sapiens phosphoprotein enriched in astrocytes 15 (PEA15)	transcript variant 4	mRNA"
229.04;ENO1;"PREDICTED: Homo sapiens enolase 1 (ENO1)	transcript variant X1	mRNA;Homo sapiens enolase 1 (ENO1)	transcript variant 1	mRNA;Homo sapiens enolase 1 (ENO1)	transcript variant 2	mRNA"
228.96;C6orf48;"Homo sapiens chromosome 6 open reading frame 48 (C6orf48)	transcript variant 5	mRNA;Homo sapiens chromosome 6 open reading frame 48 (C6orf48)	transcript variant 4	mRNA;Homo sapiens chromosome 6 open reading frame 48 (C6orf48)	transcript variant 2	mRNA;Homo sapiens chromosome 6 open reading frame 48 (C6orf48)	transcript variant 1	mRNA;Homo sapiens chromosome 6 open reading frame 48 (C6orf48)	transcript variant 8	mRNA;Homo sapiens chromosome 6 open reading frame 48 (C6orf48)	transcript variant 3	mRNA;Homo sapiens chromosome 6 open reading frame 48 (C6orf48)	transcript variant 7	mRNA;Homo sapiens chromosome 6 open reading frame 48 (C6orf48)	transcript variant 9	mRNA;Homo sapiens chromosome 6 open reading frame 48 (C6orf48)	transcript variant 6	mRNA"
228.94;LAPTM4A;Homo sapiens lysosomal protein transmembrane 4 alpha (LAPTM4A)	mRNA
224.12;IGFBP5;Homo sapiens insulin like growth factor binding protein 5 (IGFBP5)	mRNA
223.63;MARCKSL1;Homo sapiens MARCKS like 1 (MARCKSL1)	transcript variant 1	mRNA
220.95;SRP14;"Homo sapiens signal recognition particle 14 (SRP14)	transcript variant 1	mRNA;Homo sapiens signal recognition particle 14 (SRP14)	transcript variant 2	mRNA"
220.6;RHOA;"Homo sapiens ras homolog family member A (RHOA)	transcript variant 7	mRNA;Homo sapiens ras homolog family member A (RHOA)	transcript variant 2	mRNA;Homo sapiens ras homolog family member A (RHOA)	transcript variant 5	mRNA;Homo sapiens ras homolog family member A (RHOA)	transcript variant 4	mRNA;Homo sapiens ras homolog family member A (RHOA)	transcript variant 6	mRNA;Homo sapiens ras homolog family member A (RHOA)	transcript variant 3	mRNA;Homo sapiens ras homolog family member A (RHOA)	transcript variant 1	mRNA"
219.97;EDF1;"Homo sapiens endothelial differentiation related factor 1 (EDF1)	transcript variant alpha	mRNA;Homo sapiens endothelial differentiation related factor 1 (EDF1)	transcript variant 3	mRNA;Homo sapiens endothelial differentiation related factor 1 (EDF1)	transcript variant beta	mRNA;Homo sapiens endothelial differentiation related factor 1 (EDF1)	transcript variant 5	mRNA;Homo sapiens endothelial differentiation related factor 1 (EDF1)	transcript variant 4	mRNA"
218.87;COX4I1;"Homo sapiens cytochrome c oxidase subunit 4I1 (COX4I1)	transcript variant 6	mRNA;Homo sapiens cytochrome c oxidase subunit 4I1 (COX4I1)	transcript variant 3	mRNA;Homo sapiens cytochrome c oxidase subunit 4I1 (COX4I1)	transcript variant 4	mRNA;Homo sapiens cytochrome c oxidase subunit 4I1 (COX4I1)	transcript variant 2	mRNA;Homo sapiens cytochrome c oxidase subunit 4I1 (COX4I1)	transcript variant 5	mRNA;Homo sapiens cytochrome c oxidase subunit 4I1 (COX4I1)	transcript variant 1	mRNA"
218.65;ATP5F1B;Homo sapiens ATP synthase	H+ transporting	mitochondrial F1 complex	beta polypeptide (ATP5B)	mRNA
215.83;UCHL1;Homo sapiens ubiquitin C-terminal hydrolase L1 (UCHL1)	mRNA
215.37;TMBIM6;"Homo sapiens transmembrane BAX inhibitor motif containing 6 (TMBIM6)	transcript variant 1	mRNA;Homo sapiens transmembrane BAX inhibitor motif containing 6 (TMBIM6)	transcript variant 2	mRNA;PREDICTED: Homo sapiens transmembrane BAX inhibitor motif containing 6 (TMBIM6)	transcript variant X1	mRNA"
213.98;BSG;"PREDICTED: Homo sapiens basigin (Ok blood group) (BSG)	transcript variant X1	mRNA;Homo sapiens basigin (Ok blood group) (BSG)	transcript variant 3	mRNA;Homo sapiens basigin (Ok blood group) (BSG)	transcript variant 4	mRNA;Homo sapiens basigin (Ok blood group) (BSG)	transcript variant 2	mRNA;Homo sapiens basigin (Ok blood group) (BSG)	transcript variant 5	mRNA;Homo sapiens basigin (Ok blood group) (BSG)	transcript variant 1	mRNA"
213.91;HSPB1;Homo sapiens heat shock protein family B (small) member 1 (HSPB1)	mRNA
213.47;RPL36AL;Homo sapiens ribosomal protein L36a like (RPL36AL)	mRNA
212.98;STMN2;"PREDICTED: Homo sapiens stathmin 2 (STMN2)	transcript variant X1	mRNA;Homo sapiens stathmin 2 (STMN2)	transcript variant 2	mRNA;Homo sapiens stathmin 2 (STMN2)	transcript variant 1	mRNA"
211.79;MMP14;Homo sapiens matrix metallopeptidase 14 (MMP14)	mRNA
211.09;TPM4;"PREDICTED: Homo sapiens tropomyosin 4 (TPM4)	transcript variant X5	mRNA;Homo sapiens tropomyosin 4 (TPM4)	transcript variant Tpm4.2	mRNA;PREDICTED: Homo sapiens tropomyosin 4 (TPM4)	transcript variant X1	mRNA;PREDICTED: Homo sapiens tropomyosin 4 (TPM4)	transcript variant X6	mRNA;PREDICTED: Homo sapiens tropomyosin 4 (TPM4)	transcript variant X4	mRNA;PREDICTED: Homo sapiens tropomyosin 4 (TPM4)	transcript variant X2	mRNA;Homo sapiens tropomyosin 4 (TPM4)	transcript variant Tpm4.1	mRNA;PREDICTED: Homo sapiens tropomyosin 4 (TPM4)	transcript variant X3	mRNA"
210.9;RPS26;Homo sapiens ribosomal protein S26 (RPS26)	mRNA
210.29;CNN3;"PREDICTED: Homo sapiens calponin 3 (CNN3)	transcript variant X1	mRNA;Homo sapiens calponin 3 (CNN3)	transcript variant 3	mRNA;Homo sapiens calponin 3 (CNN3)	transcript variant 2	mRNA;Homo sapiens calponin 3 (CNN3)	transcript variant 1	mRNA"
210.17;TUBB2A;"Homo sapiens tubulin beta 2A class IIa (TUBB2A)	transcript variant 1	mRNA;Homo sapiens tubulin beta 2A class IIa (TUBB2A)	transcript variant 2	mRNA"
208.45;SERPINE2;"PREDICTED: Homo sapiens serpin family E member 2 (SERPINE2)	transcript variant X3	mRNA;Homo sapiens serpin family E member 2 (SERPINE2)	transcript variant 2	mRNA;PREDICTED: Homo sapiens serpin family E member 2 (SERPINE2)	transcript variant X5	mRNA;Homo sapiens serpin family E member 2 (SERPINE2)	transcript variant 4	mRNA;PREDICTED: Homo sapiens serpin family E member 2 (SERPINE2)	transcript variant X2	mRNA;Homo sapiens serpin family E member 2 (SERPINE2)	transcript variant 1	mRNA;PREDICTED: Homo sapiens serpin family E member 2 (SERPINE2)	transcript variant X4	mRNA;PREDICTED: Homo sapiens serpin family E member 2 (SERPINE2)	transcript variant X1	mRNA"
207.89;EIF3F;Homo sapiens eukaryotic translation initiation factor 3 subunit F (EIF3F)	mRNA
207.57;PDIA3;Homo sapiens protein disulfide isomerase family A member 3 (PDIA3)	mRNA
206.69;EIF3H;Homo sapiens eukaryotic translation initiation factor 3 subunit H (EIF3H)	mRNA
205.56;FBLN1;"Homo sapiens fibulin 1 (FBLN1)	transcript variant C	mRNA;Homo sapiens fibulin 1 (FBLN1)	transcript variant D	mRNA;Homo sapiens fibulin 1 (FBLN1)	transcript variant A	mRNA;Homo sapiens fibulin 1 (FBLN1)	transcript variant B	mRNA"
205.14;COL9A3;"PREDICTED: Homo sapiens collagen type IX alpha 3 (COL9A3)	transcript variant X1	mRNA;PREDICTED: Homo sapiens collagen type IX alpha 3 (COL9A3)	transcript variant X2	mRNA;Homo sapiens collagen type IX alpha 3 chain (COL9A3)	mRNA"
205.06;COX6B1;Homo sapiens cytochrome c oxidase subunit 6B1 (COX6B1)	mRNA
203.11;FHL1;"PREDICTED: Homo sapiens four and a half LIM domains 1 (FHL1)	transcript variant X6	mRNA;Homo sapiens four and a half LIM domains 1 (FHL1)	transcript variant 4	mRNA;PREDICTED: Homo sapiens four and a half LIM domains 1 (FHL1)	transcript variant X4	mRNA;PREDICTED: Homo sapiens four and a half LIM domains 1 (FHL1)	transcript variant X5	mRNA;PREDICTED: Homo sapiens four and a half LIM domains 1 (FHL1)	transcript variant X1	mRNA;Homo sapiens four and a half LIM domains 1 (FHL1)	transcript variant 2	mRNA;Homo sapiens four and a half LIM domains 1 (FHL1)	transcript variant 9	mRNA;Homo sapiens four and a half LIM domains 1 (FHL1)	transcript variant 7	mRNA;PREDICTED: Homo sapiens four and a half LIM domains 1 (FHL1)	transcript variant X7	mRNA;PREDICTED: Homo sapiens four and a half LIM domains 1 (FHL1)	transcript variant X2	mRNA;Homo sapiens four and a half LIM domains 1 (FHL1)	transcript variant 1	mRNA;PREDICTED: Homo sapiens four and a half LIM domains 1 (FHL1)	transcript variant X3	mRNA;Homo sapiens four and a half LIM domains 1 (FHL1)	transcript variant 3	mRNA;Homo sapiens four and a half LIM domains 1 (FHL1)	transcript variant 5	mRNA;Homo sapiens four and a half LIM domains 1 (FHL1)	transcript variant 6	mRNA"
202.98;PPIA;"Homo sapiens peptidylprolyl isomerase A (PPIA)	transcript variant 2	mRNA;Homo sapiens peptidylprolyl isomerase A (PPIA)	transcript variant 1	mRNA"
202.88;IGF2;"Homo sapiens insulin like growth factor 2 (IGF2)	transcript variant 5	mRNA;Homo sapiens insulin like growth factor 2 (IGF2)	transcript variant 2	mRNA;Homo sapiens insulin like growth factor 2 (IGF2)	transcript variant 4	mRNA;Homo sapiens insulin like growth factor 2 (IGF2)	transcript variant 3	mRNA;Homo sapiens insulin like growth factor 2 (IGF2)	transcript variant 1	mRNA"
202.45;NOP53;Homo sapiens NOP53 ribosome biogenesis factor (NOP53)	mRNA
202.21;IGFBP2;"Homo sapiens insulin like growth factor binding protein 2 (IGFBP2)	transcript variant 3	mRNA;Homo sapiens insulin like growth factor binding protein 2 (IGFBP2)	transcript variant 2	mRNA;Homo sapiens insulin like growth factor binding protein 2 (IGFBP2)	transcript variant 4	mRNA;Homo sapiens insulin like growth factor binding protein 2 (IGFBP2)	transcript variant 1	mRNA"
202.19;RPL27A;Homo sapiens ribosomal protein L27a (RPL27A)	mRNA
201.71;SUMO2;"Homo sapiens small ubiquitin-like modifier 2 (SUMO2)	transcript variant 2	mRNA;Homo sapiens small ubiquitin-like modifier 2 (SUMO2)	transcript variant 1	mRNA"
201.16;PDIA6;"PREDICTED: Homo sapiens protein disulfide isomerase family A member 6 (PDIA6)	transcript variant X1	mRNA;Homo sapiens protein disulfide isomerase family A member 6 (PDIA6)	transcript variant 1	mRNA;Homo sapiens protein disulfide isomerase family A member 6 (PDIA6)	transcript variant 2	mRNA;Homo sapiens protein disulfide isomerase family A member 6 (PDIA6)	transcript variant 4	mRNA;Homo sapiens protein disulfide isomerase family A member 6 (PDIA6)	transcript variant 3	mRNA;Homo sapiens protein disulfide isomerase family A member 6 (PDIA6)	transcript variant 5	mRNA"
200.05;GPM6B;"PREDICTED: Homo sapiens glycoprotein M6B (GPM6B)	transcript variant X3	mRNA;PREDICTED: Homo sapiens glycoprotein M6B (GPM6B)	transcript variant X4	mRNA;Homo sapiens glycoprotein M6B (GPM6B)	transcript variant 4	mRNA;Homo sapiens glycoprotein M6B (GPM6B)	transcript variant 1	mRNA;Homo sapiens glycoprotein M6B (GPM6B)	transcript variant 2	mRNA;PREDICTED: Homo sapiens glycoprotein M6B (GPM6B)	transcript variant X5	mRNA;Homo sapiens glycoprotein M6B (GPM6B)	transcript variant 5	mRNA;Homo sapiens glycoprotein M6B (GPM6B)	transcript variant 3	mRNA;PREDICTED: Homo sapiens glycoprotein M6B (GPM6B)	transcript variant X1	mRNA;PREDICTED: Homo sapiens glycoprotein M6B (GPM6B)	transcript variant X2	mRNA"
199.97;ATP5MF;"Homo sapiens ATP synthase	H+ transporting	mitochondrial Fo complex subunit F2 (ATP5J2)	transcript variant 3	mRNA;Homo sapiens ATP synthase	H+ transporting	mitochondrial Fo complex subunit F2 (ATP5J2)	transcript variant 2	mRNA;Homo sapiens ATP synthase	H+ transporting	mitochondrial Fo complex subunit F2 (ATP5J2)	transcript variant 1	mRNA;Homo sapiens ATP synthase	H+ transporting	mitochondrial Fo complex subunit F2 (ATP5J2)	transcript variant 4	mRNA"
198.53;SARAF;"PREDICTED: Homo sapiens store-operated calcium entry associated regulatory factor (SARAF)	transcript variant X2	mRNA;PREDICTED: Homo sapiens store-operated calcium entry associated regulatory factor (SARAF)	transcript variant X1	mRNA;Homo sapiens store-operated calcium entry associated regulatory factor (SARAF)	transcript variant 1	mRNA;Homo sapiens store-operated calcium entry associated regulatory factor (SARAF)	transcript variant 2	mRNA;PREDICTED: Homo sapiens store-operated calcium entry associated regulatory factor (SARAF)	transcript variant X4	mRNA;PREDICTED: Homo sapiens store-operated calcium entry associated regulatory factor (SARAF)	transcript variant X3	mRNA"
195.32;NCL;Homo sapiens nucleolin (NCL)	mRNA
195.3;MGP;"Homo sapiens matrix Gla protein (MGP)	transcript variant 2	mRNA;Homo sapiens matrix Gla protein (MGP)	transcript variant 1	mRNA"
194;AES;"Homo sapiens amino-terminal enhancer of split (AES)	transcript variant 1	mRNA;PREDICTED: Homo sapiens amino-terminal enhancer of split (AES)	transcript variant X1	mRNA;Homo sapiens amino-terminal enhancer of split (AES)	transcript variant 2	mRNA;Homo sapiens amino-terminal enhancer of split (AES)	transcript variant 3	mRNA"
191.93;CALM2;"Homo sapiens calmodulin 2 (CALM2)	transcript variant 2	mRNA;Homo sapiens calmodulin 2 (CALM2)	transcript variant 4	mRNA;Homo sapiens calmodulin 2 (CALM2)	transcript variant 1	mRNA;Homo sapiens calmodulin 2 (CALM2)	transcript variant 3	mRNA"
191.81;YWHAZ;"PREDICTED: Homo sapiens tyrosine 3-monooxygenase/tryptophan 5-monooxygenase activation protein zeta (YWHAZ)	transcript variant X6	mRNA;PREDICTED: Homo sapiens tyrosine 3-monooxygenase/tryptophan 5-monooxygenase activation protein zeta (YWHAZ)	transcript variant X5	mRNA;Homo sapiens tyrosine 3-monooxygenase/tryptophan 5-monooxygenase activation protein zeta (YWHAZ)	transcript variant 2	mRNA;PREDICTED: Homo sapiens tyrosine 3-monooxygenase/tryptophan 5-monooxygenase activation protein zeta (YWHAZ)	transcript variant X2	mRNA;Homo sapiens tyrosine 3-monooxygenase/tryptophan 5-monooxygenase activation protein zeta (YWHAZ)	transcript variant 5	mRNA;Homo sapiens tyrosine 3-monooxygenase/tryptophan 5-monooxygenase activation protein zeta (YWHAZ)	transcript variant 4	mRNA;PREDICTED: Homo sapiens tyrosine 3-monooxygenase/tryptophan 5-monooxygenase activation protein zeta (YWHAZ)	transcript variant X4	mRNA;Homo sapiens tyrosine 3-monooxygenase/tryptophan 5-monooxygenase activation protein zeta (YWHAZ)	transcript variant 3	mRNA;Homo sapiens tyrosine 3-monooxygenase/tryptophan 5-monooxygenase activation protein zeta (YWHAZ)	transcript variant 1	mRNA;PREDICTED: Homo sapiens tyrosine 3-monooxygenase/tryptophan 5-monooxygenase activation protein zeta (YWHAZ)	transcript variant X3	mRNA;PREDICTED: Homo sapiens tyrosine 3-monooxygenase/tryptophan 5-monooxygenase activation protein zeta (YWHAZ)	transcript variant X1	mRNA;Homo sapiens tyrosine 3-monooxygenase/tryptophan 5-monooxygenase activation protein zeta (YWHAZ)	transcript variant 6	mRNA"
191.08;LMNA;"Homo sapiens lamin A/C (LMNA)	transcript variant 5	mRNA;Homo sapiens lamin A/C (LMNA)	transcript variant 3	mRNA;Homo sapiens lamin A/C (LMNA)	transcript variant 2	mRNA;PREDICTED: Homo sapiens lamin A/C (LMNA)	transcript variant X2	mRNA;Homo sapiens lamin A/C (LMNA)	transcript variant 1	mRNA;Homo sapiens lamin A/C (LMNA)	transcript variant 4	mRNA;Homo sapiens lamin A/C (LMNA)	transcript variant 7	mRNA;Homo sapiens lamin A/C (LMNA)	transcript variant 6	mRNA;PREDICTED: Homo sapiens lamin A/C (LMNA)	transcript variant X1	mRNA"
189.88;PRDX2;Homo sapiens peroxiredoxin 2 (PRDX2)	mRNA
189.87;EIF4B;"Homo sapiens eukaryotic translation initiation factor 4B (EIF4B)	transcript variant 1	mRNA;Homo sapiens eukaryotic translation initiation factor 4B (EIF4B)	transcript variant 2	mRNA"
187.67;HNRNPA2B1;"Homo sapiens heterogeneous nuclear ribonucleoprotein A2/B1 (HNRNPA2B1)	transcript variant B1	mRNA;PREDICTED: Homo sapiens heterogeneous nuclear ribonucleoprotein A2/B1 (HNRNPA2B1)	transcript variant X14	mRNA;Homo sapiens heterogeneous nuclear ribonucleoprotein A2/B1 (HNRNPA2B1)	transcript variant A2	mRNA;PREDICTED: Homo sapiens heterogeneous nuclear ribonucleoprotein A2/B1 (HNRNPA2B1)	transcript variant X19	mRNA;PREDICTED: Homo sapiens heterogeneous nuclear ribonucleoprotein A2/B1 (HNRNPA2B1)	transcript variant X9	mRNA"
187;MAGED1;"PREDICTED: Homo sapiens MAGE family member D1 (MAGED1)	transcript variant X1	mRNA;PREDICTED: Homo sapiens MAGE family member D1 (MAGED1)	transcript variant X2	mRNA;Homo sapiens MAGE family member D1 (MAGED1)	transcript variant 1	mRNA;Homo sapiens MAGE family member D1 (MAGED1)	transcript variant 3	mRNA;PREDICTED: Homo sapiens MAGE family member D1 (MAGED1)	transcript variant X4	mRNA;PREDICTED: Homo sapiens MAGE family member D1 (MAGED1)	transcript variant X3	mRNA;Homo sapiens MAGE family member D1 (MAGED1)	transcript variant 2	mRNA"
186.97;HNRNPC;"PREDICTED: Homo sapiens heterogeneous nuclear ribonucleoprotein C (C1/C2) (HNRNPC)	transcript variant X5	mRNA;Homo sapiens heterogeneous nuclear ribonucleoprotein C (C1/C2) (HNRNPC)	transcript variant 3	mRNA;PREDICTED: Homo sapiens heterogeneous nuclear ribonucleoprotein C (C1/C2) (HNRNPC)	transcript variant X2	mRNA;PREDICTED: Homo sapiens heterogeneous nuclear ribonucleoprotein C (C1/C2) (HNRNPC)	transcript variant X8	mRNA;PREDICTED: Homo sapiens heterogeneous nuclear ribonucleoprotein C (C1/C2) (HNRNPC)	transcript variant X7	mRNA;PREDICTED: Homo sapiens heterogeneous nuclear ribonucleoprotein C (C1/C2) (HNRNPC)	transcript variant X4	mRNA;PREDICTED: Homo sapiens heterogeneous nuclear ribonucleoprotein C (C1/C2) (HNRNPC)	transcript variant X1	mRNA;Homo sapiens heterogeneous nuclear ribonucleoprotein C (C1/C2) (HNRNPC)	transcript variant 1	mRNA;Homo sapiens heterogeneous nuclear ribonucleoprotein C (C1/C2) (HNRNPC)	transcript variant 2	mRNA;PREDICTED: Homo sapiens heterogeneous nuclear ribonucleoprotein C (C1/C2) (HNRNPC)	transcript variant X6	mRNA;Homo sapiens heterogeneous nuclear ribonucleoprotein C (C1/C2) (HNRNPC)	transcript variant 4	mRNA;PREDICTED: Homo sapiens heterogeneous nuclear ribonucleoprotein C (C1/C2) (HNRNPC)	transcript variant X3	mRNA"
186.53;HDLBP;"PREDICTED: Homo sapiens high density lipoprotein binding protein (HDLBP)	transcript variant X3	mRNA;Homo sapiens high density lipoprotein binding protein (HDLBP)	transcript variant 2	mRNA;PREDICTED: Homo sapiens high density lipoprotein binding protein (HDLBP)	transcript variant X8	mRNA;PREDICTED: Homo sapiens high density lipoprotein binding protein (HDLBP)	transcript variant X5	mRNA;PREDICTED: Homo sapiens high density lipoprotein binding protein (HDLBP)	transcript variant X4	mRNA;Homo sapiens high density lipoprotein binding protein (HDLBP)	transcript variant 1	mRNA;Homo sapiens high density lipoprotein binding protein (HDLBP)	transcript variant 6	mRNA;PREDICTED: Homo sapiens high density lipoprotein binding protein (HDLBP)	transcript variant X2	mRNA;Homo sapiens high density lipoprotein binding protein (HDLBP)	transcript variant 5	mRNA;PREDICTED: Homo sapiens high density lipoprotein binding protein (HDLBP)	transcript variant X6	mRNA;PREDICTED: Homo sapiens high density lipoprotein binding protein (HDLBP)	transcript variant X7	mRNA;Homo sapiens high density lipoprotein binding protein (HDLBP)	transcript variant 3	mRNA;PREDICTED: Homo sapiens high density lipoprotein binding protein (HDLBP)	transcript variant X1	mRNA;Homo sapiens high density lipoprotein binding protein (HDLBP)	transcript variant 4	mRNA"
185.98;TPI1;"Homo sapiens triosephosphate isomerase 1 (TPI1)	transcript variant 3	mRNA;Homo sapiens triosephosphate isomerase 1 (TPI1)	transcript variant 1	mRNA;Homo sapiens triosephosphate isomerase 1 (TPI1)	transcript variant 2	mRNA"
185.97;ATP5MC2;"Homo sapiens ATP synthase	H+ transporting	mitochondrial Fo complex subunit C2 (subunit 9) (ATP5G2)	transcript variant 2	mRNA;Homo sapiens ATP synthase	H+ transporting	mitochondrial Fo complex subunit C2 (subunit 9) (ATP5G2)	transcript variant 1	mRNA;PREDICTED: Homo sapiens ATP synthase	H+ transporting	mitochondrial Fo complex subunit C2 (subunit 9) (ATP5G2)	transcript variant X2	mRNA;PREDICTED: Homo sapiens ATP synthase	H+ transporting	mitochondrial Fo complex subunit C2 (subunit 9) (ATP5G2)	transcript variant X1	mRNA;PREDICTED: Homo sapiens ATP synthase	H+ transporting	mitochondrial Fo complex subunit C2 (subunit 9) (ATP5G2)	transcript variant X3	mRNA"
185.18;COL9A2;"PREDICTED: Homo sapiens collagen type IX alpha 2 (COL9A2)	transcript variant X4	mRNA;PREDICTED: Homo sapiens collagen type IX alpha 2 (COL9A2)	transcript variant X2	mRNA;Homo sapiens collagen type IX alpha 2 chain (COL9A2)	mRNA;PREDICTED: Homo sapiens collagen type IX alpha 2 (COL9A2)	transcript variant X1	mRNA;PREDICTED: Homo sapiens collagen type IX alpha 2 (COL9A2)	transcript variant X6	mRNA;PREDICTED: Homo sapiens collagen type IX alpha 2 (COL9A2)	transcript variant X3	mRNA;PREDICTED: Homo sapiens collagen type IX alpha 2 (COL9A2)	transcript variant X5	mRNA"
184.61;DAD1;Homo sapiens defender against cell death 1 (DAD1)	mRNA
184.37;PRDX4;"PREDICTED: Homo sapiens peroxiredoxin 4 (PRDX4)	transcript variant X3	mRNA;PREDICTED: Homo sapiens peroxiredoxin 4 (PRDX4)	transcript variant X2	mRNA;Homo sapiens peroxiredoxin 4 (PRDX4)	mRNA;PREDICTED: Homo sapiens peroxiredoxin 4 (PRDX4)	transcript variant X1	mRNA"
183.48;ELN;"PREDICTED: Homo sapiens elastin (ELN)	transcript variant X4	mRNA;PREDICTED: Homo sapiens elastin (ELN)	transcript variant X10	mRNA;PREDICTED: Homo sapiens elastin (ELN)	transcript variant X5	mRNA;PREDICTED: Homo sapiens elastin (ELN)	transcript variant X6	mRNA;PREDICTED: Homo sapiens elastin (ELN)	transcript variant X1	mRNA;PREDICTED: Homo sapiens elastin (ELN)	transcript variant X7	mRNA;Homo sapiens elastin (ELN)	transcript variant 8	mRNA;Homo sapiens elastin (ELN)	transcript variant 5	mRNA;PREDICTED: Homo sapiens elastin (ELN)	transcript variant X13	mRNA;Homo sapiens elastin (ELN)	transcript variant 9	mRNA;Homo sapiens elastin (ELN)	transcript variant 3	mRNA;Homo sapiens elastin (ELN)	transcript variant 10	mRNA;Homo sapiens elastin (ELN)	transcript variant 2	mRNA;PREDICTED: Homo sapiens elastin (ELN)	transcript variant X2	mRNA;Homo sapiens elastin (ELN)	transcript variant 4	mRNA;Homo sapiens elastin (ELN)	transcript variant 7	mRNA;PREDICTED: Homo sapiens elastin (ELN)	transcript variant X8	mRNA;Homo sapiens elastin (ELN)	transcript variant 12	mRNA;PREDICTED: Homo sapiens elastin (ELN)	transcript variant X12	mRNA;Homo sapiens elastin (ELN)	transcript variant 6	mRNA;PREDICTED: Homo sapiens elastin (ELN)	transcript variant X3	mRNA;Homo sapiens elastin (ELN)	transcript variant 1	mRNA;Homo sapiens elastin (ELN)	transcript variant 13	mRNA;Homo sapiens elastin (ELN)	transcript variant 11	mRNA;PREDICTED: Homo sapiens elastin (ELN)	transcript variant X9
183.25;FGFR1;"PREDICTED: Homo sapiens fibroblast growth factor receptor 1 (FGFR1)	transcript variant X13	mRNA;PREDICTED: Homo sapiens fibroblast growth factor receptor 1 (FGFR1)	transcript variant X28	mRNA;PREDICTED: Homo sapiens fibroblast growth factor receptor 1 (FGFR1)	transcript variant X24	mRNA;PREDICTED: Homo sapiens fibroblast growth factor receptor 1 (FGFR1)	transcript variant X1	mRNA;PREDICTED: Homo sapiens fibroblast growth factor receptor 1 (FGFR1)	transcript variant X9	mRNA;Homo sapiens fibroblast growth factor receptor 1 (FGFR1)	transcript variant 11	mRNA;PREDICTED: Homo sapiens fibroblast growth factor receptor 1 (FGFR1)	transcript variant X33	mRNA;PREDICTED: Homo sapiens fibroblast growth factor receptor 1 (FGFR1)	transcript variant X19	mRNA;PREDICTED: Homo sapiens fibroblast growth factor receptor 1 (FGFR1)	transcript variant X5	mRNA;PREDICTED: Homo sapiens fibroblast growth factor receptor 1 (FGFR1)	transcript variant X11	mRNA;PREDICTED: Homo sapiens fibroblast growth factor receptor 1 (FGFR1)	transcript variant X27	mRNA;PREDICTED: Homo sapiens fibroblast growth factor receptor 1 (FGFR1)	transcript variant X7	mRNA;Homo sapiens fibroblast growth factor receptor 1 (FGFR1)	transcript variant 12	mRNA;PREDICTED: Homo sapiens fibroblast growth factor receptor 1 (FGFR1)	transcript variant X17	mRNA;PREDICTED: Homo sapiens fibroblast growth factor receptor 1 (FGFR1)	transcript variant X23	mRNA;PREDICTED: Homo sapiens fibroblast growth factor receptor 1 (FGFR1)	transcript variant X8	mRNA;PREDICTED: Homo sapiens fibroblast growth factor receptor 1 (FGFR1)	transcript variant X12	mRNA;PREDICTED: Homo sapiens fibroblast growth factor receptor 1 (FGFR1)	transcript variant X15	mRNA;PREDICTED: Homo sapiens fibroblast growth factor receptor 1 (FGFR1)	transcript variant X4	mRNA;PREDICTED: Homo sapiens fibroblast growth factor receptor 1 (FGFR1)	transcript variant X10	mRNA;PREDICTED: Homo sapiens fibroblast growth factor receptor 1 (FGFR1)	transcript variant X22	mRNA;PREDICTED: Homo sapiens fibroblast growth factor receptor 1 (FGFR1)	transcript variant X14	mRNA;PREDICTED: Homo sapiens fibroblast growth factor receptor 1 (FGFR1)	transcript variant X2	mRNA;PREDICTED: Homo sapiens fibroblast growth factor receptor 1 (FGFR1)	transcript variant X34	mRNA;PREDICTED: Homo sapiens fibroblast growth factor receptor 1 (FGFR1)	transcript variant X25
183.22;CSDE1;"Homo sapiens cold shock domain containing E1 (CSDE1)	transcript variant 2	mRNA;Homo sapiens cold shock domain containing E1 (CSDE1)	transcript variant 3	mRNA;Homo sapiens cold shock domain containing E1 (CSDE1)	transcript variant 4	mRNA;Homo sapiens cold shock domain containing E1 (CSDE1)	transcript variant 6	mRNA;Homo sapiens cold shock domain containing E1 (CSDE1)	transcript variant 1	mRNA;Homo sapiens cold shock domain containing E1 (CSDE1)	transcript variant 5	mRNA"
183.03;ARF4;Homo sapiens ADP ribosylation factor 4 (ARF4)	mRNA
182.95;LOC728392;Homo sapiens uncharacterized LOC728392 (LOC728392)	mRNA
182.15;ARF1;"Homo sapiens ADP ribosylation factor 1 (ARF1)	transcript variant 2	mRNA;Homo sapiens ADP ribosylation factor 1 (ARF1)	transcript variant 1	mRNA;Homo sapiens ADP ribosylation factor 1 (ARF1)	transcript variant 4	mRNA;PREDICTED: Homo sapiens ADP ribosylation factor 1 (ARF1)	transcript variant X1	mRNA;Homo sapiens ADP ribosylation factor 1 (ARF1)	transcript variant 3	mRNA"
181.23;ACAN;"PREDICTED: Homo sapiens aggrecan (ACAN)	transcript variant X6	mRNA;PREDICTED: Homo sapiens aggrecan (ACAN)	transcript variant X2	mRNA;PREDICTED: Homo sapiens aggrecan (ACAN)	transcript variant X5	mRNA;PREDICTED: Homo sapiens aggrecan (ACAN)	transcript variant X4	mRNA;Homo sapiens aggrecan (ACAN)	transcript variant 1	mRNA;PREDICTED: Homo sapiens aggrecan (ACAN)	transcript variant X3	mRNA;PREDICTED: Homo sapiens aggrecan (ACAN)	transcript variant X1	mRNA;Homo sapiens aggrecan (ACAN)	transcript variant 2	mRNA"
178.7;OAZ1;"Homo sapiens ornithine decarboxylase antizyme 1 (OAZ1)	transcript variant 1	mRNA;Homo sapiens ornithine decarboxylase antizyme 1 (OAZ1)	transcript variant 2	mRNA"
178.35;COL5A2;"Homo sapiens collagen type V alpha 2 chain (COL5A2)	mRNA;PREDICTED: Homo sapiens collagen type V alpha 2 (COL5A2)	transcript variant X1	mRNA"
177.21;ATP5F1A;"Homo sapiens ATP synthase	H+ transporting	mitochondrial F1 complex	alpha subunit 1	cardiac muscle (ATP5A1)	transcript variant 2	mRNA;Homo sapiens ATP synthase	H+ transporting	mitochondrial F1 complex	alpha subunit 1	cardiac muscle (ATP5A1)	transcript variant 5	mRNA;Homo sapiens ATP synthase	H+ transporting	mitochondrial F1 complex	alpha subunit 1	cardiac muscle (ATP5A1)	transcript variant 3	mRNA;PREDICTED: Homo sapiens ATP synthase	H+ transporting	mitochondrial F1 complex	alpha subunit 1	cardiac muscle (ATP5A1)	transcript variant X1	mRNA;Homo sapiens ATP synthase	H+ transporting	mitochondrial F1 complex	alpha subunit 1	cardiac muscle (ATP5A1)	transcript variant 4	mRNA;Homo sapiens ATP synthase	H+ transporting	mitochondrial F1 complex	alpha subunit 1	cardiac muscle (ATP5A1)	transcript variant 1	mRNA"
177.19;GPX4;"Homo sapiens glutathione peroxidase 4 (GPX4)	transcript variant 2	mRNA;Homo sapiens glutathione peroxidase 4 (GPX4)	transcript variant 3	mRNA;Homo sapiens glutathione peroxidase 4 (GPX4)	transcript variant 1	mRNA"
174.38;CDKN1A;"Homo sapiens cyclin dependent kinase inhibitor 1A (CDKN1A)	transcript variant 2	mRNA;Homo sapiens cyclin dependent kinase inhibitor 1A (CDKN1A)	transcript variant 4	mRNA;Homo sapiens cyclin dependent kinase inhibitor 1A (CDKN1A)	transcript variant 1	mRNA;Homo sapiens cyclin dependent kinase inhibitor 1A (CDKN1A)	transcript variant 3	mRNA;Homo sapiens cyclin dependent kinase inhibitor 1A (CDKN1A)	transcript variant 5	mRNA"
169.59;CAPN6;Homo sapiens calpain 6 (CAPN6)	mRNA
169.48;GPM6A;"PREDICTED: Homo sapiens glycoprotein M6A (GPM6A)	transcript variant X3	mRNA;Homo sapiens glycoprotein M6A (GPM6A)	transcript variant 5	mRNA;PREDICTED: Homo sapiens glycoprotein M6A (GPM6A)	transcript variant X2	mRNA;Homo sapiens glycoprotein M6A (GPM6A)	transcript variant 3	mRNA;Homo sapiens glycoprotein M6A (GPM6A)	transcript variant 4	mRNA;PREDICTED: Homo sapiens glycoprotein M6A (GPM6A)	transcript variant X1	mRNA;Homo sapiens glycoprotein M6A (GPM6A)	transcript variant 2	mRNA;Homo sapiens glycoprotein M6A (GPM6A)	transcript variant 1	mRNA"
169.26;HNRNPK;"PREDICTED: Homo sapiens heterogeneous nuclear ribonucleoprotein K (HNRNPK)	transcript variant X1	mRNA;PREDICTED: Homo sapiens heterogeneous nuclear ribonucleoprotein K (HNRNPK)	transcript variant X2	mRNA;Homo sapiens heterogeneous nuclear ribonucleoprotein K (HNRNPK)	transcript variant 1	mRNA;Homo sapiens heterogeneous nuclear ribonucleoprotein K (HNRNPK)	transcript variant 6	mRNA;Homo sapiens heterogeneous nuclear ribonucleoprotein K (HNRNPK)	transcript variant 4	mRNA;PREDICTED: Homo sapiens heterogeneous nuclear ribonucleoprotein K (HNRNPK)	transcript variant X6	mRNA;PREDICTED: Homo sapiens heterogeneous nuclear ribonucleoprotein K (HNRNPK)	transcript variant X4	mRNA;Homo sapiens heterogeneous nuclear ribonucleoprotein K (HNRNPK)	transcript variant 2	mRNA;Homo sapiens heterogeneous nuclear ribonucleoprotein K (HNRNPK)	transcript variant 3	mRNA;PREDICTED: Homo sapiens heterogeneous nuclear ribonucleoprotein K (HNRNPK)	transcript variant X3	mRNA;Homo sapiens heterogeneous nuclear ribonucleoprotein K (HNRNPK)	transcript variant 5	mRNA;PREDICTED: Homo sapiens heterogeneous nuclear ribonucleoprotein K (HNRNPK)	transcript variant X5	mRNA"
169.19;LAMP1;"PREDICTED: Homo sapiens lysosomal associated membrane protein 1 (LAMP1)	transcript variant X1	mRNA;Homo sapiens lysosomal associated membrane protein 1 (LAMP1)	mRNA"
168.94;SELENOW;Homo sapiens selenoprotein W (SELENOW)	mRNA
168.77;EIF4A1;"Homo sapiens eukaryotic translation initiation factor 4A1 (EIF4A1)	transcript variant 1	mRNA;Homo sapiens eukaryotic translation initiation factor 4A1 (EIF4A1)	transcript variant 2	mRNA"
168.34;sep-02;"Homo sapiens septin 2 (SEPT2)	transcript variant 9	mRNA;PREDICTED: Homo sapiens septin 2 (SEPT2)	transcript variant X19	mRNA;PREDICTED: Homo sapiens septin 2 (SEPT2)	transcript variant X13	mRNA;PREDICTED: Homo sapiens septin 2 (SEPT2)	transcript variant X2	mRNA;Homo sapiens septin 2 (SEPT2)	transcript variant 6	mRNA;PREDICTED: Homo sapiens septin 2 (SEPT2)	transcript variant X9	mRNA;PREDICTED: Homo sapiens septin 2 (SEPT2)	transcript variant X6	mRNA;Homo sapiens septin 2 (SEPT2)	transcript variant 2	mRNA;Homo sapiens septin 2 (SEPT2)	transcript variant 10	mRNA;PREDICTED: Homo sapiens septin 2 (SEPT2)	transcript variant X28	mRNA;PREDICTED: Homo sapiens septin 2 (SEPT2)	transcript variant X27	mRNA;PREDICTED: Homo sapiens septin 2 (SEPT2)	transcript variant X8	mRNA;Homo sapiens septin 2 (SEPT2)	transcript variant 3	mRNA;Homo sapiens septin 2 (SEPT2)	transcript variant 11	mRNA;PREDICTED: Homo sapiens septin 2 (SEPT2)	transcript variant X10	mRNA;Homo sapiens septin 2 (SEPT2)	transcript variant 5	mRNA;PREDICTED: Homo sapiens septin 2 (SEPT2)	transcript variant X1	mRNA;PREDICTED: Homo sapiens septin 2 (SEPT2)	transcript variant X15	mRNA;PREDICTED: Homo sapiens septin 2 (SEPT2)	transcript variant X14	mRNA;Homo sapiens septin 2 (SEPT2)	transcript variant 7	mRNA;PREDICTED: Homo sapiens septin 2 (SEPT2)	transcript variant X21	mRNA;Homo sapiens septin 2 (SEPT2)	transcript variant 13	mRNA;PREDICTED: Homo sapiens septin 2 (SEPT2)	transcript variant X18	mRNA;Homo sapiens septin 2 (SEPT2)	transcript variant 4	mRNA;Homo sapiens septin 2 (SEPT2)	transcript variant 12
167.53;BASP1;"Homo sapiens brain abundant membrane attached signal protein 1 (BASP1)	transcript variant 2	mRNA;Homo sapiens brain abundant membrane attached signal protein 1 (BASP1)	transcript variant 1	mRNA"
167.12;RCN1;Homo sapiens reticulocalbin 1 (RCN1)	mRNA
166.99;YWHAQ;Homo sapiens tyrosine 3-monooxygenase/tryptophan 5-monooxygenase activation protein theta (YWHAQ)	mRNA
166.6;UQCRH;"Homo sapiens ubiquinol-cytochrome c reductase hinge protein (UQCRH)	transcript variant 2	mRNA;Homo sapiens ubiquinol-cytochrome c reductase hinge protein (UQCRH)	transcript variant 1	mRNA;Homo sapiens ubiquinol-cytochrome c reductase hinge protein (UQCRH)	transcript variant 3	mRNA"
166.16;IMPDH2;"PREDICTED: Homo sapiens IMP (inosine 5'-monophosphate) dehydrogenase 2 (IMPDH2)	transcript variant X3	mRNA;PREDICTED: Homo sapiens IMP (inosine 5'-monophosphate) dehydrogenase 2 (IMPDH2)	transcript variant X1	mRNA;Homo sapiens inosine monophosphate dehydrogenase 2 (IMPDH2)	mRNA;PREDICTED: Homo sapiens IMP (inosine 5'-monophosphate) dehydrogenase 2 (IMPDH2)	transcript variant X2	mRNA"
165.38;GNB1;"Homo sapiens G protein subunit beta 1 (GNB1)	transcript variant 3	mRNA;PREDICTED: Homo sapiens G protein subunit beta 1 (GNB1)	transcript variant X2	mRNA;Homo sapiens G protein subunit beta 1 (GNB1)	transcript variant 2	mRNA;PREDICTED: Homo sapiens G protein subunit beta 1 (GNB1)	transcript variant X3	mRNA;Homo sapiens G protein subunit beta 1 (GNB1)	transcript variant 1	mRNA;PREDICTED: Homo sapiens G protein subunit beta 1 (GNB1)	transcript variant X1	mRNA"
164.5;HMGN2;Homo sapiens high mobility group nucleosomal binding domain 2 (HMGN2)	mRNA
164.1;STMN1;"Homo sapiens stathmin 1 (STMN1)	transcript variant 2	mRNA;Homo sapiens stathmin 1 (STMN1)	transcript variant 4	mRNA;Homo sapiens stathmin 1 (STMN1)	transcript variant 3	mRNA;Homo sapiens stathmin 1 (STMN1)	transcript variant 1	mRNA"
163.46;ITGB1;"Homo sapiens integrin subunit beta 1 (ITGB1)	transcript variant 1A	mRNA;Homo sapiens integrin subunit beta 1 (ITGB1)	transcript variant 1D	mRNA;Homo sapiens integrin subunit beta 1 (ITGB1)	transcript variant 1E	mRNA"
163.44;PFN1;"Homo sapiens profilin 1 (PFN1)	mRNA;PREDICTED: Homo sapiens profilin 1 (PFN1)	transcript variant X1	mRNA"
162.8;COX5B;Homo sapiens cytochrome c oxidase subunit 5B (COX5B)	mRNA
162.62;SNX3;"Homo sapiens sorting nexin 3 (SNX3)	transcript variant 1	mRNA;Homo sapiens sorting nexin 3 (SNX3)	transcript variant 3	mRNA;Homo sapiens sorting nexin 3 (SNX3)	transcript variant 2	mRNA;Homo sapiens sorting nexin 3 (SNX3)	transcript variant 4	mRNA"
162.36;SEC61A1;Homo sapiens Sec61 translocon alpha 1 subunit (SEC61A1)	mRNA
162.36;MYL12B;"Homo sapiens myosin light chain 12B (MYL12B)	transcript variant 2	mRNA;Homo sapiens myosin light chain 12B (MYL12B)	transcript variant 1	mRNA;Homo sapiens myosin light chain 12B (MYL12B)	transcript variant 3	mRNA"
161.1;SPATS2L;"PREDICTED: Homo sapiens spermatogenesis associated serine rich 2 like (SPATS2L)	transcript variant X5	mRNA;Homo sapiens spermatogenesis associated serine rich 2 like (SPATS2L)	transcript variant 4	mRNA;PREDICTED: Homo sapiens spermatogenesis associated serine rich 2 like (SPATS2L)	transcript variant X10	mRNA;PREDICTED: Homo sapiens spermatogenesis associated serine rich 2 like (SPATS2L)	transcript variant X8	mRNA;PREDICTED: Homo sapiens spermatogenesis associated serine rich 2 like (SPATS2L)	transcript variant X9	mRNA;PREDICTED: Homo sapiens spermatogenesis associated serine rich 2 like (SPATS2L)	transcript variant X6	mRNA;Homo sapiens spermatogenesis associated serine rich 2 like (SPATS2L)	transcript variant 6	mRNA;PREDICTED: Homo sapiens spermatogenesis associated serine rich 2 like (SPATS2L)	transcript variant X2	mRNA;Homo sapiens spermatogenesis associated serine rich 2 like (SPATS2L)	transcript variant 1	mRNA;Homo sapiens spermatogenesis associated serine rich 2 like (SPATS2L)	transcript variant 5	mRNA;Homo sapiens spermatogenesis associated serine rich 2 like (SPATS2L)	transcript variant 7	mRNA;PREDICTED: Homo sapiens spermatogenesis associated serine rich 2 like (SPATS2L)	transcript variant X4	mRNA;PREDICTED: Homo sapiens spermatogenesis associated serine rich 2 like (SPATS2L)	transcript variant X3	mRNA;PREDICTED: Homo sapiens spermatogenesis associated serine rich 2 like (SPATS2L)	transcript variant X11	mRNA;Homo sapiens spermatogenesis associated serine rich 2 like (SPATS2L)	transcript variant 3	mRNA;PREDICTED: Homo sapiens spermatogenesis associated serine rich 2 like (SPATS2L)	transcript variant X1	mRNA;Homo sapiens spermatogenesis associated serine rich 2 like (SPATS2L)	transcript variant 2	mRNA;PREDICTED: Homo sapiens spermatogenesis associated serine rich 2 like (SPATS2L)	transcript variant X7	mRNA"
160.7;TOMM7;Homo sapiens translocase of outer mitochondrial membrane 7 (TOMM7)	mRNA
159.85;PRDX5;"Homo sapiens peroxiredoxin 5 (PRDX5)	transcript variant 2	mRNA;PREDICTED: Homo sapiens peroxiredoxin 5 (PRDX5)	transcript variant X1	mRNA;Homo sapiens peroxiredoxin 5 (PRDX5)	transcript variant 3	mRNA;Homo sapiens peroxiredoxin 5 (PRDX5)	transcript variant 1	mRNA"
159.63;AP2M1;"Homo sapiens adaptor related protein complex 2 mu 1 subunit (AP2M1)	transcript variant 3	mRNA;Homo sapiens adaptor related protein complex 2 mu 1 subunit (AP2M1)	transcript variant 2	mRNA;Homo sapiens adaptor related protein complex 2 mu 1 subunit (AP2M1)	transcript variant 1	mRNA"
158.83;ATP6V0C;"Homo sapiens ATPase H+ transporting V0 subunit c (ATP6V0C)	transcript variant 2	mRNA;Homo sapiens ATPase H+ transporting V0 subunit c (ATP6V0C)	transcript variant 1	mRNA"
157.58;COL5A1;"Homo sapiens collagen type V alpha 1 chain (COL5A1)	transcript variant 2	mRNA;Homo sapiens collagen type V alpha 1 chain (COL5A1)	transcript variant 1	mRNA;PREDICTED: Homo sapiens collagen type V alpha 1 (COL5A1)	transcript variant X2	mRNA"
157.03;PEBP1;Homo sapiens phosphatidylethanolamine binding protein 1 (PEBP1)	mRNA
156.78;SLC25A3;"Homo sapiens solute carrier family 25 member 3 (SLC25A3)	transcript variant 1	mRNA;Homo sapiens solute carrier family 25 member 3 (SLC25A3)	transcript variant 2	mRNA;Homo sapiens solute carrier family 25 member 3 (SLC25A3)	transcript variant 3	mRNA"
155.98;RPN2;"PREDICTED: Homo sapiens ribophorin II (RPN2)	transcript variant X2	mRNA;Homo sapiens ribophorin II (RPN2)	transcript variant 1	mRNA;PREDICTED: Homo sapiens ribophorin II (RPN2)	transcript variant X1	mRNA;Homo sapiens ribophorin II (RPN2)	transcript variant 8	mRNA;Homo sapiens ribophorin II (RPN2)	transcript variant 3	mRNA;Homo sapiens ribophorin II (RPN2)	transcript variant 9	mRNA;Homo sapiens ribophorin II (RPN2)	transcript variant 4	mRNA;Homo sapiens ribophorin II (RPN2)	transcript variant 2	mRNA;Homo sapiens ribophorin II (RPN2)	transcript variant 6	mRNA;Homo sapiens ribophorin II (RPN2)	transcript variant 5	mRNA;Homo sapiens ribophorin II (RPN2)	transcript variant 7	mRNA"
155.76;BEX4;"Homo sapiens brain expressed X-linked 4 (BEX4)	transcript variant 2	mRNA;Homo sapiens brain expressed X-linked 4 (BEX4)	transcript variant 1	mRNA"
155.05;H3F3B;Homo sapiens H3 histone family member 3B (H3F3B)	mRNA
155.02;PCBP2;"Homo sapiens poly(rC) binding protein 2 (PCBP2)	transcript variant 2	mRNA;Homo sapiens poly(rC) binding protein 2 (PCBP2)	transcript variant 6	mRNA;Homo sapiens poly(rC) binding protein 2 (PCBP2)	transcript variant 3	mRNA;Homo sapiens poly(rC) binding protein 2 (PCBP2)	transcript variant 5	mRNA;Homo sapiens poly(rC) binding protein 2 (PCBP2)	transcript variant 4	mRNA;Homo sapiens poly(rC) binding protein 2 (PCBP2)	transcript variant 7	mRNA;Homo sapiens poly(rC) binding protein 2 (PCBP2)	transcript variant 1	mRNA"
154.43;HSPD1;"Homo sapiens heat shock protein family D (Hsp60) member 1 (HSPD1)	transcript variant 1	mRNA;Homo sapiens heat shock protein family D (Hsp60) member 1 (HSPD1)	transcript variant 2	mRNA"
154.38;EIF5A;"PREDICTED: Homo sapiens eukaryotic translation initiation factor 5A (EIF5A)	transcript variant X2	mRNA;PREDICTED: Homo sapiens eukaryotic translation initiation factor 5A (EIF5A)	transcript variant X6	mRNA;Homo sapiens eukaryotic translation initiation factor 5A (EIF5A)	transcript variant B	mRNA;PREDICTED: Homo sapiens eukaryotic translation initiation factor 5A (EIF5A)	transcript variant X1	mRNA;Homo sapiens eukaryotic translation initiation factor 5A (EIF5A)	transcript variant D	mRNA;PREDICTED: Homo sapiens eukaryotic translation initiation factor 5A (EIF5A)	transcript variant X4	mRNA;Homo sapiens eukaryotic translation initiation factor 5A (EIF5A)	transcript variant A	mRNA;PREDICTED: Homo sapiens eukaryotic translation initiation factor 5A (EIF5A)	transcript variant X3	mRNA;PREDICTED: Homo sapiens eukaryotic translation initiation factor 5A (EIF5A)	transcript variant X5	mRNA;Homo sapiens eukaryotic translation initiation factor 5A (EIF5A)	transcript variant C	mRNA;PREDICTED: Homo sapiens eukaryotic translation initiation factor 5A (EIF5A)	transcript variant X7	mRNA"
154.24;SSR4;"PREDICTED: Homo sapiens signal sequence receptor subunit 4 (SSR4)	transcript variant X2	mRNA;PREDICTED: Homo sapiens signal sequence receptor subunit 4 (SSR4)	transcript variant X1	mRNA;PREDICTED: Homo sapiens signal sequence receptor subunit 4 (SSR4)	transcript variant X4	mRNA;PREDICTED: Homo sapiens signal sequence receptor subunit 4 (SSR4)	transcript variant X3	mRNA;Homo sapiens signal sequence receptor subunit 4 (SSR4)	transcript variant 2	mRNA;Homo sapiens signal sequence receptor subunit 4 (SSR4)	transcript variant 3	mRNA;Homo sapiens signal sequence receptor subunit 4 (SSR4)	transcript variant 1	mRNA"
153.78;GPX1;"Homo sapiens glutathione peroxidase 1 (GPX1)	transcript variant 1	mRNA;Homo sapiens glutathione peroxidase 1 (GPX1)	transcript variant 2	mRNA"
153.7;ERGIC3;"Homo sapiens ERGIC and golgi 3 (ERGIC3)	transcript variant 1	mRNA;Homo sapiens ERGIC and golgi 3 (ERGIC3)	transcript variant 2	mRNA"
153.28;CTNNB1;"PREDICTED: Homo sapiens catenin beta 1 (CTNNB1)	transcript variant X3	mRNA;Homo sapiens catenin beta 1 (CTNNB1)	transcript variant 1	mRNA;Homo sapiens catenin beta 1 (CTNNB1)	transcript variant 2	mRNA;PREDICTED: Homo sapiens catenin beta 1 (CTNNB1)	transcript variant X4	mRNA;Homo sapiens catenin beta 1 (CTNNB1)	transcript variant 3	mRNA;PREDICTED: Homo sapiens catenin beta 1 (CTNNB1)	transcript variant X1	mRNA;PREDICTED: Homo sapiens catenin beta 1 (CTNNB1)	transcript variant X5	mRNA;PREDICTED: Homo sapiens catenin beta 1 (CTNNB1)	transcript variant X2	mRNA"
152.52;TMED2;"Homo sapiens transmembrane p24 trafficking protein 2 (TMED2)	transcript variant 1	mRNA;Homo sapiens transmembrane p24 trafficking protein 2 (TMED2)	transcript variant 2	mRNA"
152.04;PARK7;"PREDICTED: Homo sapiens Parkinsonism associated deglycase (PARK7)	transcript variant X1	mRNA;Homo sapiens Parkinsonism associated deglycase (PARK7)	transcript variant 2	mRNA;Homo sapiens Parkinsonism associated deglycase (PARK7)	transcript variant 1	mRNA"
151.56;TTC3;"PREDICTED: Homo sapiens tetratricopeptide repeat domain 3 (TTC3)	transcript variant X11	mRNA;PREDICTED: Homo sapiens tetratricopeptide repeat domain 3 (TTC3)	transcript variant X10	mRNA;PREDICTED: Homo sapiens tetratricopeptide repeat domain 3 (TTC3)	transcript variant X9	mRNA;PREDICTED: Homo sapiens tetratricopeptide repeat domain 3 (TTC3)	transcript variant X8	mRNA;PREDICTED: Homo sapiens tetratricopeptide repeat domain 3 (TTC3)	transcript variant X4	mRNA;PREDICTED: Homo sapiens tetratricopeptide repeat domain 3 (TTC3)	transcript variant X19	mRNA;PREDICTED: Homo sapiens tetratricopeptide repeat domain 3 (TTC3)	transcript variant X15	mRNA;PREDICTED: Homo sapiens tetratricopeptide repeat domain 3 (TTC3)	transcript variant X13	mRNA;PREDICTED: Homo sapiens tetratricopeptide repeat domain 3 (TTC3)	transcript variant X6	mRNA;PREDICTED: Homo sapiens tetratricopeptide repeat domain 3 (TTC3)	transcript variant X17	mRNA;PREDICTED: Homo sapiens tetratricopeptide repeat domain 3 (TTC3)	transcript variant X7	mRNA;PREDICTED: Homo sapiens tetratricopeptide repeat domain 3 (TTC3)	transcript variant X16	mRNA;PREDICTED: Homo sapiens tetratricopeptide repeat domain 3 (TTC3)	transcript variant X3	mRNA;PREDICTED: Homo sapiens tetratricopeptide repeat domain 3 (TTC3)	transcript variant X12	mRNA;Homo sapiens tetratricopeptide repeat domain 3 (TTC3)	transcript variant 2	mRNA;Homo sapiens tetratricopeptide repeat domain 3 (TTC3)	transcript variant 1	mRNA;PREDICTED: Homo sapiens tetratricopeptide repeat domain 3 (TTC3)	transcript variant X21	mRNA;PREDICTED: Homo sapiens tetratricopeptide repeat domain 3 (TTC3)	transcript variant X1	mRNA;PREDICTED: Homo sapiens tetratricopeptide repeat domain 3 (TTC3)	transcript variant X2	mRNA;PREDICTED: Homo sapiens tetratricopeptide repeat domain 3 (TTC3)	transcript variant X5	mRNA;Homo sapiens tetratricopeptide repeat domain 3 (TTC3)	transcript variant 3	mRNA;PREDICTED: Homo sapiens tetratricopeptide repeat domain 3 (TTC3)	transcript variant X14	mRNA;PREDICTED: Homo sapiens tetratricopeptide repeat domain 3 (TTC3)	transcript variant X18	mRNA;Homo sapiens tetratricopeptide repeat domain 3 (TTC3)	transcript variant 4	mRNA"
151.48;CALM1;"Homo sapiens calmodulin 1 (CALM1)	mRNA;PREDICTED: Homo sapiens calmodulin 1 (phosphorylase kinase	delta) (CALM1)	transcript variant X1	mRNA"
151.12;GNAI2;"Homo sapiens G protein subunit alpha i2 (GNAI2)	transcript variant 4	mRNA;Homo sapiens G protein subunit alpha i2 (GNAI2)	transcript variant 6	mRNA;Homo sapiens G protein subunit alpha i2 (GNAI2)	transcript variant 1	mRNA;Homo sapiens G protein subunit alpha i2 (GNAI2)	transcript variant 5	mRNA;Homo sapiens G protein subunit alpha i2 (GNAI2)	transcript variant 3	mRNA;Homo sapiens G protein subunit alpha i2 (GNAI2)	transcript variant 2	mRNA"
150.61;DYNLRB1;"Homo sapiens dynein light chain roadblock-type 1 (DYNLRB1)	transcript variant 3	mRNA;Homo sapiens dynein light chain roadblock-type 1 (DYNLRB1)	transcript variant 1	mRNA;Homo sapiens dynein light chain roadblock-type 1 (DYNLRB1)	transcript variant 7	mRNA;Homo sapiens dynein light chain roadblock-type 1 (DYNLRB1)	transcript variant 2	mRNA;Homo sapiens dynein light chain roadblock-type 1 (DYNLRB1)	transcript variant 5	mRNA;Homo sapiens dynein light chain roadblock-type 1 (DYNLRB1)	transcript variant 4	mRNA"
150.03;TMA7;Homo sapiens translation machinery associated 7 homolog (TMA7)	mRNA
149.69;RPN1;Homo sapiens ribophorin I (RPN1)	mRNA
149.64;NDUFA13;Homo sapiens NADH:ubiquinone oxidoreductase subunit A13 (NDUFA13)	mRNA
149.29;CRYAB;"Homo sapiens crystallin alpha B (CRYAB)	transcript variant 1	mRNA;PREDICTED: Homo sapiens crystallin alpha B (CRYAB)	transcript variant X2	mRNA;PREDICTED: Homo sapiens crystallin alpha B (CRYAB)	transcript variant X1	mRNA;Homo sapiens crystallin alpha B (CRYAB)	transcript variant 3	mRNA;Homo sapiens crystallin alpha B (CRYAB)	transcript variant 2	mRNA"
149.01;DSTN;"Homo sapiens destrin	actin depolymerizing factor (DSTN)	transcript variant 1	mRNA;PREDICTED: Homo sapiens destrin	actin depolymerizing factor (DSTN)	transcript variant X2	mRNA;PREDICTED: Homo sapiens destrin	actin depolymerizing factor (DSTN)	transcript variant X3	mRNA;PREDICTED: Homo sapiens destrin	actin depolymerizing factor (DSTN)	transcript variant X1	mRNA;Homo sapiens destrin	actin depolymerizing factor (DSTN)	transcript variant 2	mRNA"
148.04;FKBP10;"Homo sapiens FK506 binding protein 10 (FKBP10)	mRNA;PREDICTED: Homo sapiens FK506 binding protein 10 (FKBP10)	transcript variant X2	mRNA;PREDICTED: Homo sapiens FK506 binding protein 10 (FKBP10)	transcript variant X1	mRNA"
147.74;VCAN;"Homo sapiens versican (VCAN)	transcript variant 2	mRNA;Homo sapiens versican (VCAN)	transcript variant 3	mRNA;Homo sapiens versican (VCAN)	transcript variant 1	mRNA;Homo sapiens versican (VCAN)	transcript variant 4	mRNA"
147.72;EPYC;"PREDICTED: Homo sapiens epiphycan (EPYC)	transcript variant X1	mRNA;Homo sapiens epiphycan (EPYC)	mRNA"
147.14;DLK1;"Homo sapiens delta like non-canonical Notch ligand 1 (DLK1)	transcript variant 2	mRNA;Homo sapiens delta like non-canonical Notch ligand 1 (DLK1)	transcript variant 1	mRNA"
147.11;SPARCL1;"Homo sapiens SPARC like 1 (SPARCL1)	transcript variant 2	mRNA;Homo sapiens SPARC like 1 (SPARCL1)	transcript variant 4	mRNA;Homo sapiens SPARC like 1 (SPARCL1)	transcript variant 1	mRNA;Homo sapiens SPARC like 1 (SPARCL1)	transcript variant 3	mRNA"
146.7;DDOST;Homo sapiens dolichyl-diphosphooligosaccharide--protein glycosyltransferase non-catalytic subunit (DDOST)	mRNA
146.68;IFITM2;Homo sapiens interferon induced transmembrane protein 2 (IFITM2)	mRNA
146.26;COX7B;Homo sapiens cytochrome c oxidase subunit 7B (COX7B)	mRNA
145.62;PCOLCE;Homo sapiens procollagen C-endopeptidase enhancer (PCOLCE)	mRNA
145.02;ARPC2;"Homo sapiens actin related protein 2/3 complex subunit 2 (ARPC2)	transcript variant 1	mRNA;PREDICTED: Homo sapiens actin related protein 2/3 complex subunit 2 (ARPC2)	transcript variant X1	mRNA;PREDICTED: Homo sapiens actin related protein 2/3 complex subunit 2 (ARPC2)	transcript variant X4	mRNA;Homo sapiens actin related protein 2/3 complex subunit 2 (ARPC2)	transcript variant 2	mRNA;PREDICTED: Homo sapiens actin related protein 2/3 complex subunit 2 (ARPC2)	transcript variant X3	mRNA;PREDICTED: Homo sapiens actin related protein 2/3 complex subunit 2 (ARPC2)	transcript variant X2	mRNA"
144.6;FXYD6;"Homo sapiens FXYD domain containing ion transport regulator 6 (FXYD6)	transcript variant 1	mRNA;Homo sapiens FXYD domain containing ion transport regulator 6 (FXYD6)	transcript variant 5	mRNA;Homo sapiens FXYD domain containing ion transport regulator 6 (FXYD6)	transcript variant 4	mRNA;Homo sapiens FXYD domain containing ion transport regulator 6 (FXYD6)	transcript variant 3	mRNA;Homo sapiens FXYD domain containing ion transport regulator 6 (FXYD6)	transcript variant 2	mRNA"
144.3;MFAP2;"PREDICTED: Homo sapiens microfibrillar associated protein 2 (MFAP2)	transcript variant X1	mRNA;Homo sapiens microfibril associated protein 2 (MFAP2)	transcript variant 2	mRNA;Homo sapiens microfibril associated protein 2 (MFAP2)	transcript variant 3	mRNA;Homo sapiens microfibril associated protein 2 (MFAP2)	transcript variant 1	mRNA;Homo sapiens microfibril associated protein 2 (MFAP2)	transcript variant 4	mRNA"
144.07;CAPNS1;"PREDICTED: Homo sapiens calpain small subunit 1 (CAPNS1)	transcript variant X2	mRNA;Homo sapiens calpain small subunit 1 (CAPNS1)	transcript variant 1	mRNA;PREDICTED: Homo sapiens calpain small subunit 1 (CAPNS1)	transcript variant X3	mRNA;Homo sapiens calpain small subunit 1 (CAPNS1)	transcript variant 3	mRNA;PREDICTED: Homo sapiens calpain small subunit 1 (CAPNS1)	transcript variant X1	mRNA;Homo sapiens calpain small subunit 1 (CAPNS1)	transcript variant 4	mRNA;Homo sapiens calpain small subunit 1 (CAPNS1)	transcript variant 2	mRNA"
143.95;BANF1;"PREDICTED: Homo sapiens barrier to autointegration factor 1 (BANF1)	transcript variant X2	mRNA;Homo sapiens barrier to autointegration factor 1 (BANF1)	transcript variant 1	mRNA;PREDICTED: Homo sapiens barrier to autointegration factor 1 (BANF1)	transcript variant X1	mRNA;Homo sapiens barrier to autointegration factor 1 (BANF1)	transcript variant 2	mRNA"
143.63;TMED10;Homo sapiens transmembrane p24 trafficking protein 10 (TMED10)	mRNA
142.05;PRNP;"Homo sapiens prion protein (PRNP)	transcript variant 6	mRNA;Homo sapiens prion protein (PRNP)	transcript variant 5	mRNA;Homo sapiens prion protein (PRNP)	transcript variant 1	mRNA;Homo sapiens prion protein (PRNP)	transcript variant 2	mRNA;Homo sapiens prion protein (PRNP)	transcript variant 4	mRNA;Homo sapiens prion protein (PRNP)	transcript variant 3	mRNA"
141.11;PRDX1;"Homo sapiens peroxiredoxin 1 (PRDX1)	transcript variant 4	mRNA;Homo sapiens peroxiredoxin 1 (PRDX1)	transcript variant 2	mRNA;Homo sapiens peroxiredoxin 1 (PRDX1)	transcript variant 3	mRNA;Homo sapiens peroxiredoxin 1 (PRDX1)	transcript variant 1	mRNA"
140.51;COX8A;Homo sapiens cytochrome c oxidase subunit 8A (COX8A)	mRNA
140.27;SRP9;"Homo sapiens signal recognition particle 9 (SRP9)	transcript variant 1	mRNA;Homo sapiens signal recognition particle 9 (SRP9)	transcript variant 2	mRNA"
138.9;TRIR;Homo sapiens chromosome 19 open reading frame 43 (C19orf43)	mRNA
138.84;SNRPD2;"Homo sapiens small nuclear ribonucleoprotein D2 polypeptide (SNRPD2)	transcript variant 2	mRNA;Homo sapiens small nuclear ribonucleoprotein D2 polypeptide (SNRPD2)	transcript variant 1	mRNA"
138.38;ASS1;"PREDICTED: Homo sapiens argininosuccinate synthase 1 (ASS1)	transcript variant X1	mRNA;PREDICTED: Homo sapiens argininosuccinate synthase 1 (ASS1)	transcript variant X3	mRNA;Homo sapiens argininosuccinate synthase 1 (ASS1)	transcript variant 1	mRNA;PREDICTED: Homo sapiens argininosuccinate synthase 1 (ASS1)	transcript variant X2	mRNA;Homo sapiens argininosuccinate synthase 1 (ASS1)	transcript variant 2	mRNA"
138.22;SOD1;Homo sapiens superoxide dismutase 1 (SOD1)	mRNA
137.96;PTGDS;Homo sapiens prostaglandin D2 synthase (PTGDS)	mRNA
137.79;DPYSL3;"Homo sapiens dihydropyrimidinase like 3 (DPYSL3)	transcript variant 1	mRNA;PREDICTED: Homo sapiens dihydropyrimidinase like 3 (DPYSL3)	transcript variant X1	mRNA;Homo sapiens dihydropyrimidinase like 3 (DPYSL3)	transcript variant 2	mRNA"
137.58;FUS;"PREDICTED: Homo sapiens FUS RNA binding protein (FUS)	transcript variant X2	mRNA;Homo sapiens FUS RNA binding protein (FUS)	transcript variant 1	mRNA;Homo sapiens FUS RNA binding protein (FUS)	transcript variant 3	mRNA;PREDICTED: Homo sapiens FUS RNA binding protein (FUS)	transcript variant X1	mRNA;Homo sapiens FUS RNA binding protein (FUS)	transcript variant 4	mRNA;PREDICTED: Homo sapiens FUS RNA binding protein (FUS)	transcript variant X3	mRNA"
137.57;EIF3C;"Homo sapiens eukaryotic translation initiation factor 3 subunit C (EIF3C)	transcript variant 5	mRNA;PREDICTED: Homo sapiens eukaryotic translation initiation factor 3 subunit C (EIF3C)	transcript variant X1	mRNA;Homo sapiens eukaryotic translation initiation factor 3 subunit C (EIF3C)	transcript variant 1	mRNA;Homo sapiens eukaryotic translation initiation factor 3 subunit C (EIF3C)	transcript variant 2	mRNA;Homo sapiens eukaryotic translation initiation factor 3 subunit C (EIF3C)	transcript variant 4	mRNA;Homo sapiens eukaryotic translation initiation factor 3 subunit C (EIF3C)	transcript variant 3	mRNA"
137.43;PCBP1;Homo sapiens poly(rC) binding protein 1 (PCBP1)	mRNA
137.2;NDUFA3;"PREDICTED: Homo sapiens NADH:ubiquinone oxidoreductase subunit A3 (NDUFA3)	transcript variant X1	mRNA;Homo sapiens NADH:ubiquinone oxidoreductase subunit A3 (NDUFA3)	mRNA"
137.1;TBCA;"Homo sapiens tubulin folding cofactor A (TBCA)	transcript variant 2	mRNA;Homo sapiens tubulin folding cofactor A (TBCA)	transcript variant 1	mRNA;Homo sapiens tubulin folding cofactor A (TBCA)	transcript variant 3	mRNA"
137;UBA1;"PREDICTED: Homo sapiens ubiquitin like modifier activating enzyme 1 (UBA1)	transcript variant X7	mRNA;PREDICTED: Homo sapiens ubiquitin like modifier activating enzyme 1 (UBA1)	transcript variant X2	mRNA;PREDICTED: Homo sapiens ubiquitin like modifier activating enzyme 1 (UBA1)	transcript variant X5	mRNA;PREDICTED: Homo sapiens ubiquitin like modifier activating enzyme 1 (UBA1)	transcript variant X6	mRNA;PREDICTED: Homo sapiens ubiquitin like modifier activating enzyme 1 (UBA1)	transcript variant X1	mRNA;Homo sapiens ubiquitin like modifier activating enzyme 1 (UBA1)	transcript variant 2	mRNA;PREDICTED: Homo sapiens ubiquitin like modifier activating enzyme 1 (UBA1)	transcript variant X3	mRNA;PREDICTED: Homo sapiens ubiquitin like modifier activating enzyme 1 (UBA1)	transcript variant X4	mRNA;Homo sapiens ubiquitin like modifier activating enzyme 1 (UBA1)	transcript variant 1	mRNA"
136.58;HMGN1;"PREDICTED: Homo sapiens high mobility group nucleosome binding domain 1 (HMGN1)	transcript variant X5	mRNA;PREDICTED: Homo sapiens high mobility group nucleosome binding domain 1 (HMGN1)	transcript variant X9	mRNA;PREDICTED: Homo sapiens high mobility group nucleosome binding domain 1 (HMGN1)	transcript variant X11	mRNA;PREDICTED: Homo sapiens high mobility group nucleosome binding domain 1 (HMGN1)	transcript variant X8	mRNA;PREDICTED: Homo sapiens high mobility group nucleosome binding domain 1 (HMGN1)	transcript variant X3	mRNA;PREDICTED: Homo sapiens high mobility group nucleosome binding domain 1 (HMGN1)	transcript variant X1	mRNA;PREDICTED: Homo sapiens high mobility group nucleosome binding domain 1 (HMGN1)	transcript variant X10	mRNA;Homo sapiens high mobility group nucleosome binding domain 1 (HMGN1)	mRNA;PREDICTED: Homo sapiens high mobility group nucleosome binding domain 1 (HMGN1)	transcript variant X4	mRNA;PREDICTED: Homo sapiens high mobility group nucleosome binding domain 1 (HMGN1)	transcript variant X2	mRNA;PREDICTED: Homo sapiens high mobility group nucleosome binding domain 1 (HMGN1)	transcript variant X7	mRNA;PREDICTED: Homo sapiens high mobility group nucleosome binding domain 1 (HMGN1)	transcript variant X6	mRNA"
136.39;LY6H;"Homo sapiens lymphocyte antigen 6 family member H (LY6H)	transcript variant 2	mRNA;Homo sapiens lymphocyte antigen 6 family member H (LY6H)	transcript variant 1	mRNA;Homo sapiens lymphocyte antigen 6 family member H (LY6H)	transcript variant 3	mRNA;PREDICTED: Homo sapiens lymphocyte antigen 6 complex	locus H (LY6H)	transcript variant X2	mRNA;PREDICTED: Homo sapiens lymphocyte antigen 6 complex	locus H (LY6H)	transcript variant X1	mRNA"
136.19;RNASEK;Homo sapiens ribonuclease K (RNASEK)	transcript variant 1	mRNA
135.99;SDC2;"Homo sapiens syndecan 2 (SDC2)	mRNA;PREDICTED: Homo sapiens syndecan 2 (SDC2)	transcript variant X1	mRNA"
135.38;MARCKS;Homo sapiens myristoylated alanine rich protein kinase C substrate (MARCKS)	mRNA
134.94;KDELR1;Homo sapiens KDEL endoplasmic reticulum protein retention receptor 1 (KDELR1)	mRNA
134.73;DDX17;"Homo sapiens DEAD-box helicase 17 (DDX17)	transcript variant 1	mRNA;Homo sapiens DEAD-box helicase 17 (DDX17)	transcript variant 3	mRNA"
134.14;COMMD6;"Homo sapiens COMM domain containing 6 (COMMD6)	transcript variant 1	mRNA;Homo sapiens COMM domain containing 6 (COMMD6)	transcript variant 2	mRNA;PREDICTED: Homo sapiens COMM domain containing 6 (COMMD6)	transcript variant X1	mRNA;Homo sapiens COMM domain containing 6 (COMMD6)	transcript variant 3	mRNA;Homo sapiens COMM domain containing 6 (COMMD6)	transcript variant 5	mRNA;Homo sapiens COMM domain containing 6 (COMMD6)	transcript variant 4	mRNA"
133.74;ODC1;"Homo sapiens ornithine decarboxylase 1 (ODC1)	transcript variant 4	mRNA;Homo sapiens ornithine decarboxylase 1 (ODC1)	transcript variant 3	mRNA;Homo sapiens ornithine decarboxylase 1 (ODC1)	transcript variant 2	mRNA;Homo sapiens ornithine decarboxylase 1 (ODC1)	transcript variant 1	mRNA"
133.14;TRH;Homo sapiens thyrotropin releasing hormone (TRH)	mRNA
132.02;FKBP8;"Homo sapiens FK506 binding protein 8 (FKBP8)	transcript variant 1	mRNA;PREDICTED: Homo sapiens FK506 binding protein 8 (FKBP8)	transcript variant X2	mRNA;Homo sapiens FK506 binding protein 8 (FKBP8)	transcript variant 2	mRNA;PREDICTED: Homo sapiens FK506 binding protein 8 (FKBP8)	transcript variant X1	mRNA"
131.71;NDUFS5;"Homo sapiens NADH:ubiquinone oxidoreductase subunit S5 (NDUFS5)	transcript variant 2	mRNA;Homo sapiens NADH:ubiquinone oxidoreductase subunit S5 (NDUFS5)	transcript variant 1	mRNA"
131.66;UBL5;"Homo sapiens ubiquitin like 5 (UBL5)	transcript variant 2	mRNA;Homo sapiens ubiquitin like 5 (UBL5)	transcript variant 1	mRNA"
130.91;TMEM258;Homo sapiens transmembrane protein 258 (TMEM258)	mRNA
130.63;CDK2AP1;"Homo sapiens cyclin dependent kinase 2 associated protein 1 (CDK2AP1)	transcript variant 3	mRNA;Homo sapiens cyclin dependent kinase 2 associated protein 1 (CDK2AP1)	transcript variant 2	mRNA;Homo sapiens cyclin dependent kinase 2 associated protein 1 (CDK2AP1)	transcript variant 1	mRNA"
130.26;SDC3;"PREDICTED: Homo sapiens syndecan 3 (SDC3)	transcript variant X2	mRNA;Homo sapiens syndecan 3 (SDC3)	mRNA;PREDICTED: Homo sapiens syndecan 3 (SDC3)	transcript variant X3	mRNA;PREDICTED: Homo sapiens syndecan 3 (SDC3)	transcript variant X1	mRNA"
129.91;SQSTM1;"Homo sapiens sequestosome 1 (SQSTM1)	transcript variant 3	mRNA;PREDICTED: Homo sapiens sequestosome 1 (SQSTM1)	transcript variant X2	mRNA;Homo sapiens sequestosome 1 (SQSTM1)	transcript variant 1	mRNA;Homo sapiens sequestosome 1 (SQSTM1)	transcript variant 2	mRNA;PREDICTED: Homo sapiens sequestosome 1 (SQSTM1)	transcript variant X1	mRNA"
129.87;ST13;"Homo sapiens ST13	Hsp70 interacting protein (ST13)	transcript variant 1	mRNA;Homo sapiens ST13	Hsp70 interacting protein (ST13)	transcript variant 2	mRNA"
128.12;PDIA4;"Homo sapiens protein disulfide isomerase family A member 4 (PDIA4)	mRNA;PREDICTED: Homo sapiens protein disulfide isomerase family A member 4 (PDIA4)	transcript variant X1	mRNA"
128.05;HTRA1;Homo sapiens HtrA serine peptidase 1 (HTRA1)	mRNA
127.8;sep-09;"PREDICTED: Homo sapiens septin 9 (SEPT9)	transcript variant X7	mRNA;Homo sapiens septin 9 (SEPT9)	transcript variant 1	mRNA;Homo sapiens septin 9 (SEPT9)	transcript variant 5	mRNA;Homo sapiens septin 9 (SEPT9)	transcript variant 10	mRNA;Homo sapiens septin 9 (SEPT9)	transcript variant 9	mRNA;PREDICTED: Homo sapiens septin 9 (SEPT9)	transcript variant X3	mRNA;PREDICTED: Homo sapiens septin 9 (SEPT9)	transcript variant X2	mRNA;Homo sapiens septin 9 (SEPT9)	transcript variant 2	mRNA;PREDICTED: Homo sapiens septin 9 (SEPT9)	transcript variant X9	mRNA;Homo sapiens septin 9 (SEPT9)	transcript variant 6	mRNA;Homo sapiens septin 9 (SEPT9)	transcript variant 4	mRNA;Homo sapiens septin 9 (SEPT9)	transcript variant 11	mRNA;Homo sapiens septin 9 (SEPT9)	transcript variant 3	mRNA;Homo sapiens septin 9 (SEPT9)	transcript variant 7	mRNA;PREDICTED: Homo sapiens septin 9 (SEPT9)	transcript variant X5	mRNA;PREDICTED: Homo sapiens septin 9 (SEPT9)	transcript variant X6	mRNA;Homo sapiens septin 9 (SEPT9)	transcript variant 8	mRNA;PREDICTED: Homo sapiens septin 9 (SEPT9)	transcript variant X8	mRNA;PREDICTED: Homo sapiens septin 9 (SEPT9)	transcript variant X1	mRNA;PREDICTED: Homo sapiens septin 9 (SEPT9)	transcript variant X4	mRNA"
127.7;SET;"PREDICTED: Homo sapiens SET nuclear proto-oncogene (SET)	transcript variant X4	mRNA;PREDICTED: Homo sapiens SET nuclear proto-oncogene (SET)	transcript variant X1	mRNA;Homo sapiens SET nuclear proto-oncogene (SET)	transcript variant 2	mRNA;PREDICTED: Homo sapiens SET nuclear proto-oncogene (SET)	transcript variant X2	mRNA;Homo sapiens SET nuclear proto-oncogene (SET)	transcript variant 1	mRNA;PREDICTED: Homo sapiens SET nuclear proto-oncogene (SET)	transcript variant X3	mRNA;Homo sapiens SET nuclear proto-oncogene (SET)	transcript variant 3	mRNA;Homo sapiens SET nuclear proto-oncogene (SET)	transcript variant 4	mRNA"
127.36;SH3BGRL3;Homo sapiens SH3 domain binding glutamate rich protein like 3 (SH3BGRL3)	mRNA
127.29;CDC42;"Homo sapiens cell division cycle 42 (CDC42)	transcript variant 3	mRNA;Homo sapiens cell division cycle 42 (CDC42)	transcript variant 2	mRNA;Homo sapiens cell division cycle 42 (CDC42)	transcript variant 1	mRNA"
126.64;TAGLN;"Homo sapiens transgelin (TAGLN)	transcript variant 2	mRNA;Homo sapiens transgelin (TAGLN)	transcript variant 1	mRNA"
126.28;RTN3;"Homo sapiens reticulon 3 (RTN3)	transcript variant 3	mRNA;Homo sapiens reticulon 3 (RTN3)	transcript variant 7	mRNA;Homo sapiens reticulon 3 (RTN3)	transcript variant 6	mRNA;Homo sapiens reticulon 3 (RTN3)	transcript variant 4	mRNA;PREDICTED: Homo sapiens reticulon 3 (RTN3)	transcript variant X2	mRNA;Homo sapiens reticulon 3 (RTN3)	transcript variant 1	mRNA;PREDICTED: Homo sapiens reticulon 3 (RTN3)	transcript variant X3	mRNA;Homo sapiens reticulon 3 (RTN3)	transcript variant 5	mRNA;PREDICTED: Homo sapiens reticulon 3 (RTN3)	transcript variant X1	mRNA;PREDICTED: Homo sapiens reticulon 3 (RTN3)	transcript variant X4	mRNA;Homo sapiens reticulon 3 (RTN3)	transcript variant 2	mRNA"
126.02;HLA-A;"Homo sapiens major histocompatibility complex	class I	A (HLA-A)	transcript variant 1 (A*03:01:0:01)	mRNA;PREDICTED: Homo sapiens major histocompatibility complex	class I	A (HLA-A)	transcript variant X3	mRNA;PREDICTED: Homo sapiens major histocompatibility complex	class I	A (HLA-A)	transcript variant X2	mRNA;Homo sapiens major histocompatibility complex	class I	A (HLA-A)	transcript variant 2 (A*01:01:01:01)	mRNA"
126;RAB7A;Homo sapiens RAB7A	member RAS oncogene family (RAB7A)	mRNA
125.75;ANXA1;"PREDICTED: Homo sapiens annexin A1 (ANXA1)	transcript variant X1	mRNA;PREDICTED: Homo sapiens annexin A1 (ANXA1)	transcript variant X2	mRNA;Homo sapiens annexin A1 (ANXA1)	mRNA"
125.71;IFITM1;Homo sapiens interferon induced transmembrane protein 1 (IFITM1)	mRNA
125.41;MAP1B;"Homo sapiens microtubule associated protein 1B (MAP1B)	transcript variant 1	mRNA;Homo sapiens microtubule associated protein 1B (MAP1B)	transcript variant 2	mRNA"
125.11;HAPLN1;"PREDICTED: Homo sapiens hyaluronan and proteoglycan link protein 1 (HAPLN1)	transcript variant X3	mRNA;PREDICTED: Homo sapiens hyaluronan and proteoglycan link protein 1 (HAPLN1)	transcript variant X1	mRNA;PREDICTED: Homo sapiens hyaluronan and proteoglycan link protein 1 (HAPLN1)	transcript variant X4	mRNA;PREDICTED: Homo sapiens hyaluronan and proteoglycan link protein 1 (HAPLN1)	transcript variant X2	mRNA;Homo sapiens hyaluronan and proteoglycan link protein 1 (HAPLN1)	mRNA;PREDICTED: Homo sapiens hyaluronan and proteoglycan link protein 1 (HAPLN1)	transcript variant X5	mRNA"
125.08;RTN4;"Homo sapiens reticulon 4 (RTN4)	transcript variant 11	mRNA;Homo sapiens reticulon 4 (RTN4)	transcript variant 1	mRNA;PREDICTED: Homo sapiens reticulon 4 (RTN4)	transcript variant X2	mRNA;Homo sapiens reticulon 4 (RTN4)	transcript variant 10	mRNA;Homo sapiens reticulon 4 (RTN4)	transcript variant 3	mRNA;PREDICTED: Homo sapiens reticulon 4 (RTN4)	transcript variant X3	mRNA;Homo sapiens reticulon 4 (RTN4)	transcript variant 4	mRNA;Homo sapiens reticulon 4 (RTN4)	transcript variant 6	mRNA;PREDICTED: Homo sapiens reticulon 4 (RTN4)	transcript variant X1	mRNA;Homo sapiens reticulon 4 (RTN4)	transcript variant 7	mRNA;Homo sapiens reticulon 4 (RTN4)	transcript variant 5	mRNA;Homo sapiens reticulon 4 (RTN4)	transcript variant 2	mRNA;Homo sapiens reticulon 4 (RTN4)	transcript variant 8	mRNA;Homo sapiens reticulon 4 (RTN4)	transcript variant 9	mRNA"
125;RBMX;"Homo sapiens RNA binding motif protein	X-linked (RBMX)	transcript variant 1	mRNA;Homo sapiens RNA binding motif protein	X-linked (RBMX)	transcript variant 2	mRNA"
124.62;COL8A2;"PREDICTED: Homo sapiens collagen type VIII alpha 2 (COL8A2)	transcript variant X1	mRNA;Homo sapiens collagen type VIII alpha 2 chain (COL8A2)	transcript variant 1	mRNA;Homo sapiens collagen type VIII alpha 2 chain (COL8A2)	transcript variant 2	mRNA"
124.57;APLP2;"Homo sapiens amyloid beta precursor like protein 2 (APLP2)	transcript variant 7	mRNA;Homo sapiens amyloid beta precursor like protein 2 (APLP2)	transcript variant 3	mRNA;Homo sapiens amyloid beta precursor like protein 2 (APLP2)	transcript variant 1	mRNA;Homo sapiens amyloid beta precursor like protein 2 (APLP2)	transcript variant 4	mRNA;Homo sapiens amyloid beta precursor like protein 2 (APLP2)	transcript variant 2	mRNA"
124.56;ATP5ME;Homo sapiens ATP synthase	H+ transporting	mitochondrial Fo complex subunit E (ATP5I)	transcript variant 1	mRNA
124.25;ATF5;"PREDICTED: Homo sapiens activating transcription factor 5 (ATF5)	transcript variant X1	mRNA;Homo sapiens activating transcription factor 5 (ATF5)	transcript variant 1	mRNA;Homo sapiens activating transcription factor 5 (ATF5)	transcript variant 3	mRNA;Homo sapiens activating transcription factor 5 (ATF5)	transcript variant 2	mRNA"
124.18;TCEAL8;"Homo sapiens transcription elongation factor A like 8 (TCEAL8)	transcript variant 1	mRNA;Homo sapiens transcription elongation factor A like 8 (TCEAL8)	transcript variant 2	mRNA"
124.14;EID1;Homo sapiens EP300 interacting inhibitor of differentiation 1 (EID1)	mRNA
123.44;GSN;"PREDICTED: Homo sapiens gelsolin (GSN)	transcript variant X10	mRNA;Homo sapiens gelsolin (GSN)	transcript variant 1	mRNA;Homo sapiens gelsolin (GSN)	transcript variant 6	mRNA;PREDICTED: Homo sapiens gelsolin (GSN)	transcript variant X2	mRNA;PREDICTED: Homo sapiens gelsolin (GSN)	transcript variant X8	mRNA;PREDICTED: Homo sapiens gelsolin (GSN)	transcript variant X4	mRNA;PREDICTED: Homo sapiens gelsolin (GSN)	transcript variant X3	mRNA;PREDICTED: Homo sapiens gelsolin (GSN)	transcript variant X1	mRNA;Homo sapiens gelsolin (GSN)	transcript variant 8	mRNA;PREDICTED: Homo sapiens gelsolin (GSN)	transcript variant X19	mRNA;Homo sapiens gelsolin (GSN)	transcript variant 4	mRNA;PREDICTED: Homo sapiens gelsolin (GSN)	transcript variant X15	mRNA;Homo sapiens gelsolin (GSN)	transcript variant 2	mRNA;Homo sapiens gelsolin (GSN)	transcript variant 7	mRNA;PREDICTED: Homo sapiens gelsolin (GSN)	transcript variant X18	mRNA;Homo sapiens gelsolin (GSN)	transcript variant 10	mRNA;PREDICTED: Homo sapiens gelsolin (GSN)	transcript variant X9	mRNA;PREDICTED: Homo sapiens gelsolin (GSN)	transcript variant X7	mRNA;PREDICTED: Homo sapiens gelsolin (GSN)	transcript variant X16	mRNA;Homo sapiens gelsolin (GSN)	transcript variant 3	mRNA;Homo sapiens gelsolin (GSN)	transcript variant 9	mRNA;PREDICTED: Homo sapiens gelsolin (GSN)	transcript variant X13	mRNA;PREDICTED: Homo sapiens gelsolin (GSN)	transcript variant X22	mRNA;PREDICTED: Homo sapiens gelsolin (GSN)	transcript variant X14	mRNA;PREDICTED: Homo sapiens gelsolin (GSN)	transcript variant X11
123.4;PGAM1;"Homo sapiens phosphoglycerate mutase 1 (PGAM1)	transcript variant 2	mRNA;Homo sapiens phosphoglycerate mutase 1 (PGAM1)	transcript variant 1	mRNA"
123.39;GANAB;"PREDICTED: Homo sapiens glucosidase II alpha subunit (GANAB)	transcript variant X2	mRNA;Homo sapiens glucosidase II alpha subunit (GANAB)	transcript variant 2	mRNA;Homo sapiens glucosidase II alpha subunit (GANAB)	transcript variant 6	mRNA;Homo sapiens glucosidase II alpha subunit (GANAB)	transcript variant 4	mRNA;Homo sapiens glucosidase II alpha subunit (GANAB)	transcript variant 3	mRNA;PREDICTED: Homo sapiens glucosidase II alpha subunit (GANAB)	transcript variant X1	mRNA;Homo sapiens glucosidase II alpha subunit (GANAB)	transcript variant 5	mRNA;PREDICTED: Homo sapiens glucosidase II alpha subunit (GANAB)	transcript variant X3	mRNA"
122.71;ATP5IF1;"Homo sapiens ATPase inhibitory factor 1 (ATPIF1)	transcript variant 2	mRNA;Homo sapiens ATPase inhibitory factor 1 (ATPIF1)	transcript variant 3	mRNA;Homo sapiens ATPase inhibitory factor 1 (ATPIF1)	transcript variant 1	mRNA"
122.43;C1orf61;"PREDICTED: Homo sapiens chromosome 1 open reading frame 61 (C1orf61)	transcript variant X14	mRNA;PREDICTED: Homo sapiens chromosome 1 open reading frame 61 (C1orf61)	transcript variant X10	mRNA;PREDICTED: Homo sapiens chromosome 1 open reading frame 61 (C1orf61)	transcript variant X6	mRNA;Homo sapiens chromosome 1 open reading frame 61 (C1orf61)	transcript variant 3	mRNA;PREDICTED: Homo sapiens chromosome 1 open reading frame 61 (C1orf61)	transcript variant X11	mRNA;PREDICTED: Homo sapiens chromosome 1 open reading frame 61 (C1orf61)	transcript variant X8	mRNA;PREDICTED: Homo sapiens chromosome 1 open reading frame 61 (C1orf61)	transcript variant X7	mRNA;PREDICTED: Homo sapiens chromosome 1 open reading frame 61 (C1orf61)	transcript variant X13	mRNA;PREDICTED: Homo sapiens chromosome 1 open reading frame 61 (C1orf61)	transcript variant X1	mRNA;PREDICTED: Homo sapiens chromosome 1 open reading frame 61 (C1orf61)	transcript variant X2	mRNA;PREDICTED: Homo sapiens chromosome 1 open reading frame 61 (C1orf61)	transcript variant X4	mRNA;Homo sapiens chromosome 1 open reading frame 61 (C1orf61)	transcript variant 1	mRNA;PREDICTED: Homo sapiens chromosome 1 open reading frame 61 (C1orf61)	transcript variant X3	mRNA;PREDICTED: Homo sapiens chromosome 1 open reading frame 61 (C1orf61)	transcript variant X9	mRNA;Homo sapiens chromosome 1 open reading frame 61 (C1orf61)	transcript variant 4	mRNA;PREDICTED: Homo sapiens chromosome 1 open reading frame 61 (C1orf61)	transcript variant X5	mRNA;Homo sapiens chromosome 1 open reading frame 61 (C1orf61)	transcript variant 2	mRNA"
122.4;HNRNPH1;"Homo sapiens heterogeneous nuclear ribonucleoprotein H1 (HNRNPH1)	transcript variant 1	mRNA;PREDICTED: Homo sapiens heterogeneous nuclear ribonucleoprotein H1 (H) (HNRNPH1)	transcript variant X3	mRNA;PREDICTED: Homo sapiens heterogeneous nuclear ribonucleoprotein H1 (H) (HNRNPH1)	transcript variant X22	mRNA;PREDICTED: Homo sapiens heterogeneous nuclear ribonucleoprotein H1 (H) (HNRNPH1)	transcript variant X9	mRNA;PREDICTED: Homo sapiens heterogeneous nuclear ribonucleoprotein H1 (H) (HNRNPH1)	transcript variant X23	mRNA;PREDICTED: Homo sapiens heterogeneous nuclear ribonucleoprotein H1 (H) (HNRNPH1)	transcript variant X12	mRNA;PREDICTED: Homo sapiens heterogeneous nuclear ribonucleoprotein H1 (H) (HNRNPH1)	transcript variant X1	mRNA;PREDICTED: Homo sapiens heterogeneous nuclear ribonucleoprotein H1 (H) (HNRNPH1)	transcript variant X17	mRNA;PREDICTED: Homo sapiens heterogeneous nuclear ribonucleoprotein H1 (H) (HNRNPH1)	transcript variant X13	mRNA;PREDICTED: Homo sapiens heterogeneous nuclear ribonucleoprotein H1 (H) (HNRNPH1)	transcript variant X15	mRNA;Homo sapiens heterogeneous nuclear ribonucleoprotein H1 (HNRNPH1)	transcript variant 2	mRNA;PREDICTED: Homo sapiens heterogeneous nuclear ribonucleoprotein H1 (H) (HNRNPH1)	transcript variant X4	mRNA;PREDICTED: Homo sapiens heterogeneous nuclear ribonucleoprotein H1 (H) (HNRNPH1)	transcript variant X2	mRNA;PREDICTED: Homo sapiens heterogeneous nuclear ribonucleoprotein H1 (H) (HNRNPH1)	transcript variant X20	mRNA;PREDICTED: Homo sapiens heterogeneous nuclear ribonucleoprotein H1 (H) (HNRNPH1)	transcript variant X6	mRNA;PREDICTED: Homo sapiens heterogeneous nuclear ribonucleoprotein H1 (H) (HNRNPH1)	transcript variant X7	mRNA;PREDICTED: Homo sapiens heterogeneous nuclear ribonucleoprotein H1 (H) (HNRNPH1)	transcript variant X18	mRNA;PREDICTED: Homo sapiens heterogeneous nuclear ribonucleoprotein H1 (H) (HNRNPH1)	transcript variant X14	mRNA;PREDICTED: Homo sapiens heterogeneous nuclear ribonucleoprotein H1 (H) (HNRNPH1)	transcript variant X21	mRNA;PREDICTED: Homo sapiens heterogeneous nuclear ribonucleoprotein H1 (H) (HNRNPH1)	transcript variant X10	mRNA;PREDICTED: Homo sapiens heterogeneous nuclear ribonucleoprotein H1 (H) (HNRNPH1)	transcript variant X19	mRNA;PREDICTED: Homo sapiens heterogeneous nuclear ribonucleoprotein H1 (H) (HNRNPH1)	transcript variant X8	mRNA;PREDICTED: Homo sapiens heterogeneous nuclear ribonucleoprotein H1 (H) (HNRNPH1)	transcript variant X16	mRNA;PREDICTED: Homo sapiens heterogeneous nuclear ribonucleoprotein H1 (H) (HNRNPH1)	transcript variant X5	mRNA;PREDICTED: Homo sapiens heterogeneous nuclear ribonucleoprotein H1 (H) (HNRNPH1)	transcript variant X11
121.82;PTGES3;"Homo sapiens prostaglandin E synthase 3 (PTGES3)	transcript variant 5	mRNA;PREDICTED: Homo sapiens prostaglandin E synthase 3 (PTGES3)	transcript variant X4	mRNA;PREDICTED: Homo sapiens prostaglandin E synthase 3 (PTGES3)	transcript variant X3	mRNA;PREDICTED: Homo sapiens prostaglandin E synthase 3 (PTGES3)	transcript variant X5	mRNA;Homo sapiens prostaglandin E synthase 3 (PTGES3)	transcript variant 6	mRNA;Homo sapiens prostaglandin E synthase 3 (PTGES3)	transcript variant 2	mRNA;Homo sapiens prostaglandin E synthase 3 (PTGES3)	transcript variant 3	mRNA;Homo sapiens prostaglandin E synthase 3 (PTGES3)	transcript variant 4	mRNA;PREDICTED: Homo sapiens prostaglandin E synthase 3 (PTGES3)	transcript variant X1	mRNA;Homo sapiens prostaglandin E synthase 3 (PTGES3)	transcript variant 1	mRNA;PREDICTED: Homo sapiens prostaglandin E synthase 3 (PTGES3)	transcript variant X2	mRNA"
121.63;PSMB4;Homo sapiens proteasome subunit beta 4 (PSMB4)	mRNA
121.62;DNAJA1;"Homo sapiens DnaJ heat shock protein family (Hsp40) member A1 (DNAJA1)	transcript variant 2	mRNA;Homo sapiens DnaJ heat shock protein family (Hsp40) member A1 (DNAJA1)	transcript variant 1	mRNA"
121.54;MRFAP1;"Homo sapiens Morf4 family associated protein 1 (MRFAP1)	transcript variant 1	mRNA;Homo sapiens Morf4 family associated protein 1 (MRFAP1)	transcript variant 3	mRNA;Homo sapiens Morf4 family associated protein 1 (MRFAP1)	transcript variant 2	mRNA"
121.39;PRKCSH;"PREDICTED: Homo sapiens protein kinase C substrate 80K-H (PRKCSH)	transcript variant X3	mRNA;PREDICTED: Homo sapiens protein kinase C substrate 80K-H (PRKCSH)	transcript variant X2	mRNA;Homo sapiens protein kinase C substrate 80K-H (PRKCSH)	transcript variant 4	mRNA;PREDICTED: Homo sapiens protein kinase C substrate 80K-H (PRKCSH)	transcript variant X4	mRNA;Homo sapiens protein kinase C substrate 80K-H (PRKCSH)	transcript variant 1	mRNA;PREDICTED: Homo sapiens protein kinase C substrate 80K-H (PRKCSH)	transcript variant X1	mRNA;Homo sapiens protein kinase C substrate 80K-H (PRKCSH)	transcript variant 3	mRNA;Homo sapiens protein kinase C substrate 80K-H (PRKCSH)	transcript variant 5	mRNA;Homo sapiens protein kinase C substrate 80K-H (PRKCSH)	transcript variant 2	mRNA"
121.32;GTF2I;"Homo sapiens general transcription factor IIi (GTF2I)	transcript variant 1	mRNA;Homo sapiens general transcription factor IIi (GTF2I)	transcript variant 5	mRNA;Homo sapiens general transcription factor IIi (GTF2I)	transcript variant 2	mRNA;Homo sapiens general transcription factor IIi (GTF2I)	transcript variant 3	mRNA;Homo sapiens general transcription factor IIi (GTF2I)	transcript variant 4	mRNA;Homo sapiens general transcription factor IIi (GTF2I)	transcript variant 6	mRNA"
121.06;PRKAR1A;"Homo sapiens protein kinase cAMP-dependent type I regulatory subunit alpha (PRKAR1A)	transcript variant 1	mRNA;Homo sapiens protein kinase cAMP-dependent type I regulatory subunit alpha (PRKAR1A)	transcript variant 3	mRNA;PREDICTED: Homo sapiens protein kinase cAMP-dependent type I regulatory subunit alpha (PRKAR1A)	transcript variant X2	mRNA;PREDICTED: Homo sapiens protein kinase cAMP-dependent type I regulatory subunit alpha (PRKAR1A)	transcript variant X1	mRNA;Homo sapiens protein kinase cAMP-dependent type I regulatory subunit alpha (PRKAR1A)	transcript variant 4	mRNA;Homo sapiens protein kinase cAMP-dependent type I regulatory subunit alpha (PRKAR1A)	transcript variant 2	mRNA;Homo sapiens protein kinase cAMP-dependent type I regulatory subunit alpha (PRKAR1A)	transcript variant 6	mRNA;PREDICTED: Homo sapiens protein kinase cAMP-dependent type I regulatory subunit alpha (PRKAR1A)	transcript variant X3	mRNA;Homo sapiens protein kinase cAMP-dependent type I regulatory subunit alpha (PRKAR1A)	transcript variant 5	mRNA"
120.9;EIF3G;Homo sapiens eukaryotic translation initiation factor 3 subunit G (EIF3G)	mRNA
120.52;EMP3;"PREDICTED: Homo sapiens epithelial membrane protein 3 (EMP3)	transcript variant X1	mRNA;Homo sapiens epithelial membrane protein 3 (EMP3)	transcript variant 1	mRNA;Homo sapiens epithelial membrane protein 3 (EMP3)	transcript variant 2	mRNA"
119.87;RABAC1;Homo sapiens Rab acceptor 1 (RABAC1)	mRNA
119.66;GDI2;"Homo sapiens GDP dissociation inhibitor 2 (GDI2)	transcript variant 1	mRNA;Homo sapiens GDP dissociation inhibitor 2 (GDI2)	transcript variant 2	mRNA;PREDICTED: Homo sapiens GDP dissociation inhibitor 2 (GDI2)	transcript variant X1	mRNA"
119.61;RAC1;"Homo sapiens ras-related C3 botulinum toxin substrate 1 (rho family	small GTP binding protein Rac1) (RAC1)	transcript variant Rac1	mRNA;Homo sapiens ras-related C3 botulinum toxin substrate 1 (rho family	small GTP binding protein Rac1) (RAC1)	transcript variant Rac1b	mRNA"
119.13;ARHGDIA;"Homo sapiens Rho GDP dissociation inhibitor alpha (ARHGDIA)	transcript variant 7	mRNA;PREDICTED: Homo sapiens Rho GDP dissociation inhibitor alpha (ARHGDIA)	transcript variant X1	mRNA;Homo sapiens Rho GDP dissociation inhibitor alpha (ARHGDIA)	transcript variant 2	mRNA;Homo sapiens Rho GDP dissociation inhibitor alpha (ARHGDIA)	transcript variant 6	mRNA;Homo sapiens Rho GDP dissociation inhibitor alpha (ARHGDIA)	transcript variant 4	mRNA;Homo sapiens Rho GDP dissociation inhibitor alpha (ARHGDIA)	transcript variant 3	mRNA;Homo sapiens Rho GDP dissociation inhibitor alpha (ARHGDIA)	transcript variant 1	mRNA;Homo sapiens Rho GDP dissociation inhibitor alpha (ARHGDIA)	transcript variant 5	mRNA"
118.56;HSPA9;Homo sapiens heat shock protein family A (Hsp70) member 9 (HSPA9)	mRNA
118.56;C12orf57;"Homo sapiens chromosome 12 open reading frame 57 (C12orf57)	transcript variant 1	mRNA;Homo sapiens chromosome 12 open reading frame 57 (C12orf57)	transcript variant 5	mRNA;Homo sapiens chromosome 12 open reading frame 57 (C12orf57)	transcript variant 4	mRNA;Homo sapiens chromosome 12 open reading frame 57 (C12orf57)	transcript variant 3	mRNA;Homo sapiens chromosome 12 open reading frame 57 (C12orf57)	transcript variant 2	mRNA"
118.55;NDUFB7;"PREDICTED: Homo sapiens NADH:ubiquinone oxidoreductase subunit B7 (NDUFB7)	transcript variant X1	mRNA;Homo sapiens NADH:ubiquinone oxidoreductase subunit B7 (NDUFB7)	mRNA"
118.14;ATP6V1F;"Homo sapiens ATPase H+ transporting V1 subunit F (ATP6V1F)	transcript variant 1	mRNA;Homo sapiens ATPase H+ transporting V1 subunit F (ATP6V1F)	transcript variant 2	mRNA"
117.73;MLF2;Homo sapiens myeloid leukemia factor 2 (MLF2)	transcript variant 1	mRNA
117.66;COL15A1;"Homo sapiens collagen type XV alpha 1 chain (COL15A1)	mRNA;PREDICTED: Homo sapiens collagen type XV alpha 1 (COL15A1)	transcript variant X1	mRNA"
117.54;LRP1;"Homo sapiens LDL receptor related protein 1 (LRP1)	mRNA;PREDICTED: Homo sapiens LDL receptor related protein 1 (LRP1)	transcript variant X1	mRNA"
117.35;ARPC3;"Homo sapiens actin related protein 2/3 complex subunit 3 (ARPC3)	transcript variant 2	mRNA;Homo sapiens actin related protein 2/3 complex subunit 3 (ARPC3)	transcript variant 1	mRNA"
116.73;RTN1;"Homo sapiens reticulon 1 (RTN1)	transcript variant 3	mRNA;Homo sapiens reticulon 1 (RTN1)	transcript variant 1	mRNA;PREDICTED: Homo sapiens reticulon 1 (RTN1)	transcript variant X1	mRNA;PREDICTED: Homo sapiens reticulon 1 (RTN1)	transcript variant X2	mRNA"
116.45;FLNA;"PREDICTED: Homo sapiens filamin A (FLNA)	transcript variant X3	mRNA;Homo sapiens filamin A (FLNA)	transcript variant 2	mRNA;PREDICTED: Homo sapiens filamin A (FLNA)	transcript variant X4	mRNA;PREDICTED: Homo sapiens filamin A (FLNA)	transcript variant X2	mRNA;Homo sapiens filamin A (FLNA)	transcript variant 1	mRNA;PREDICTED: Homo sapiens filamin A (FLNA)	transcript variant X5	mRNA;PREDICTED: Homo sapiens filamin A (FLNA)	transcript variant X1	mRNA"
116.4;CLTA;"PREDICTED: Homo sapiens clathrin light chain A (CLTA)	transcript variant X1	mRNA;Homo sapiens clathrin light chain A (CLTA)	transcript variant 7	mRNA;Homo sapiens clathrin light chain A (CLTA)	transcript variant 6	mRNA;Homo sapiens clathrin light chain A (CLTA)	transcript variant 9	mRNA;Homo sapiens clathrin light chain A (CLTA)	transcript variant 3	mRNA;PREDICTED: Homo sapiens clathrin light chain A (CLTA)	transcript variant X2	mRNA;Homo sapiens clathrin light chain A (CLTA)	transcript variant 2	mRNA;Homo sapiens clathrin light chain A (CLTA)	transcript variant 10	mRNA;Homo sapiens clathrin light chain A (CLTA)	transcript variant 5	mRNA;Homo sapiens clathrin light chain A (CLTA)	transcript variant 4	mRNA;Homo sapiens clathrin light chain A (CLTA)	transcript variant 1	mRNA;Homo sapiens clathrin light chain A (CLTA)	transcript variant 8	mRNA"
116.14;NGRN;Homo sapiens neugrin	neurite outgrowth associated (NGRN)	transcript variant 2	mRNA
115.64;ISLR;"Homo sapiens immunoglobulin superfamily containing leucine rich repeat (ISLR)	transcript variant 1	mRNA;Homo sapiens immunoglobulin superfamily containing leucine rich repeat (ISLR)	transcript variant 2	mRNA"
115.58;FKBP1A;"Homo sapiens FK506 binding protein 1A (FKBP1A)	transcript variant 3	mRNA;Homo sapiens FK506 binding protein 1A (FKBP1A)	transcript variant 1	mRNA;Homo sapiens FK506 binding protein 1A (FKBP1A)	transcript variant 2	mRNA"
115.32;OS9;"Homo sapiens OS9	endoplasmic reticulum lectin (OS9)	transcript variant 5	mRNA;Homo sapiens OS9	endoplasmic reticulum lectin (OS9)	transcript variant 4	mRNA;Homo sapiens OS9	endoplasmic reticulum lectin (OS9)	transcript variant 2	mRNA;PREDICTED: Homo sapiens OS9	endoplasmic reticulum lectin (OS9)	transcript variant X3	mRNA;Homo sapiens OS9	endoplasmic reticulum lectin (OS9)	transcript variant 7	mRNA;PREDICTED: Homo sapiens OS9	endoplasmic reticulum lectin (OS9)	transcript variant X1	mRNA;Homo sapiens OS9	endoplasmic reticulum lectin (OS9)	transcript variant 3	mRNA;Homo sapiens OS9	endoplasmic reticulum lectin (OS9)	transcript variant 8	mRNA;Homo sapiens OS9	endoplasmic reticulum lectin (OS9)	transcript variant 1	mRNA;PREDICTED: Homo sapiens OS9	endoplasmic reticulum lectin (OS9)	transcript variant X2	mRNA;Homo sapiens OS9	endoplasmic reticulum lectin (OS9)	transcript variant 6	mRNA"
114.75;RTL8C;Homo sapiens retrotransposon Gag like 8C (RTL8C)	mRNA
114.69;CUTA;"Homo sapiens cutA divalent cation tolerance homolog (CUTA)	transcript variant 5	mRNA;Homo sapiens cutA divalent cation tolerance homolog (CUTA)	transcript variant 1	mRNA;Homo sapiens cutA divalent cation tolerance homolog (CUTA)	transcript variant 3	mRNA;Homo sapiens cutA divalent cation tolerance homolog (CUTA)	transcript variant 4	mRNA;Homo sapiens cutA divalent cation tolerance homolog (CUTA)	transcript variant 2	mRNA"
114.61;NONO;"Homo sapiens non-POU domain containing octamer binding (NONO)	transcript variant 4	mRNA;Homo sapiens non-POU domain containing octamer binding (NONO)	transcript variant 1	mRNA;Homo sapiens non-POU domain containing octamer binding (NONO)	transcript variant 2	mRNA;Homo sapiens non-POU domain containing octamer binding (NONO)	transcript variant 3	mRNA"
114.58;CAVIN1;"PREDICTED: Homo sapiens polymerase I and transcript release factor (PTRF)	transcript variant X1	mRNA;Homo sapiens caveolae associated protein 1 (CAVIN1)	mRNA"
114.43;USP11;"PREDICTED: Homo sapiens ubiquitin specific peptidase 11 (USP11)	transcript variant X2	mRNA;PREDICTED: Homo sapiens ubiquitin specific peptidase 11 (USP11)	transcript variant X1	mRNA;Homo sapiens ubiquitin specific peptidase 11 (USP11)	mRNA"
114.31;ZFP36L1;"Homo sapiens ZFP36 ring finger protein like 1 (ZFP36L1)	transcript variant 1	mRNA;Homo sapiens ZFP36 ring finger protein like 1 (ZFP36L1)	transcript variant 2	mRNA;Homo sapiens ZFP36 ring finger protein like 1 (ZFP36L1)	transcript variant 3	mRNA"
114.27;EIF2S3;Homo sapiens eukaryotic translation initiation factor 2 subunit gamma (EIF2S3)	mRNA
114.09;PHB2;"Homo sapiens prohibitin 2 (PHB2)	transcript variant 1	mRNA;Homo sapiens prohibitin 2 (PHB2)	transcript variant 3	mRNA"
113.94;RHOC;"Homo sapiens ras homolog family member C (RHOC)	transcript variant 1	mRNA;Homo sapiens ras homolog family member C (RHOC)	transcript variant 3	mRNA;Homo sapiens ras homolog family member C (RHOC)	transcript variant 2	mRNA"
113.88;FBL;"PREDICTED: Homo sapiens fibrillarin (FBL)	transcript variant X2	mRNA;PREDICTED: Homo sapiens fibrillarin (FBL)	transcript variant X1	mRNA;Homo sapiens fibrillarin (FBL)	mRNA"
113.23;CCT7;"PREDICTED: Homo sapiens chaperonin containing TCP1 subunit 7 (CCT7)	transcript variant X2	mRNA;Homo sapiens chaperonin containing TCP1 subunit 7 (CCT7)	transcript variant 1	mRNA;Homo sapiens chaperonin containing TCP1 subunit 7 (CCT7)	transcript variant 4	mRNA;Homo sapiens chaperonin containing TCP1 subunit 7 (CCT7)	transcript variant 3	mRNA;PREDICTED: Homo sapiens chaperonin containing TCP1 subunit 7 (CCT7)	transcript variant X1	mRNA;Homo sapiens chaperonin containing TCP1 subunit 7 (CCT7)	transcript variant 2	mRNA"
113.06;CDH11;"PREDICTED: Homo sapiens cadherin 11 (CDH11)	transcript variant X2	mRNA;PREDICTED: Homo sapiens cadherin 11 (CDH11)	transcript variant X5	mRNA;Homo sapiens cadherin 11 (CDH11)	transcript variant 2	mRNA;PREDICTED: Homo sapiens cadherin 11 (CDH11)	transcript variant X3	mRNA;PREDICTED: Homo sapiens cadherin 11 (CDH11)	transcript variant X4	mRNA;PREDICTED: Homo sapiens cadherin 11 (CDH11)	transcript variant X1	mRNA;Homo sapiens cadherin 11 (CDH11)	transcript variant 1	mRNA"
112.65;TCEAL9;"Homo sapiens transcription elongation factor A like 9 (TCEAL9)	transcript variant 1	mRNA;Homo sapiens transcription elongation factor A like 9 (TCEAL9)	transcript variant 3	mRNA;Homo sapiens transcription elongation factor A like 9 (TCEAL9)	transcript variant 2	mRNA;Homo sapiens transcription elongation factor A like 9 (TCEAL9)	transcript variant 4	mRNA"
111.87;ATRAID;"Homo sapiens all-trans retinoic acid induced differentiation factor (ATRAID)	transcript variant 2	mRNA;Homo sapiens all-trans retinoic acid induced differentiation factor (ATRAID)	transcript variant 1	mRNA;Homo sapiens all-trans retinoic acid induced differentiation factor (ATRAID)	transcript variant 3	mRNA"
111.71;SEC61B;Homo sapiens Sec61 translocon beta subunit (SEC61B)	mRNA
111.51;PLPP3;Homo sapiens phospholipid phosphatase 3 (PLPP3)	mRNA
111;SKP1;"Homo sapiens S-phase kinase associated protein 1 (SKP1)	transcript variant 1	mRNA;Homo sapiens S-phase kinase associated protein 1 (SKP1)	transcript variant 2	mRNA"
110.63;GDI1;Homo sapiens GDP dissociation inhibitor 1 (GDI1)	mRNA
109.85;OSTC;"Homo sapiens oligosaccharyltransferase complex non-catalytic subunit (OSTC)	transcript variant 2	mRNA;Homo sapiens oligosaccharyltransferase complex non-catalytic subunit (OSTC)	transcript variant 3	mRNA;Homo sapiens oligosaccharyltransferase complex non-catalytic subunit (OSTC)	transcript variant 1	mRNA"
109.43;WLS;"Homo sapiens wntless Wnt ligand secretion mediator (WLS)	transcript variant 1	mRNA;PREDICTED: Homo sapiens wntless Wnt ligand secretion mediator (WLS)	transcript variant X3	mRNA;Homo sapiens wntless Wnt ligand secretion mediator (WLS)	transcript variant 3	mRNA;PREDICTED: Homo sapiens wntless Wnt ligand secretion mediator (WLS)	transcript variant X1	mRNA;Homo sapiens wntless Wnt ligand secretion mediator (WLS)	transcript variant 2	mRNA;PREDICTED: Homo sapiens wntless Wnt ligand secretion mediator (WLS)	transcript variant X2	mRNA"
109.33;TPM1;"PREDICTED: Homo sapiens tropomyosin 1 (alpha) (TPM1)	transcript variant X1	mRNA;PREDICTED: Homo sapiens tropomyosin 1 (alpha) (TPM1)	transcript variant X12	mRNA;PREDICTED: Homo sapiens tropomyosin 1 (alpha) (TPM1)	transcript variant X4	mRNA;PREDICTED: Homo sapiens tropomyosin 1 (alpha) (TPM1)	transcript variant X7	mRNA;PREDICTED: Homo sapiens tropomyosin 1 (alpha) (TPM1)	transcript variant X14	mRNA;Homo sapiens tropomyosin 1 (TPM1)	transcript variant Tpm1.2	mRNA;PREDICTED: Homo sapiens tropomyosin 1 (alpha) (TPM1)	transcript variant X17	mRNA;Homo sapiens tropomyosin 1 (TPM1)	transcript variant Tpm1.3	mRNA;PREDICTED: Homo sapiens tropomyosin 1 (alpha) (TPM1)	transcript variant X18	mRNA;Homo sapiens tropomyosin 1 (TPM1)	transcript variant Tpm1.12	mRNA;PREDICTED: Homo sapiens tropomyosin 1 (alpha) (TPM1)	transcript variant X11	mRNA;PREDICTED: Homo sapiens tropomyosin 1 (alpha) (TPM1)	transcript variant X2	mRNA;PREDICTED: Homo sapiens tropomyosin 1 (alpha) (TPM1)	transcript variant X10	mRNA;PREDICTED: Homo sapiens tropomyosin 1 (alpha) (TPM1)	transcript variant X6	mRNA;PREDICTED: Homo sapiens tropomyosin 1 (alpha) (TPM1)	transcript variant X16	mRNA;PREDICTED: Homo sapiens tropomyosin 1 (alpha) (TPM1)	transcript variant X9	mRNA;Homo sapiens tropomyosin 1 (TPM1)	transcript variant Tpm1.5	mRNA;Homo sapiens tropomyosin 1 (TPM1)	transcript variant Tpm1.1	mRNA;PREDICTED: Homo sapiens tropomyosin 1 (alpha) (TPM1)	transcript variant X5	mRNA;PREDICTED: Homo sapiens tropomyosin 1 (alpha) (TPM1)	transcript variant X8	mRNA;PREDICTED: Homo sapiens tropomyosin 1 (alpha) (TPM1)	transcript variant X3	mRNA;Homo sapiens tropomyosin 1 (TPM1)	transcript variant Tpm1.4	mRNA;Homo sapiens tropomyosin 1 (TPM1)	transcript variant Tpm1.6	mRNA;Homo sapiens tropomyosin 1 (TPM1)	transcript variant Tpm1.8	mRNA;PREDICTED: Homo sapiens tropomyosin 1 (alpha) (TPM1)	transcript variant X15
109.33;TRAM1;"Homo sapiens translocation associated membrane protein 1 (TRAM1)	transcript variant 1	mRNA;Homo sapiens translocation associated membrane protein 1 (TRAM1)	transcript variant 3	mRNA;Homo sapiens translocation associated membrane protein 1 (TRAM1)	transcript variant 2	mRNA;PREDICTED: Homo sapiens translocation associated membrane protein 1 (TRAM1)	transcript variant X2	mRNA;PREDICTED: Homo sapiens translocation associated membrane protein 1 (TRAM1)	transcript variant X1	mRNA"
109.14;CYTL1;"PREDICTED: Homo sapiens cytokine like 1 (CYTL1)	transcript variant X1	mRNA;Homo sapiens cytokine like 1 (CYTL1)	mRNA"
108.99;sep-07;"PREDICTED: Homo sapiens septin 7 (SEPT7)	transcript variant X7	mRNA;PREDICTED: Homo sapiens septin 7 (SEPT7)	transcript variant X3	mRNA;PREDICTED: Homo sapiens septin 7 (SEPT7)	transcript variant X9	mRNA;Homo sapiens septin 7 (SEPT7)	transcript variant 2	mRNA;PREDICTED: Homo sapiens septin 7 (SEPT7)	transcript variant X4	mRNA;Homo sapiens septin 7 (SEPT7)	transcript variant 3	mRNA;PREDICTED: Homo sapiens septin 7 (SEPT7)	transcript variant X5	mRNA;Homo sapiens septin 7 (SEPT7)	transcript variant 1	mRNA;PREDICTED: Homo sapiens septin 7 (SEPT7)	transcript variant X12	mRNA;PREDICTED: Homo sapiens septin 7 (SEPT7)	transcript variant X6	mRNA;PREDICTED: Homo sapiens septin 7 (SEPT7)	transcript variant X8	mRNA;PREDICTED: Homo sapiens septin 7 (SEPT7)	transcript variant X1	mRNA;PREDICTED: Homo sapiens septin 7 (SEPT7)	transcript variant X11	mRNA;PREDICTED: Homo sapiens septin 7 (SEPT7)	transcript variant X10	mRNA;PREDICTED: Homo sapiens septin 7 (SEPT7)	transcript variant X2	mRNA"
108.5;GRINA;"Homo sapiens glutamate ionotropic receptor NMDA type subunit associated protein 1 (GRINA)	transcript variant 2	mRNA;Homo sapiens glutamate ionotropic receptor NMDA type subunit associated protein 1 (GRINA)	transcript variant 1	mRNA"
108.4;ERP29;"PREDICTED: Homo sapiens endoplasmic reticulum protein 29 (ERP29)	transcript variant X1	mRNA;Homo sapiens endoplasmic reticulum protein 29 (ERP29)	transcript variant 1	mRNA;Homo sapiens endoplasmic reticulum protein 29 (ERP29)	transcript variant 2	mRNA"
108.23;CAPRIN1;"Homo sapiens cell cycle associated protein 1 (CAPRIN1)	transcript variant 2	mRNA;Homo sapiens cell cycle associated protein 1 (CAPRIN1)	transcript variant 1	mRNA;PREDICTED: Homo sapiens cell cycle associated protein 1 (CAPRIN1)	transcript variant X1	mRNA"
108.19;FSCN1;Homo sapiens fascin actin-bundling protein 1 (FSCN1)	mRNA
107.62;EGFL6;"Homo sapiens EGF like domain multiple 6 (EGFL6)	transcript variant 1	mRNA;Homo sapiens EGF like domain multiple 6 (EGFL6)	transcript variant 2	mRNA"
107.58;CTSB;"Homo sapiens cathepsin B (CTSB)	transcript variant 2	mRNA;PREDICTED: Homo sapiens cathepsin B (CTSB)	transcript variant X5	mRNA;PREDICTED: Homo sapiens cathepsin B (CTSB)	transcript variant X4	mRNA;Homo sapiens cathepsin B (CTSB)	transcript variant 6	mRNA;PREDICTED: Homo sapiens cathepsin B (CTSB)	transcript variant X6	mRNA;PREDICTED: Homo sapiens cathepsin B (CTSB)	transcript variant X7	mRNA;Homo sapiens cathepsin B (CTSB)	transcript variant 5	mRNA;PREDICTED: Homo sapiens cathepsin B (CTSB)	transcript variant X1	mRNA;Homo sapiens cathepsin B (CTSB)	transcript variant 4	mRNA;PREDICTED: Homo sapiens cathepsin B (CTSB)	transcript variant X3	mRNA;PREDICTED: Homo sapiens cathepsin B (CTSB)	transcript variant X2	mRNA;PREDICTED: Homo sapiens cathepsin B (CTSB)	transcript variant X8	mRNA;Homo sapiens cathepsin B (CTSB)	transcript variant 1	mRNA;Homo sapiens cathepsin B (CTSB)	transcript variant 3	mRNA"
107.49;COL11A2;"Homo sapiens collagen type XI alpha 2 chain (COL11A2)	transcript variant 2	mRNA;PREDICTED: Homo sapiens collagen type XI alpha 2 (COL11A2)	transcript variant X3	mRNA;Homo sapiens collagen type XI alpha 2 chain (COL11A2)	transcript variant 3	mRNA;PREDICTED: Homo sapiens collagen type XI alpha 2 (COL11A2)	transcript variant X5	mRNA;PREDICTED: Homo sapiens collagen type XI alpha 2 (COL11A2)	transcript variant X4	mRNA;PREDICTED: Homo sapiens collagen type XI alpha 2 (COL11A2)	transcript variant X1	mRNA;Homo sapiens collagen type XI alpha 2 chain (COL11A2)	transcript variant 4	mRNA;Homo sapiens collagen type XI alpha 2 chain (COL11A2)	transcript variant 1	mRNA;PREDICTED: Homo sapiens collagen type XI alpha 2 (COL11A2)	transcript variant X2	mRNA"
107.17;TTYH3;"PREDICTED: Homo sapiens tweety family member 3 (TTYH3)	transcript variant X3	mRNA;PREDICTED: Homo sapiens tweety family member 3 (TTYH3)	transcript variant X1	mRNA;Homo sapiens tweety family member 3 (TTYH3)	mRNA;PREDICTED: Homo sapiens tweety family member 3 (TTYH3)	transcript variant X2	mRNA"
107.04;SARS;"PREDICTED: Homo sapiens seryl-tRNA synthetase (SARS)	transcript variant X1	mRNA;Homo sapiens seryl-tRNA synthetase (SARS)	transcript variant 1	mRNA"
106.77;CALU;"Homo sapiens calumenin (CALU)	transcript variant 2	mRNA;Homo sapiens calumenin (CALU)	transcript variant 1	mRNA;Homo sapiens calumenin (CALU)	transcript variant 5	mRNA;PREDICTED: Homo sapiens calumenin (CALU)	transcript variant X1	mRNA;Homo sapiens calumenin (CALU)	transcript variant 3	mRNA;Homo sapiens calumenin (CALU)	transcript variant 4	mRNA"
106.7;HDGF;"Homo sapiens heparin binding growth factor (HDGF)	transcript variant 1	mRNA;Homo sapiens heparin binding growth factor (HDGF)	transcript variant 2	mRNA;Homo sapiens heparin binding growth factor (HDGF)	transcript variant 4	mRNA;PREDICTED: Homo sapiens hepatoma-derived growth factor (HDGF)	transcript variant X3	mRNA;PREDICTED: Homo sapiens hepatoma-derived growth factor (HDGF)	transcript variant X1	mRNA;Homo sapiens heparin binding growth factor (HDGF)	transcript variant 3	mRNA;Homo sapiens heparin binding growth factor (HDGF)	transcript variant 6	mRNA;PREDICTED: Homo sapiens hepatoma-derived growth factor (HDGF)	transcript variant X2	mRNA;Homo sapiens heparin binding growth factor (HDGF)	transcript variant 5	mRNA"
106.46;MIA;"Homo sapiens melanoma inhibitory activity (MIA)	transcript variant 1	mRNA;Homo sapiens melanoma inhibitory activity (MIA)	transcript variant 2	mRNA"
106.3;EIF4H;"PREDICTED: Homo sapiens eukaryotic translation initiation factor 4H (EIF4H)	transcript variant X2	mRNA;Homo sapiens eukaryotic translation initiation factor 4H (EIF4H)	transcript variant 2	mRNA;PREDICTED: Homo sapiens eukaryotic translation initiation factor 4H (EIF4H)	transcript variant X1	mRNA;Homo sapiens eukaryotic translation initiation factor 4H (EIF4H)	transcript variant 1	mRNA"
106.2;RTRAF;Homo sapiens chromosome 14 open reading frame 166 (C14orf166)	mRNA
106.17;CD24;"Homo sapiens CD24 molecule (CD24)	transcript variant 1	mRNA;Homo sapiens CD24 molecule (CD24)	transcript variant 3	mRNA;Homo sapiens CD24 molecule (CD24)	transcript variant 2	mRNA;Homo sapiens CD24 molecule (CD24)	transcript variant 4	mRNA"
106.06;SURF4;"Homo sapiens surfeit 4 (SURF4)	transcript variant 7	mRNA;Homo sapiens surfeit 4 (SURF4)	transcript variant 6	mRNA;PREDICTED: Homo sapiens surfeit 4 (SURF4)	transcript variant X4	mRNA;PREDICTED: Homo sapiens surfeit 4 (SURF4)	transcript variant X1	mRNA;Homo sapiens surfeit 4 (SURF4)	transcript variant 1	mRNA;Homo sapiens surfeit 4 (SURF4)	transcript variant 2	mRNA;PREDICTED: Homo sapiens surfeit 4 (SURF4)	transcript variant X3	mRNA;Homo sapiens surfeit 4 (SURF4)	transcript variant 5	mRNA;Homo sapiens surfeit 4 (SURF4)	transcript variant 4	mRNA;PREDICTED: Homo sapiens surfeit 4 (SURF4)	transcript variant X2	mRNA;Homo sapiens surfeit 4 (SURF4)	transcript variant 3	mRNA"
106;TMED9;Homo sapiens transmembrane p24 trafficking protein 9 (TMED9)	mRNA
105.99;PRRX1;"Homo sapiens paired related homeobox 1 (PRRX1)	transcript variant pmx-1b	mRNA;PREDICTED: Homo sapiens paired related homeobox 1 (PRRX1)	transcript variant X1	mRNA;Homo sapiens paired related homeobox 1 (PRRX1)	transcript variant pmx-1a	mRNA"
105.92;MATR3;"Homo sapiens matrin 3 (MATR3)	transcript variant 4	mRNA;Homo sapiens matrin 3 (MATR3)	transcript variant 1	mRNA;Homo sapiens matrin 3 (MATR3)	transcript variant 2	mRNA;Homo sapiens matrin 3 (MATR3)	transcript variant 3	mRNA;Homo sapiens matrin 3 (MATR3)	transcript variant 6	mRNA;Homo sapiens matrin 3 (MATR3)	transcript variant 5	mRNA"
105.69;XRCC6;"Homo sapiens X-ray repair cross complementing 6 (XRCC6)	transcript variant 2	mRNA;Homo sapiens X-ray repair cross complementing 6 (XRCC6)	transcript variant 4	mRNA;Homo sapiens X-ray repair cross complementing 6 (XRCC6)	transcript variant 3	mRNA;Homo sapiens X-ray repair cross complementing 6 (XRCC6)	transcript variant 1	mRNA"
105.66;CIRBP;"PREDICTED: Homo sapiens cold inducible RNA binding protein (CIRBP)	transcript variant X6	mRNA;Homo sapiens cold inducible RNA binding protein (CIRBP)	transcript variant 3	mRNA;PREDICTED: Homo sapiens cold inducible RNA binding protein (CIRBP)	transcript variant X2	mRNA;PREDICTED: Homo sapiens cold inducible RNA binding protein (CIRBP)	transcript variant X3	mRNA;Homo sapiens cold inducible RNA binding protein (CIRBP)	transcript variant 4	mRNA;Homo sapiens cold inducible RNA binding protein (CIRBP)	transcript variant 1	mRNA"
105.64;NEDD8;Homo sapiens neural precursor cell expressed	developmentally down-regulated 8 (NEDD8)	mRNA
105.4;CD164;"Homo sapiens CD164 molecule (CD164)	transcript variant 3	mRNA;Homo sapiens CD164 molecule (CD164)	transcript variant 5	mRNA;Homo sapiens CD164 molecule (CD164)	transcript variant 2	mRNA;Homo sapiens CD164 molecule (CD164)	transcript variant 1	mRNA;Homo sapiens CD164 molecule (CD164)	transcript variant 4	mRNA"
104.82;ILF2;"Homo sapiens interleukin enhancer binding factor 2 (ILF2)	transcript variant 1	mRNA;Homo sapiens interleukin enhancer binding factor 2 (ILF2)	transcript variant 2	mRNA"
104.64;EIF3K;"Homo sapiens eukaryotic translation initiation factor 3 subunit K (EIF3K)	transcript variant 1	mRNA;Homo sapiens eukaryotic translation initiation factor 3 subunit K (EIF3K)	transcript variant 3	mRNA;Homo sapiens eukaryotic translation initiation factor 3 subunit K (EIF3K)	transcript variant 2	mRNA"
104.15;CYBRD1;"Homo sapiens cytochrome b reductase 1 (CYBRD1)	transcript variant 1	mRNA;Homo sapiens cytochrome b reductase 1 (CYBRD1)	transcript variant 3	mRNA;Homo sapiens cytochrome b reductase 1 (CYBRD1)	transcript variant 2	mRNA"
104.08;MAZ;"PREDICTED: Homo sapiens MYC associated zinc finger protein (MAZ)	transcript variant X2	mRNA;PREDICTED: Homo sapiens MYC associated zinc finger protein (MAZ)	transcript variant X1	mRNA;Homo sapiens MYC associated zinc finger protein (MAZ)	transcript variant 3	mRNA;Homo sapiens MYC associated zinc finger protein (MAZ)	transcript variant 4	mRNA;Homo sapiens MYC associated zinc finger protein (MAZ)	transcript variant 2	mRNA;Homo sapiens MYC associated zinc finger protein (MAZ)	transcript variant 1	mRNA"
103.88;ATP5MG;Homo sapiens ATP synthase	H+ transporting	mitochondrial Fo complex subunit G (ATP5L)	transcript variant 1	mRNA
103.77;PPP2R1A;"PREDICTED: Homo sapiens protein phosphatase 2 scaffold subunit Aalpha (PPP2R1A)	transcript variant X1	mRNA;Homo sapiens protein phosphatase 2 scaffold subunit Aalpha (PPP2R1A)	transcript variant 1	mRNA"
103.5;DAP;"Homo sapiens death associated protein (DAP)	transcript variant 2	mRNA;Homo sapiens death associated protein (DAP)	transcript variant 1	mRNA"
103.36;DDX5;"Homo sapiens DEAD-box helicase 5 (DDX5)	transcript variant 3	mRNA;Homo sapiens DEAD-box helicase 5 (DDX5)	transcript variant 2	mRNA;Homo sapiens DEAD-box helicase 5 (DDX5)	transcript variant 4	mRNA;Homo sapiens DEAD-box helicase 5 (DDX5)	transcript variant 1	mRNA"
103.34;CNMD;"PREDICTED: Homo sapiens leukocyte cell derived chemotaxin 1 (LECT1)	transcript variant X4	mRNA;PREDICTED: Homo sapiens leukocyte cell derived chemotaxin 1 (LECT1)	transcript variant X1	mRNA;PREDICTED: Homo sapiens leukocyte cell derived chemotaxin 1 (LECT1)	transcript variant X2	mRNA;Homo sapiens chondromodulin (CNMD)	transcript variant 1	mRNA;PREDICTED: Homo sapiens leukocyte cell derived chemotaxin 1 (LECT1)	transcript variant X3	mRNA;Homo sapiens chondromodulin (CNMD)	transcript variant 2	mRNA"
102.92;SLC25A5;Homo sapiens solute carrier family 25 member 5 (SLC25A5)	mRNA
102.72;SERF2;"Homo sapiens small EDRK-rich factor 2 (SERF2)	transcript variant 1	mRNA;Homo sapiens small EDRK-rich factor 2 (SERF2)	transcript variant 5	mRNA;Homo sapiens small EDRK-rich factor 2 (SERF2)	transcript variant 4	mRNA;Homo sapiens small EDRK-rich factor 2 (SERF2)	transcript variant 2	mRNA;Homo sapiens small EDRK-rich factor 2 (SERF2)	transcript variant 3	mRNA"
102.45;TUBB4B;Homo sapiens tubulin beta 4B class IVb (TUBB4B)	mRNA
102.15;NFE2L1;"PREDICTED: Homo sapiens nuclear factor	erythroid 2 like 1 (NFE2L1)	transcript variant X4	mRNA;Homo sapiens nuclear factor	erythroid 2 like 1 (NFE2L1)	transcript variant 1	mRNA;PREDICTED: Homo sapiens nuclear factor	erythroid 2 like 1 (NFE2L1)	transcript variant X1	mRNA;PREDICTED: Homo sapiens nuclear factor	erythroid 2 like 1 (NFE2L1)	transcript variant X6	mRNA;PREDICTED: Homo sapiens nuclear factor	erythroid 2 like 1 (NFE2L1)	transcript variant X5	mRNA;PREDICTED: Homo sapiens nuclear factor	erythroid 2 like 1 (NFE2L1)	transcript variant X3	mRNA;PREDICTED: Homo sapiens nuclear factor	erythroid 2 like 1 (NFE2L1)	transcript variant X2	mRNA"
101.87;SELENOM;Homo sapiens selenoprotein M (SELENOM)	mRNA
101.4;CTDNEP1;"Homo sapiens CTD nuclear envelope phosphatase 1 (CTDNEP1)	transcript variant 2	mRNA;Homo sapiens CTD nuclear envelope phosphatase 1 (CTDNEP1)	transcript variant 1	mRNA"
101.32;TUBB3;"Homo sapiens tubulin beta 3 class III (TUBB3)	transcript variant 1	mRNA;Homo sapiens tubulin beta 3 class III (TUBB3)	transcript variant 2	mRNA"
101.29;GUK1;"PREDICTED: Homo sapiens guanylate kinase 1 (GUK1)	transcript variant X3	mRNA;PREDICTED: Homo sapiens guanylate kinase 1 (GUK1)	transcript variant X7	mRNA;PREDICTED: Homo sapiens guanylate kinase 1 (GUK1)	transcript variant X4	mRNA;PREDICTED: Homo sapiens guanylate kinase 1 (GUK1)	transcript variant X2	mRNA;PREDICTED: Homo sapiens guanylate kinase 1 (GUK1)	transcript variant X1	mRNA;Homo sapiens guanylate kinase 1 (GUK1)	transcript variant 4	mRNA;PREDICTED: Homo sapiens guanylate kinase 1 (GUK1)	transcript variant X9	mRNA;Homo sapiens guanylate kinase 1 (GUK1)	transcript variant 5	mRNA;Homo sapiens guanylate kinase 1 (GUK1)	transcript variant 3	mRNA;PREDICTED: Homo sapiens guanylate kinase 1 (GUK1)	transcript variant X11	mRNA;PREDICTED: Homo sapiens guanylate kinase 1 (GUK1)	transcript variant X5	mRNA;Homo sapiens guanylate kinase 1 (GUK1)	transcript variant 1	mRNA;PREDICTED: Homo sapiens guanylate kinase 1 (GUK1)	transcript variant X6	mRNA;PREDICTED: Homo sapiens guanylate kinase 1 (GUK1)	transcript variant X8	mRNA;PREDICTED: Homo sapiens guanylate kinase 1 (GUK1)	transcript variant X10	mRNA;Homo sapiens guanylate kinase 1 (GUK1)	transcript variant 2	mRNA"
101.25;NSA2;"PREDICTED: Homo sapiens NSA2	ribosome biogenesis homolog (NSA2)	transcript variant X3	mRNA;PREDICTED: Homo sapiens NSA2	ribosome biogenesis homolog (NSA2)	transcript variant X1	mRNA;PREDICTED: Homo sapiens NSA2	ribosome biogenesis homolog (NSA2)	transcript variant X4	mRNA;Homo sapiens NSA2	ribosome biogenesis homolog (NSA2)	transcript variant 1	mRNA;Homo sapiens NSA2	ribosome biogenesis homolog (NSA2)	transcript variant 2	mRNA"
100.95;ACTA2;"Homo sapiens actin	alpha 2	smooth muscle	aorta (ACTA2)	transcript variant 1	mRNA;Homo sapiens actin	alpha 2	smooth muscle	aorta (ACTA2)	transcript variant 3	mRNA;Homo sapiens actin	alpha 2	smooth muscle	aorta (ACTA2)	transcript variant 2	mRNA"
100.93;ACTN1;"PREDICTED: Homo sapiens actinin alpha 1 (ACTN1)	transcript variant X12	mRNA;PREDICTED: Homo sapiens actinin alpha 1 (ACTN1)	transcript variant X7	mRNA;Homo sapiens actinin alpha 1 (ACTN1)	transcript variant 2	mRNA;PREDICTED: Homo sapiens actinin alpha 1 (ACTN1)	transcript variant X9	mRNA;PREDICTED: Homo sapiens actinin alpha 1 (ACTN1)	transcript variant X8	mRNA;PREDICTED: Homo sapiens actinin alpha 1 (ACTN1)	transcript variant X6	mRNA;PREDICTED: Homo sapiens actinin alpha 1 (ACTN1)	transcript variant X4	mRNA;PREDICTED: Homo sapiens actinin alpha 1 (ACTN1)	transcript variant X2	mRNA;Homo sapiens actinin alpha 1 (ACTN1)	transcript variant 1	mRNA;PREDICTED: Homo sapiens actinin alpha 1 (ACTN1)	transcript variant X10	mRNA;PREDICTED: Homo sapiens actinin alpha 1 (ACTN1)	transcript variant X11	mRNA;PREDICTED: Homo sapiens actinin alpha 1 (ACTN1)	transcript variant X5	mRNA;PREDICTED: Homo sapiens actinin alpha 1 (ACTN1)	transcript variant X3	mRNA;Homo sapiens actinin alpha 1 (ACTN1)	transcript variant 3	mRNA;PREDICTED: Homo sapiens actinin alpha 1 (ACTN1)	transcript variant X1	mRNA"
100.67;NUCB2;"PREDICTED: Homo sapiens nucleobindin 2 (NUCB2)	transcript variant X6	mRNA;PREDICTED: Homo sapiens nucleobindin 2 (NUCB2)	transcript variant X21	mRNA;PREDICTED: Homo sapiens nucleobindin 2 (NUCB2)	transcript variant X10	mRNA;PREDICTED: Homo sapiens nucleobindin 2 (NUCB2)	transcript variant X25	mRNA;PREDICTED: Homo sapiens nucleobindin 2 (NUCB2)	transcript variant X24	mRNA;PREDICTED: Homo sapiens nucleobindin 2 (NUCB2)	transcript variant X19	mRNA;PREDICTED: Homo sapiens nucleobindin 2 (NUCB2)	transcript variant X18	mRNA;PREDICTED: Homo sapiens nucleobindin 2 (NUCB2)	transcript variant X14	mRNA;PREDICTED: Homo sapiens nucleobindin 2 (NUCB2)	transcript variant X4	mRNA;PREDICTED: Homo sapiens nucleobindin 2 (NUCB2)	transcript variant X3	mRNA;PREDICTED: Homo sapiens nucleobindin 2 (NUCB2)	transcript variant X8	mRNA;PREDICTED: Homo sapiens nucleobindin 2 (NUCB2)	transcript variant X5	mRNA;PREDICTED: Homo sapiens nucleobindin 2 (NUCB2)	transcript variant X23	mRNA;PREDICTED: Homo sapiens nucleobindin 2 (NUCB2)	transcript variant X15	mRNA;PREDICTED: Homo sapiens nucleobindin 2 (NUCB2)	transcript variant X9	mRNA;PREDICTED: Homo sapiens nucleobindin 2 (NUCB2)	transcript variant X20	mRNA;PREDICTED: Homo sapiens nucleobindin 2 (NUCB2)	transcript variant X11	mRNA;PREDICTED: Homo sapiens nucleobindin 2 (NUCB2)	transcript variant X2	mRNA;PREDICTED: Homo sapiens nucleobindin 2 (NUCB2)	transcript variant X12	mRNA;PREDICTED: Homo sapiens nucleobindin 2 (NUCB2)	transcript variant X17	mRNA;PREDICTED: Homo sapiens nucleobindin 2 (NUCB2)	transcript variant X1	mRNA;PREDICTED: Homo sapiens nucleobindin 2 (NUCB2)	transcript variant X13	mRNA;PREDICTED: Homo sapiens nucleobindin 2 (NUCB2)	transcript variant X7	mRNA;PREDICTED: Homo sapiens nucleobindin 2 (NUCB2)	transcript variant X26	mRNA;PREDICTED: Homo sapiens nucleobindin 2 (NUCB2)	transcript variant X22
100.64;MSN;"PREDICTED: Homo sapiens moesin (MSN)	transcript variant X4	mRNA;PREDICTED: Homo sapiens moesin (MSN)	transcript variant X2	mRNA;PREDICTED: Homo sapiens moesin (MSN)	transcript variant X3	mRNA;PREDICTED: Homo sapiens moesin (MSN)	transcript variant X1	mRNA;Homo sapiens moesin (MSN)	mRNA"
100.48;PEG10;"Homo sapiens paternally expressed 10 (PEG10)	transcript variant 2	mRNA;Homo sapiens paternally expressed 10 (PEG10)	transcript variant 1	mRNA"
100.42;NDUFA11;"Homo sapiens NADH:ubiquinone oxidoreductase subunit A11 (NDUFA11)	transcript variant 1	mRNA;Homo sapiens NADH:ubiquinone oxidoreductase subunit A11 (NDUFA11)	transcript variant 2	mRNA"
100.36;TXN;"Homo sapiens thioredoxin (TXN)	transcript variant 2	mRNA;Homo sapiens thioredoxin (TXN)	transcript variant 1	mRNA"
100.29;ANP32B;Homo sapiens acidic nuclear phosphoprotein 32 family member B (ANP32B)	mRNA
100.09;CRABP2;"Homo sapiens cellular retinoic acid binding protein 2 (CRABP2)	transcript variant 1	mRNA;PREDICTED: Homo sapiens cellular retinoic acid binding protein 2 (CRABP2)	transcript variant X1	mRNA;Homo sapiens cellular retinoic acid binding protein 2 (CRABP2)	transcript variant 2	mRNA"
99.51;NPC2;"PREDICTED: Homo sapiens NPC intracellular cholesterol transporter 2 (NPC2)	transcript variant X1	mRNA;Homo sapiens NPC intracellular cholesterol transporter 2 (NPC2)	mRNA"
98.72;PLTP;"Homo sapiens phospholipid transfer protein (PLTP)	transcript variant 2	mRNA;Homo sapiens phospholipid transfer protein (PLTP)	transcript variant 1	mRNA;Homo sapiens phospholipid transfer protein (PLTP)	transcript variant 4	mRNA;Homo sapiens phospholipid transfer protein (PLTP)	transcript variant 3	mRNA"
98.57;S100B;"PREDICTED: Homo sapiens S100 calcium binding protein B (S100B)	transcript variant X1	mRNA;Homo sapiens S100 calcium binding protein B (S100B)	mRNA"
98.24;UBE2I;"Homo sapiens ubiquitin conjugating enzyme E2 I (UBE2I)	transcript variant 3	mRNA;Homo sapiens ubiquitin conjugating enzyme E2 I (UBE2I)	transcript variant 4	mRNA;Homo sapiens ubiquitin conjugating enzyme E2 I (UBE2I)	transcript variant 2	mRNA;Homo sapiens ubiquitin conjugating enzyme E2 I (UBE2I)	transcript variant 1	mRNA;PREDICTED: Homo sapiens ubiquitin conjugating enzyme E2 I (UBE2I)	transcript variant X4	mRNA;PREDICTED: Homo sapiens ubiquitin conjugating enzyme E2 I (UBE2I)	transcript variant X1	mRNA;PREDICTED: Homo sapiens ubiquitin conjugating enzyme E2 I (UBE2I)	transcript variant X2	mRNA;PREDICTED: Homo sapiens ubiquitin conjugating enzyme E2 I (UBE2I)	transcript variant X5	mRNA;PREDICTED: Homo sapiens ubiquitin conjugating enzyme E2 I (UBE2I)	transcript variant X3	mRNA"
98.09;CHCHD2;"Homo sapiens coiled-coil-helix-coiled-coil-helix domain containing 2 (CHCHD2)	transcript variant 2	mRNA;Homo sapiens coiled-coil-helix-coiled-coil-helix domain containing 2 (CHCHD2)	transcript variant 1	mRNA"
97.96;CKAP4;Homo sapiens cytoskeleton associated protein 4 (CKAP4)	mRNA
97.65;GAP43;"PREDICTED: Homo sapiens growth associated protein 43 (GAP43)	transcript variant X1	mRNA;Homo sapiens growth associated protein 43 (GAP43)	transcript variant 1	mRNA;Homo sapiens growth associated protein 43 (GAP43)	transcript variant 2	mRNA"
97.56;AHNAK;"PREDICTED: Homo sapiens AHNAK nucleoprotein (AHNAK)	transcript variant X2	mRNA;PREDICTED: Homo sapiens AHNAK nucleoprotein (AHNAK)	transcript variant X7	mRNA;PREDICTED: Homo sapiens AHNAK nucleoprotein (AHNAK)	transcript variant X6	mRNA;Homo sapiens AHNAK nucleoprotein (AHNAK)	transcript variant 2	mRNA;Homo sapiens AHNAK nucleoprotein (AHNAK)	transcript variant 1	mRNA;PREDICTED: Homo sapiens AHNAK nucleoprotein (AHNAK)	transcript variant X1	mRNA;PREDICTED: Homo sapiens AHNAK nucleoprotein (AHNAK)	transcript variant X4	mRNA;PREDICTED: Homo sapiens AHNAK nucleoprotein (AHNAK)	transcript variant X5	mRNA;PREDICTED: Homo sapiens AHNAK nucleoprotein (AHNAK)	transcript variant X3	mRNA"
97.4;NOP10;Homo sapiens NOP10 ribonucleoprotein (NOP10)	mRNA
97.31;MT2A;Homo sapiens metallothionein 2A (MT2A)	mRNA
96.9;ELOB;"Homo sapiens elongin B (ELOB)	transcript variant 2	mRNA;Homo sapiens elongin B (ELOB)	transcript variant 1	mRNA"
96.83;SEC31A;"Homo sapiens SEC31 homolog A	COPII coat complex component (SEC31A)	transcript variant 6	mRNA;Homo sapiens SEC31 homolog A	COPII coat complex component (SEC31A)	transcript variant 2	mRNA;Homo sapiens SEC31 homolog A	COPII coat complex component (SEC31A)	transcript variant 9	mRNA;Homo sapiens SEC31 homolog A	COPII coat complex component (SEC31A)	transcript variant 5	mRNA;Homo sapiens SEC31 homolog A	COPII coat complex component (SEC31A)	transcript variant 4	mRNA;Homo sapiens SEC31 homolog A	COPII coat complex component (SEC31A)	transcript variant 3	mRNA;Homo sapiens SEC31 homolog A	COPII coat complex component (SEC31A)	transcript variant 8	mRNA;Homo sapiens SEC31 homolog A	COPII coat complex component (SEC31A)	transcript variant 10	mRNA;Homo sapiens SEC31 homolog A	COPII coat complex component (SEC31A)	transcript variant 7	mRNA"
96.47;PCDHGB6;"Homo sapiens protocadherin gamma subfamily B	6 (PCDHGB6)	transcript variant 1	mRNA;Homo sapiens protocadherin gamma subfamily B	6 (PCDHGB6)	transcript variant 2	mRNA"
96.4;SDF4;"Homo sapiens stromal cell derived factor 4 (SDF4)	transcript variant 2	mRNA;PREDICTED: Homo sapiens stromal cell derived factor 4 (SDF4)	transcript variant X1	mRNA;Homo sapiens stromal cell derived factor 4 (SDF4)	transcript variant 1	mRNA"
96.37;CCT3;"Homo sapiens chaperonin containing TCP1 subunit 3 (CCT3)	transcript variant 1	mRNA;Homo sapiens chaperonin containing TCP1 subunit 3 (CCT3)	transcript variant 3	mRNA"
96.06;COX7A2;Homo sapiens cytochrome c oxidase subunit 7A2 (COX7A2)	transcript variant 1	mRNA
95.74;IGFBP3;"Homo sapiens insulin like growth factor binding protein 3 (IGFBP3)	transcript variant 2	mRNA;PREDICTED: Homo sapiens insulin like growth factor binding protein 3 (IGFBP3)	transcript variant X1	mRNA;Homo sapiens insulin like growth factor binding protein 3 (IGFBP3)	transcript variant 1	mRNA"
95.71;NDUFB9;"Homo sapiens NADH:ubiquinone oxidoreductase subunit B9 (NDUFB9)	transcript variant 3	mRNA;Homo sapiens NADH:ubiquinone oxidoreductase subunit B9 (NDUFB9)	transcript variant 4	mRNA;Homo sapiens NADH:ubiquinone oxidoreductase subunit B9 (NDUFB9)	transcript variant 1	mRNA;Homo sapiens NADH:ubiquinone oxidoreductase subunit B9 (NDUFB9)	transcript variant 2	mRNA"
95.54;RAB5C;"PREDICTED: Homo sapiens RAB5C	member RAS oncogene family (RAB5C)	transcript variant X1	mRNA;Homo sapiens RAB5C	member RAS oncogene family (RAB5C)	transcript variant 2	mRNA;Homo sapiens RAB5C	member RAS oncogene family (RAB5C)	transcript variant 3	mRNA;PREDICTED: Homo sapiens RAB5C	member RAS oncogene family (RAB5C)	transcript variant X2	mRNA;Homo sapiens RAB5C	member RAS oncogene family (RAB5C)	transcript variant 1	mRNA"
95.24;ARF5;Homo sapiens ADP ribosylation factor 5 (ARF5)	mRNA
95.01;BOC;"PREDICTED: Homo sapiens BOC cell adhesion associated	oncogene regulated (BOC)	transcript variant X8	mRNA;PREDICTED: Homo sapiens BOC cell adhesion associated	oncogene regulated (BOC)	transcript variant X6	mRNA;PREDICTED: Homo sapiens BOC cell adhesion associated	oncogene regulated (BOC)	transcript variant X4	mRNA;PREDICTED: Homo sapiens BOC cell adhesion associated	oncogene regulated (BOC)	transcript variant X19	mRNA;PREDICTED: Homo sapiens BOC cell adhesion associated	oncogene regulated (BOC)	transcript variant X15	mRNA;PREDICTED: Homo sapiens BOC cell adhesion associated	oncogene regulated (BOC)	transcript variant X17	mRNA;Homo sapiens BOC cell adhesion associated	oncogene regulated (BOC)	transcript variant 2	mRNA;PREDICTED: Homo sapiens BOC cell adhesion associated	oncogene regulated (BOC)	transcript variant X12	mRNA;PREDICTED: Homo sapiens BOC cell adhesion associated	oncogene regulated (BOC)	transcript variant X7	mRNA;Homo sapiens BOC cell adhesion associated	oncogene regulated (BOC)	transcript variant 1	mRNA;PREDICTED: Homo sapiens BOC cell adhesion associated	oncogene regulated (BOC)	transcript variant X1	mRNA;PREDICTED: Homo sapiens BOC cell adhesion associated	oncogene regulated (BOC)	transcript variant X2	mRNA;PREDICTED: Homo sapiens BOC cell adhesion associated	oncogene regulated (BOC)	transcript variant X14	mRNA;PREDICTED: Homo sapiens BOC cell adhesion associated	oncogene regulated (BOC)	transcript variant X10	mRNA;PREDICTED: Homo sapiens BOC cell adhesion associated	oncogene regulated (BOC)	transcript variant X9	mRNA;PREDICTED: Homo sapiens BOC cell adhesion associated	oncogene regulated (BOC)	transcript variant X11	mRNA;PREDICTED: Homo sapiens BOC cell adhesion associated	oncogene regulated (BOC)
94.65;SEC13;"PREDICTED: Homo sapiens SEC13 homolog	nuclear pore and COPII coat complex component (SEC13)	transcript variant X2	mRNA;PREDICTED: Homo sapiens SEC13 homolog	nuclear pore and COPII coat complex component (SEC13)	transcript variant X4	mRNA;PREDICTED: Homo sapiens SEC13 homolog	nuclear pore and COPII coat complex component (SEC13)	transcript variant X3	mRNA;Homo sapiens SEC13 homolog	nuclear pore and COPII coat complex component (SEC13)	transcript variant 3	mRNA;Homo sapiens SEC13 homolog	nuclear pore and COPII coat complex component (SEC13)	transcript variant 1	mRNA;Homo sapiens SEC13 homolog	nuclear pore and COPII coat complex component (SEC13)	transcript variant 4	mRNA;PREDICTED: Homo sapiens SEC13 homolog	nuclear pore and COPII coat complex component (SEC13)	transcript variant X1	mRNA;Homo sapiens SEC13 homolog	nuclear pore and COPII coat complex component (SEC13)	transcript variant 2	mRNA;Homo sapiens SEC13 homolog	nuclear pore and COPII coat complex component (SEC13)	transcript variant 5	mRNA"
94.43;THBS2;Homo sapiens thrombospondin 2 (THBS2)	mRNA
94.27;CTGF;Homo sapiens connective tissue growth factor (CTGF)	mRNA
94;GOLM1;"Homo sapiens golgi membrane protein 1 (GOLM1)	transcript variant 2	mRNA;Homo sapiens golgi membrane protein 1 (GOLM1)	transcript variant 1	mRNA"
93.71;XBP1;"Homo sapiens X-box binding protein 1 (XBP1)	transcript variant 1	mRNA;Homo sapiens X-box binding protein 1 (XBP1)	transcript variant 2	mRNA"
93.59;PTOV1;"PREDICTED: Homo sapiens prostate tumor overexpressed 1 (PTOV1)	transcript variant X5	mRNA;PREDICTED: Homo sapiens prostate tumor overexpressed 1 (PTOV1)	transcript variant X3	mRNA;PREDICTED: Homo sapiens prostate tumor overexpressed 1 (PTOV1)	transcript variant X2	mRNA;Homo sapiens prostate tumor overexpressed 1 (PTOV1)	transcript variant 2	mRNA;Homo sapiens prostate tumor overexpressed 1 (PTOV1)	transcript variant 3	mRNA;Homo sapiens prostate tumor overexpressed 1 (PTOV1)	transcript variant 1	mRNA;PREDICTED: Homo sapiens prostate tumor overexpressed 1 (PTOV1)	transcript variant X1	mRNA;PREDICTED: Homo sapiens prostate tumor overexpressed 1 (PTOV1)	transcript variant X4	mRNA;PREDICTED: Homo sapiens prostate tumor overexpressed 1 (PTOV1)	transcript variant X6	mRNA;PREDICTED: Homo sapiens prostate tumor overexpressed 1 (PTOV1)	transcript variant X7	mRNA"
93.44;DKK3;"PREDICTED: Homo sapiens dickkopf WNT signaling pathway inhibitor 3 (DKK3)	transcript variant X2	mRNA;Homo sapiens dickkopf WNT signaling pathway inhibitor 3 (DKK3)	transcript variant 3	mRNA;PREDICTED: Homo sapiens dickkopf WNT signaling pathway inhibitor 3 (DKK3)	transcript variant X3	mRNA;PREDICTED: Homo sapiens dickkopf WNT signaling pathway inhibitor 3 (DKK3)	transcript variant X1	mRNA;Homo sapiens dickkopf WNT signaling pathway inhibitor 3 (DKK3)	transcript variant 2	mRNA;Homo sapiens dickkopf WNT signaling pathway inhibitor 3 (DKK3)	transcript variant 1	mRNA;PREDICTED: Homo sapiens dickkopf WNT signaling pathway inhibitor 3 (DKK3)	transcript variant X4	mRNA"
93.25;TMEM230;"Homo sapiens transmembrane protein 230 (TMEM230)	transcript variant 3	mRNA;PREDICTED: Homo sapiens transmembrane protein 230 (TMEM230)	transcript variant X3	mRNA;PREDICTED: Homo sapiens transmembrane protein 230 (TMEM230)	transcript variant X6	mRNA;Homo sapiens transmembrane protein 230 (TMEM230)	transcript variant 2	mRNA;PREDICTED: Homo sapiens transmembrane protein 230 (TMEM230)	transcript variant X5	mRNA;Homo sapiens transmembrane protein 230 (TMEM230)	transcript variant 4	mRNA;PREDICTED: Homo sapiens transmembrane protein 230 (TMEM230)	transcript variant X4	mRNA;PREDICTED: Homo sapiens transmembrane protein 230 (TMEM230)	transcript variant X2	mRNA;Homo sapiens transmembrane protein 230 (TMEM230)	transcript variant 1	mRNA;PREDICTED: Homo sapiens transmembrane protein 230 (TMEM230)	transcript variant X1	mRNA"
93.25;CHPF;"Homo sapiens chondroitin polymerizing factor (CHPF)	transcript variant 1	mRNA;PREDICTED: Homo sapiens chondroitin polymerizing factor (CHPF)	transcript variant X1	mRNA;Homo sapiens chondroitin polymerizing factor (CHPF)	transcript variant 2	mRNA"
93.23;FEZ1;"PREDICTED: Homo sapiens fasciculation and elongation protein zeta 1 (FEZ1)	transcript variant X2	mRNA;Homo sapiens fasciculation and elongation protein zeta 1 (FEZ1)	transcript variant 1	mRNA;Homo sapiens fasciculation and elongation protein zeta 1 (FEZ1)	transcript variant 2	mRNA;PREDICTED: Homo sapiens fasciculation and elongation protein zeta 1 (FEZ1)	transcript variant X1	mRNA"
93.15;SERINC1;Homo sapiens serine incorporator 1 (SERINC1)	mRNA
93.14;KDELR2;"Homo sapiens KDEL endoplasmic reticulum protein retention receptor 2 (KDELR2)	transcript variant 1	mRNA;Homo sapiens KDEL endoplasmic reticulum protein retention receptor 2 (KDELR2)	transcript variant 2	mRNA"
93.03;NFIX;"PREDICTED: Homo sapiens nuclear factor I X (NFIX)	transcript variant X3	mRNA;PREDICTED: Homo sapiens nuclear factor I X (NFIX)	transcript variant X1	mRNA;PREDICTED: Homo sapiens nuclear factor I X (NFIX)	transcript variant X5	mRNA;Homo sapiens nuclear factor I X (NFIX)	transcript variant 3	mRNA;PREDICTED: Homo sapiens nuclear factor I X (NFIX)	transcript variant X6	mRNA;PREDICTED: Homo sapiens nuclear factor I X (NFIX)	transcript variant X2	mRNA;Homo sapiens nuclear factor I X (NFIX)	transcript variant 2	mRNA;PREDICTED: Homo sapiens nuclear factor I X (NFIX)	transcript variant X4	mRNA;PREDICTED: Homo sapiens nuclear factor I X (NFIX)	transcript variant X7	mRNA;Homo sapiens nuclear factor I X (NFIX)	transcript variant 1	mRNA"
93.01;TSPAN7;Homo sapiens tetraspanin 7 (TSPAN7)	mRNA
92.99;CRABP1;Homo sapiens cellular retinoic acid binding protein 1 (CRABP1)	mRNA
92.9;CTNNA1;"Homo sapiens catenin alpha 1 (CTNNA1)	transcript variant 24	mRNA;Homo sapiens catenin alpha 1 (CTNNA1)	transcript variant 1	mRNA;Homo sapiens catenin alpha 1 (CTNNA1)	transcript variant 17	mRNA;Homo sapiens catenin alpha 1 (CTNNA1)	transcript variant 36	mRNA;Homo sapiens catenin alpha 1 (CTNNA1)	transcript variant 10	mRNA;Homo sapiens catenin alpha 1 (CTNNA1)	transcript variant 33	mRNA;Homo sapiens catenin alpha 1 (CTNNA1)	transcript variant 23	mRNA;Homo sapiens catenin alpha 1 (CTNNA1)	transcript variant 19	mRNA;Homo sapiens catenin alpha 1 (CTNNA1)	transcript variant 35	mRNA;Homo sapiens catenin alpha 1 (CTNNA1)	transcript variant 18	mRNA;Homo sapiens catenin alpha 1 (CTNNA1)	transcript variant 25	mRNA;Homo sapiens catenin alpha 1 (CTNNA1)	transcript variant 9	mRNA;Homo sapiens catenin alpha 1 (CTNNA1)	transcript variant 8	mRNA;Homo sapiens catenin alpha 1 (CTNNA1)	transcript variant 2	mRNA;Homo sapiens catenin alpha 1 (CTNNA1)	transcript variant 13	mRNA;Homo sapiens catenin alpha 1 (CTNNA1)	transcript variant 34	mRNA;Homo sapiens catenin alpha 1 (CTNNA1)	transcript variant 11	mRNA;Homo sapiens catenin alpha 1 (CTNNA1)	transcript variant 20	mRNA;Homo sapiens catenin alpha 1 (CTNNA1)	transcript variant 26	mRNA;Homo sapiens catenin alpha 1 (CTNNA1)	transcript variant 28	mRNA;Homo sapiens catenin alpha 1 (CTNNA1)	transcript variant 37	mRNA;Homo sapiens catenin alpha 1 (CTNNA1)	transcript variant 4	mRNA;Homo sapiens catenin alpha 1 (CTNNA1)	transcript variant 29	mRNA;Homo sapiens catenin alpha 1 (CTNNA1)	transcript variant 3	mRNA;Homo sapiens catenin alpha 1 (CTNNA1)	transcript variant 22
92.36;SRM;"Homo sapiens spermidine synthase (SRM)	mRNA;PREDICTED: Homo sapiens spermidine synthase (SRM)	transcript variant X1	mRNA"
92.3;S100A10;Homo sapiens S100 calcium binding protein A10 (S100A10)	mRNA
91.99;STT3A;"Homo sapiens STT3A	catalytic subunit of the oligosaccharyltransferase complex (STT3A)	transcript variant 2	mRNA;PREDICTED: Homo sapiens STT3A	catalytic subunit of the oligosaccharyltransferase complex (STT3A)	transcript variant X1	mRNA;Homo sapiens STT3A	catalytic subunit of the oligosaccharyltransferase complex (STT3A)	transcript variant 1	mRNA;Homo sapiens STT3A	catalytic subunit of the oligosaccharyltransferase complex (STT3A)	transcript variant 3	mRNA"
91.84;JUND;Homo sapiens JunD proto-oncogene	AP-1 transcription factor subunit (JUND)	transcript variant 1	mRNA
91.74;CDK16;"PREDICTED: Homo sapiens cyclin-dependent kinase 16 (CDK16)	transcript variant X11	mRNA;Homo sapiens cyclin dependent kinase 16 (CDK16)	transcript variant 1	mRNA;PREDICTED: Homo sapiens cyclin-dependent kinase 16 (CDK16)	transcript variant X3	mRNA;PREDICTED: Homo sapiens cyclin-dependent kinase 16 (CDK16)	transcript variant X7	mRNA;Homo sapiens cyclin dependent kinase 16 (CDK16)	transcript variant 3	mRNA;PREDICTED: Homo sapiens cyclin-dependent kinase 16 (CDK16)	transcript variant X4	mRNA;PREDICTED: Homo sapiens cyclin-dependent kinase 16 (CDK16)	transcript variant X2	mRNA;PREDICTED: Homo sapiens cyclin-dependent kinase 16 (CDK16)	transcript variant X6	mRNA;PREDICTED: Homo sapiens cyclin-dependent kinase 16 (CDK16)	transcript variant X10	mRNA;PREDICTED: Homo sapiens cyclin-dependent kinase 16 (CDK16)	transcript variant X8	mRNA;PREDICTED: Homo sapiens cyclin-dependent kinase 16 (CDK16)	transcript variant X12	mRNA;PREDICTED: Homo sapiens cyclin-dependent kinase 16 (CDK16)	transcript variant X1	mRNA;Homo sapiens cyclin dependent kinase 16 (CDK16)	transcript variant 2	mRNA;PREDICTED: Homo sapiens cyclin-dependent kinase 16 (CDK16)	transcript variant X13	mRNA;PREDICTED: Homo sapiens cyclin-dependent kinase 16 (CDK16)	transcript variant X14	mRNA;PREDICTED: Homo sapiens cyclin-dependent kinase 16 (CDK16)	transcript variant X9	mRNA;PREDICTED: Homo sapiens cyclin-dependent kinase 16 (CDK16)	transcript variant X5	mRNA"
91.64;USP22;"PREDICTED: Homo sapiens ubiquitin specific peptidase 22 (USP22)	transcript variant X1	mRNA;Homo sapiens ubiquitin specific peptidase 22 (USP22)	mRNA"
91.55;XRCC5;Homo sapiens X-ray repair cross complementing 5 (XRCC5)	mRNA
91.45;POSTN;"Homo sapiens periostin (POSTN)	transcript variant 7	mRNA;Homo sapiens periostin (POSTN)	transcript variant 6	mRNA;Homo sapiens periostin (POSTN)	transcript variant 4	mRNA;PREDICTED: Homo sapiens periostin (POSTN)	transcript variant X2	mRNA;Homo sapiens periostin (POSTN)	transcript variant 2	mRNA;Homo sapiens periostin (POSTN)	transcript variant 5	mRNA;PREDICTED: Homo sapiens periostin (POSTN)	transcript variant X4	mRNA;Homo sapiens periostin (POSTN)	transcript variant 3	mRNA;Homo sapiens periostin (POSTN)	transcript variant 1	mRNA;PREDICTED: Homo sapiens periostin (POSTN)	transcript variant X3	mRNA;PREDICTED: Homo sapiens periostin (POSTN)	transcript variant X1	mRNA"
91.27;TXNDC5;"Homo sapiens thioredoxin domain containing 5 (TXNDC5)	transcript variant 1	mRNA;Homo sapiens thioredoxin domain containing 5 (TXNDC5)	transcript variant 3	mRNA"
91.27;ATP5PO;Homo sapiens ATP synthase	H+ transporting	mitochondrial F1 complex	O subunit (ATP5O)	mRNA
91.21;BZW1;"Homo sapiens basic leucine zipper and W2 domains 1 (BZW1)	transcript variant 3	mRNA;Homo sapiens basic leucine zipper and W2 domains 1 (BZW1)	transcript variant 6	mRNA;Homo sapiens basic leucine zipper and W2 domains 1 (BZW1)	transcript variant 5	mRNA;Homo sapiens basic leucine zipper and W2 domains 1 (BZW1)	transcript variant 2	mRNA;PREDICTED: Homo sapiens basic leucine zipper and W2 domains 1 (BZW1)	transcript variant X1	mRNA;Homo sapiens basic leucine zipper and W2 domains 1 (BZW1)	transcript variant 1	mRNA;Homo sapiens basic leucine zipper and W2 domains 1 (BZW1)	transcript variant 7	mRNA;Homo sapiens basic leucine zipper and W2 domains 1 (BZW1)	transcript variant 9	mRNA;Homo sapiens basic leucine zipper and W2 domains 1 (BZW1)	transcript variant 8	mRNA;Homo sapiens basic leucine zipper and W2 domains 1 (BZW1)	transcript variant 4	mRNA"
91.09;CLTC;"PREDICTED: Homo sapiens clathrin heavy chain (CLTC)	transcript variant X1	mRNA;Homo sapiens clathrin heavy chain (CLTC)	transcript variant 1	mRNA;Homo sapiens clathrin heavy chain (CLTC)	transcript variant 2	mRNA"
90.99;P4HA2;"PREDICTED: Homo sapiens prolyl 4-hydroxylase subunit alpha 2 (P4HA2)	transcript variant X1	mRNA;Homo sapiens prolyl 4-hydroxylase subunit alpha 2 (P4HA2)	transcript variant 2	mRNA;PREDICTED: Homo sapiens prolyl 4-hydroxylase subunit alpha 2 (P4HA2)	transcript variant X9	mRNA;PREDICTED: Homo sapiens prolyl 4-hydroxylase subunit alpha 2 (P4HA2)	transcript variant X10	mRNA;Homo sapiens prolyl 4-hydroxylase subunit alpha 2 (P4HA2)	transcript variant 4	mRNA;Homo sapiens prolyl 4-hydroxylase subunit alpha 2 (P4HA2)	transcript variant 3	mRNA;PREDICTED: Homo sapiens prolyl 4-hydroxylase subunit alpha 2 (P4HA2)	transcript variant X2	mRNA;PREDICTED: Homo sapiens prolyl 4-hydroxylase subunit alpha 2 (P4HA2)	transcript variant X11	mRNA;PREDICTED: Homo sapiens prolyl 4-hydroxylase subunit alpha 2 (P4HA2)	transcript variant X6	mRNA;PREDICTED: Homo sapiens prolyl 4-hydroxylase subunit alpha 2 (P4HA2)	transcript variant X7	mRNA;PREDICTED: Homo sapiens prolyl 4-hydroxylase subunit alpha 2 (P4HA2)	transcript variant X3	mRNA;PREDICTED: Homo sapiens prolyl 4-hydroxylase subunit alpha 2 (P4HA2)	transcript variant X4	mRNA;PREDICTED: Homo sapiens prolyl 4-hydroxylase subunit alpha 2 (P4HA2)	transcript variant X5	mRNA;Homo sapiens prolyl 4-hydroxylase subunit alpha 2 (P4HA2)	transcript variant 1	mRNA;PREDICTED: Homo sapiens prolyl 4-hydroxylase subunit alpha 2 (P4HA2)	transcript variant X8	mRNA;Homo sapiens prolyl 4-hydroxylase subunit alpha 2 (P4HA2)	transcript variant 5	mRNA"
90.88;TCEA1;"Homo sapiens transcription elongation factor A1 (TCEA1)	transcript variant 2	mRNA;PREDICTED: Homo sapiens transcription elongation factor A1 (TCEA1)	transcript variant X1	mRNA;Homo sapiens transcription elongation factor A1 (TCEA1)	transcript variant 1	mRNA;PREDICTED: Homo sapiens transcription elongation factor A1 (TCEA1)	transcript variant X2	mRNA"
90.58;GNB2;Homo sapiens G protein subunit beta 2 (GNB2)	mRNA
90.57;ERH;Homo sapiens ERH	mRNA splicing and mitosis factor (ERH)	mRNA
90.45;NUCKS1;"Homo sapiens nuclear casein kinase and cyclin dependent kinase substrate 1 (NUCKS1)	mRNA;PREDICTED: Homo sapiens nuclear casein kinase and cyclin-dependent kinase substrate 1 (NUCKS1)	transcript variant X1	mRNA"
90.41;IGFBP7;"Homo sapiens insulin like growth factor binding protein 7 (IGFBP7)	transcript variant 2	mRNA;Homo sapiens insulin like growth factor binding protein 7 (IGFBP7)	transcript variant 1	mRNA"
89.92;MCRIP1;"Homo sapiens MAPK regulated corepressor interacting protein 1 (MCRIP1)	transcript variant 4	mRNA;PREDICTED: Homo sapiens MAPK regulated corepressor interacting protein 1 (MCRIP1)	transcript variant X2	mRNA;PREDICTED: Homo sapiens MAPK regulated corepressor interacting protein 1 (MCRIP1)	transcript variant X1	mRNA;Homo sapiens MAPK regulated corepressor interacting protein 1 (MCRIP1)	transcript variant 3	mRNA;Homo sapiens MAPK regulated corepressor interacting protein 1 (MCRIP1)	transcript variant 2	mRNA;Homo sapiens MAPK regulated corepressor interacting protein 1 (MCRIP1)	transcript variant 1	mRNA"
89.82;PSMA7;Homo sapiens proteasome subunit alpha 7 (PSMA7)	mRNA
89.78;MDFI;"PREDICTED: Homo sapiens MyoD family inhibitor (MDFI)	transcript variant X2	mRNA;Homo sapiens MyoD family inhibitor (MDFI)	transcript variant 3	mRNA;Homo sapiens MyoD family inhibitor (MDFI)	transcript variant 2	mRNA;Homo sapiens MyoD family inhibitor (MDFI)	transcript variant 1	mRNA;PREDICTED: Homo sapiens MyoD family inhibitor (MDFI)	transcript variant X4	mRNA;PREDICTED: Homo sapiens MyoD family inhibitor (MDFI)	transcript variant X1	mRNA;Homo sapiens MyoD family inhibitor (MDFI)	transcript variant 4	mRNA;PREDICTED: Homo sapiens MyoD family inhibitor (MDFI)	transcript variant X3	mRNA"
89.65;KRTCAP2;Homo sapiens keratinocyte associated protein 2 (KRTCAP2)	mRNA
89.53;SEC61G;"Homo sapiens Sec61 translocon gamma subunit (SEC61G)	transcript variant 1	mRNA;Homo sapiens Sec61 translocon gamma subunit (SEC61G)	transcript variant 2	mRNA"
89.52;RBBP7;"Homo sapiens RB binding protein 7	chromatin remodeling factor (RBBP7)	transcript variant 1	mRNA;Homo sapiens RB binding protein 7	chromatin remodeling factor (RBBP7)	transcript variant 2	mRNA"
89.42;ATP5F1C;"Homo sapiens ATP synthase	H+ transporting	mitochondrial F1 complex	gamma polypeptide 1 (ATP5C1)	transcript variant 1	mRNA;Homo sapiens ATP synthase	H+ transporting	mitochondrial F1 complex	gamma polypeptide 1 (ATP5C1)	transcript variant 3	mRNA;PREDICTED: Homo sapiens ATP synthase	H+ transporting	mitochondrial F1 complex	gamma polypeptide 1 (ATP5C1)	transcript variant X1	mRNA;Homo sapiens ATP synthase	H+ transporting	mitochondrial F1 complex	gamma polypeptide 1 (ATP5C1)	transcript variant 2	mRNA"
89.4;PRELP;"Homo sapiens proline and arginine rich end leucine rich repeat protein (PRELP)	transcript variant 1	mRNA;Homo sapiens proline and arginine rich end leucine rich repeat protein (PRELP)	transcript variant 2	mRNA"
89.28;NUCB1;"Homo sapiens nucleobindin 1 (NUCB1)	mRNA;PREDICTED: Homo sapiens nucleobindin 1 (NUCB1)	transcript variant X1	mRNA"
89.24;ATP5PD;"Homo sapiens ATP synthase	H+ transporting	mitochondrial Fo complex subunit D (ATP5H)	transcript variant 2	mRNA;Homo sapiens ATP synthase	H+ transporting	mitochondrial Fo complex subunit D (ATP5H)	transcript variant 1	mRNA"
89.07;FABP7;"Homo sapiens fatty acid binding protein 7 (FABP7)	transcript variant 1	mRNA;Homo sapiens fatty acid binding protein 7 (FABP7)	transcript variant 2	mRNA;Homo sapiens fatty acid binding protein 7 (FABP7)	transcript variant 3	mRNA;Homo sapiens fatty acid binding protein 7 (FABP7)	transcript variant 4	mRNA"
88.97;CD276;"PREDICTED: Homo sapiens CD276 molecule (CD276)	transcript variant X1	mRNA;PREDICTED: Homo sapiens CD276 molecule (CD276)	transcript variant X3	mRNA;PREDICTED: Homo sapiens CD276 molecule (CD276)	transcript variant X2	mRNA;Homo sapiens CD276 molecule (CD276)	transcript variant 2	mRNA;PREDICTED: Homo sapiens CD276 molecule (CD276)	transcript variant X4	mRNA;Homo sapiens CD276 molecule (CD276)	transcript variant 1	mRNA"
88.96;MRPL51;Homo sapiens mitochondrial ribosomal protein L51 (MRPL51)	mRNA
88.93;HM13;"Homo sapiens histocompatibility minor 13 (HM13)	transcript variant 2	mRNA;Homo sapiens histocompatibility minor 13 (HM13)	transcript variant 1	mRNA;Homo sapiens histocompatibility minor 13 (HM13)	transcript variant 3	mRNA;Homo sapiens histocompatibility minor 13 (HM13)	transcript variant 4	mRNA"
88.78;NDUFB4;"Homo sapiens NADH:ubiquinone oxidoreductase subunit B4 (NDUFB4)	transcript variant 1	mRNA;Homo sapiens NADH:ubiquinone oxidoreductase subunit B4 (NDUFB4)	transcript variant 2	mRNA"
88.76;CKB;"PREDICTED: Homo sapiens creatine kinase B (CKB)	transcript variant X2	mRNA;Homo sapiens creatine kinase B (CKB)	mRNA;PREDICTED: Homo sapiens creatine kinase B (CKB)	transcript variant X1	mRNA"
88.34;XPOT;"Homo sapiens exportin for tRNA (XPOT)	mRNA;PREDICTED: Homo sapiens exportin for tRNA (XPOT)	transcript variant X1	mRNA"
88.28;NDUFB2;Homo sapiens NADH:ubiquinone oxidoreductase subunit B2 (NDUFB2)	mRNA
88.12;SCG2;Homo sapiens secretogranin II (SCG2)	mRNA
88.01;THRA;"Homo sapiens thyroid hormone receptor	alpha (THRA)	transcript variant 2	mRNA;Homo sapiens thyroid hormone receptor	alpha (THRA)	transcript variant 1	mRNA;Homo sapiens thyroid hormone receptor	alpha (THRA)	transcript variant 4	mRNA;Homo sapiens thyroid hormone receptor	alpha (THRA)	transcript variant 3	mRNA"
87.92;RAB11B;Homo sapiens RAB11B	member RAS oncogene family (RAB11B)	mRNA
87.77;CLSTN1;"Homo sapiens calsyntenin 1 (CLSTN1)	transcript variant 2	mRNA;Homo sapiens calsyntenin 1 (CLSTN1)	transcript variant 3	mRNA;Homo sapiens calsyntenin 1 (CLSTN1)	transcript variant 1	mRNA"
87.3;TAF10;Homo sapiens TATA-box binding protein associated factor 10 (TAF10)	mRNA
87.12;PSAT1;"Homo sapiens phosphoserine aminotransferase 1 (PSAT1)	transcript variant 1	mRNA;Homo sapiens phosphoserine aminotransferase 1 (PSAT1)	transcript variant 2	mRNA"
86.99;VASN;Homo sapiens vasorin (VASN)	mRNA
86.8;SLC22A17;"PREDICTED: Homo sapiens solute carrier family 22 member 17 (SLC22A17)	transcript variant X1	mRNA;PREDICTED: Homo sapiens solute carrier family 22 member 17 (SLC22A17)	transcript variant X2	mRNA;PREDICTED: Homo sapiens solute carrier family 22 member 17 (SLC22A17)	transcript variant X3	mRNA;PREDICTED: Homo sapiens solute carrier family 22 member 17 (SLC22A17)	transcript variant X4	mRNA;Homo sapiens solute carrier family 22 member 17 (SLC22A17)	transcript variant 1	mRNA;Homo sapiens solute carrier family 22 member 17 (SLC22A17)	transcript variant 3	mRNA;Homo sapiens solute carrier family 22 member 17 (SLC22A17)	transcript variant 2	mRNA"
86.67;KHDRBS1;"Homo sapiens KH RNA binding domain containing	signal transduction associated 1 (KHDRBS1)	transcript variant 1	mRNA;Homo sapiens KH RNA binding domain containing	signal transduction associated 1 (KHDRBS1)	transcript variant 2	mRNA"
86.6;NDUFA1;Homo sapiens NADH:ubiquinone oxidoreductase subunit A1 (NDUFA1)	mRNA
86.47;ATP5MPL;"Homo sapiens chromosome 14 open reading frame 2 (C14orf2)	transcript variant 1	mRNA;Homo sapiens chromosome 14 open reading frame 2 (C14orf2)	transcript variant 2	mRNA"
86.46;CALD1;"Homo sapiens caldesmon 1 (CALD1)	transcript variant 4	mRNA;PREDICTED: Homo sapiens caldesmon 1 (CALD1)	transcript variant X3	mRNA;PREDICTED: Homo sapiens caldesmon 1 (CALD1)	transcript variant X6	mRNA;PREDICTED: Homo sapiens caldesmon 1 (CALD1)	transcript variant X10	mRNA;PREDICTED: Homo sapiens caldesmon 1 (CALD1)	transcript variant X14	mRNA;Homo sapiens caldesmon 1 (CALD1)	transcript variant 5	mRNA;Homo sapiens caldesmon 1 (CALD1)	transcript variant 1	mRNA;Homo sapiens caldesmon 1 (CALD1)	transcript variant 3	mRNA;PREDICTED: Homo sapiens caldesmon 1 (CALD1)	transcript variant X11	mRNA;Homo sapiens caldesmon 1 (CALD1)	transcript variant 2	mRNA"
86.38;BRI3;"PREDICTED: Homo sapiens brain protein I3 (BRI3)	transcript variant X5	mRNA;PREDICTED: Homo sapiens brain protein I3 (BRI3)	transcript variant X6	mRNA;PREDICTED: Homo sapiens brain protein I3 (BRI3)	transcript variant X1	mRNA;Homo sapiens brain protein I3 (BRI3)	transcript variant 1	mRNA;Homo sapiens brain protein I3 (BRI3)	transcript variant 2	mRNA;PREDICTED: Homo sapiens brain protein I3 (BRI3)	transcript variant X2	mRNA;PREDICTED: Homo sapiens brain protein I3 (BRI3)	transcript variant X4	mRNA;PREDICTED: Homo sapiens brain protein I3 (BRI3)	transcript variant X3	mRNA"
86.18;TSPO;"Homo sapiens translocator protein (TSPO)	transcript variant PBR	mRNA;Homo sapiens translocator protein (TSPO)	transcript variant 3	mRNA;Homo sapiens translocator protein (TSPO)	transcript variant 4	mRNA"
86.16;APEX1;"Homo sapiens apurinic/apyrimidinic endodeoxyribonuclease 1 (APEX1)	transcript variant 3	mRNA;Homo sapiens apurinic/apyrimidinic endodeoxyribonuclease 1 (APEX1)	transcript variant 2	mRNA;Homo sapiens apurinic/apyrimidinic endodeoxyribonuclease 1 (APEX1)	transcript variant 1	mRNA;Homo sapiens apurinic/apyrimidinic endodeoxyribonuclease 1 (APEX1)	transcript variant 4	mRNA"
86.08;SLC1A3;"Homo sapiens solute carrier family 1 member 3 (SLC1A3)	transcript variant GLAST	mRNA;PREDICTED: Homo sapiens solute carrier family 1 member 3 (SLC1A3)	transcript variant X2	mRNA;PREDICTED: Homo sapiens solute carrier family 1 member 3 (SLC1A3)	transcript variant X1	mRNA;Homo sapiens solute carrier family 1 member 3 (SLC1A3)	transcript variant GLAST1c	mRNA;Homo sapiens solute carrier family 1 member 3 (SLC1A3)	transcript variant GLAST1a	mRNA;Homo sapiens solute carrier family 1 member 3 (SLC1A3)	transcript variant 3	mRNA;Homo sapiens solute carrier family 1 member 3 (SLC1A3)	transcript variant GLAST1b	mRNA"
85.99;C4orf48;"Homo sapiens chromosome 4 open reading frame 48 (C4orf48)	transcript variant 1	mRNA;Homo sapiens chromosome 4 open reading frame 48 (C4orf48)	transcript variant 2	mRNA;PREDICTED: Homo sapiens chromosome 4 open reading frame 48 (C4orf48)	transcript variant X2	mRNA;PREDICTED: Homo sapiens chromosome 4 open reading frame 48 (C4orf48)	transcript variant X3	mRNA;PREDICTED: Homo sapiens chromosome 4 open reading frame 48 (C4orf48)	transcript variant X1	mRNA"
85.93;EDIL3;"Homo sapiens EGF like repeats and discoidin domains 3 (EDIL3)	transcript variant 1	mRNA;Homo sapiens EGF like repeats and discoidin domains 3 (EDIL3)	transcript variant 2	mRNA"
85.86;CSTB;Homo sapiens cystatin B (CSTB)	mRNA
85.6;P4HA1;"Homo sapiens prolyl 4-hydroxylase subunit alpha 1 (P4HA1)	transcript variant 3	mRNA;Homo sapiens prolyl 4-hydroxylase subunit alpha 1 (P4HA1)	transcript variant 4	mRNA;Homo sapiens prolyl 4-hydroxylase subunit alpha 1 (P4HA1)	transcript variant 1	mRNA;Homo sapiens prolyl 4-hydroxylase subunit alpha 1 (P4HA1)	transcript variant 2	mRNA"
85.58;CSNK2B;"Homo sapiens casein kinase 2 beta (CSNK2B)	transcript variant 1	mRNA;Homo sapiens casein kinase 2 beta (CSNK2B)	transcript variant 2	mRNA"
85.44;PSMD8;Homo sapiens proteasome 26S subunit	non-ATPase 8 (PSMD8)	mRNA
85.36;ATP6V0E1;Homo sapiens ATPase H+ transporting V0 subunit e1 (ATP6V0E1)	mRNA
85.14;ANXA6;"PREDICTED: Homo sapiens annexin A6 (ANXA6)	transcript variant X1	mRNA;Homo sapiens annexin A6 (ANXA6)	transcript variant 1	mRNA;Homo sapiens annexin A6 (ANXA6)	transcript variant 2	mRNA"
85.11;SERP1;"PREDICTED: Homo sapiens stress-associated endoplasmic reticulum protein 1 (SERP1)	transcript variant X1	mRNA;Homo sapiens stress associated endoplasmic reticulum protein 1 (SERP1)	mRNA"
84.96;H1FX;Homo sapiens H1 histone family member X (H1FX)	mRNA
84.9;CCNG1;"Homo sapiens cyclin G1 (CCNG1)	transcript variant 2	mRNA;Homo sapiens cyclin G1 (CCNG1)	transcript variant 1	mRNA"
84.84;GPC3;"PREDICTED: Homo sapiens glypican 3 (GPC3)	transcript variant X1	mRNA;Homo sapiens glypican 3 (GPC3)	transcript variant 2	mRNA;Homo sapiens glypican 3 (GPC3)	transcript variant 1	mRNA;Homo sapiens glypican 3 (GPC3)	transcript variant 3	mRNA;Homo sapiens glypican 3 (GPC3)	transcript variant 4	mRNA"
84.84;EIF3M;"PREDICTED: Homo sapiens eukaryotic translation initiation factor 3 subunit M (EIF3M)	transcript variant X1	mRNA;Homo sapiens eukaryotic translation initiation factor 3 subunit M (EIF3M)	transcript variant 2	mRNA;Homo sapiens eukaryotic translation initiation factor 3 subunit M (EIF3M)	transcript variant 1	mRNA"
84.63;PTTG1IP;"Homo sapiens PTTG1 interacting protein (PTTG1IP)	transcript variant 2	mRNA;Homo sapiens PTTG1 interacting protein (PTTG1IP)	transcript variant 1	mRNA"
84.5;COPG1;"PREDICTED: Homo sapiens coatomer protein complex subunit gamma 1 (COPG1)	transcript variant X1	mRNA;Homo sapiens coatomer protein complex subunit gamma 1 (COPG1)	mRNA"
84.27;MAP2K2;"PREDICTED: Homo sapiens mitogen-activated protein kinase kinase 2 (MAP2K2)	transcript variant X1	mRNA;PREDICTED: Homo sapiens mitogen-activated protein kinase kinase 2 (MAP2K2)	transcript variant X3	mRNA;PREDICTED: Homo sapiens mitogen-activated protein kinase kinase 2 (MAP2K2)	transcript variant X2	mRNA;PREDICTED: Homo sapiens mitogen-activated protein kinase kinase 2 (MAP2K2)	transcript variant X4	mRNA;Homo sapiens mitogen-activated protein kinase kinase 2 (MAP2K2)	mRNA"
84.25;SSU72;Homo sapiens SSU72 homolog	RNA polymerase II CTD phosphatase (SSU72)	mRNA
84.14;SHMT2;"Homo sapiens serine hydroxymethyltransferase 2 (SHMT2)	transcript variant 4	mRNA;PREDICTED: Homo sapiens serine hydroxymethyltransferase 2 (SHMT2)	transcript variant X2	mRNA;PREDICTED: Homo sapiens serine hydroxymethyltransferase 2 (SHMT2)	transcript variant X4	mRNA;Homo sapiens serine hydroxymethyltransferase 2 (SHMT2)	transcript variant 2	mRNA;PREDICTED: Homo sapiens serine hydroxymethyltransferase 2 (SHMT2)	transcript variant X3	mRNA;PREDICTED: Homo sapiens serine hydroxymethyltransferase 2 (SHMT2)	transcript variant X1	mRNA;Homo sapiens serine hydroxymethyltransferase 2 (SHMT2)	transcript variant 1	mRNA;Homo sapiens serine hydroxymethyltransferase 2 (SHMT2)	transcript variant 5	mRNA;Homo sapiens serine hydroxymethyltransferase 2 (SHMT2)	transcript variant 3	mRNA"
84.02;VDAC2;"Homo sapiens voltage dependent anion channel 2 (VDAC2)	transcript variant 2	mRNA;Homo sapiens voltage dependent anion channel 2 (VDAC2)	transcript variant 7	mRNA;Homo sapiens voltage dependent anion channel 2 (VDAC2)	transcript variant 4	mRNA;Homo sapiens voltage dependent anion channel 2 (VDAC2)	transcript variant 3	mRNA;Homo sapiens voltage dependent anion channel 2 (VDAC2)	transcript variant 1	mRNA;Homo sapiens voltage dependent anion channel 2 (VDAC2)	transcript variant 6	mRNA;Homo sapiens voltage dependent anion channel 2 (VDAC2)	transcript variant 5	mRNA"
83.98;CCT4;"Homo sapiens chaperonin containing TCP1 subunit 4 (CCT4)	transcript variant 2	mRNA;Homo sapiens chaperonin containing TCP1 subunit 4 (CCT4)	transcript variant 1	mRNA"
83.92;HMGN3;"Homo sapiens high mobility group nucleosomal binding domain 3 (HMGN3)	transcript variant 1	mRNA;Homo sapiens high mobility group nucleosomal binding domain 3 (HMGN3)	transcript variant 6	mRNA;Homo sapiens high mobility group nucleosomal binding domain 3 (HMGN3)	transcript variant 4	mRNA;Homo sapiens high mobility group nucleosomal binding domain 3 (HMGN3)	transcript variant 3	mRNA;Homo sapiens high mobility group nucleosomal binding domain 3 (HMGN3)	transcript variant 8	mRNA;Homo sapiens high mobility group nucleosomal binding domain 3 (HMGN3)	transcript variant 9	mRNA;Homo sapiens high mobility group nucleosomal binding domain 3 (HMGN3)	transcript variant 7	mRNA;Homo sapiens high mobility group nucleosomal binding domain 3 (HMGN3)	transcript variant 2	mRNA;Homo sapiens high mobility group nucleosomal binding domain 3 (HMGN3)	transcript variant 5	mRNA"
83.8;COX7A2L;"Homo sapiens cytochrome c oxidase subunit 7A2 like (COX7A2L)	transcript variant 3	mRNA;Homo sapiens cytochrome c oxidase subunit 7A2 like (COX7A2L)	transcript variant 2	mRNA;Homo sapiens cytochrome c oxidase subunit 7A2 like (COX7A2L)	transcript variant 5	mRNA;Homo sapiens cytochrome c oxidase subunit 7A2 like (COX7A2L)	transcript variant 4	mRNA;Homo sapiens cytochrome c oxidase subunit 7A2 like (COX7A2L)	transcript variant 1	mRNA"
83.74;SF3B5;Homo sapiens splicing factor 3b subunit 5 (SF3B5)	mRNA
83.39;BEX2;"Homo sapiens brain expressed X-linked 2 (BEX2)	transcript variant 3	mRNA;Homo sapiens brain expressed X-linked 2 (BEX2)	transcript variant 1	mRNA;Homo sapiens brain expressed X-linked 2 (BEX2)	transcript variant 4	mRNA;Homo sapiens brain expressed X-linked 2 (BEX2)	transcript variant 2	mRNA"
83.37;SHISA5;"Homo sapiens shisa family member 5 (SHISA5)	transcript variant 2	mRNA;Homo sapiens shisa family member 5 (SHISA5)	transcript variant 1	mRNA;Homo sapiens shisa family member 5 (SHISA5)	transcript variant 5	mRNA;Homo sapiens shisa family member 5 (SHISA5)	transcript variant 4	mRNA;PREDICTED: Homo sapiens shisa family member 5 (SHISA5)	transcript variant X3	mRNA;PREDICTED: Homo sapiens shisa family member 5 (SHISA5)	transcript variant X2	mRNA;Homo sapiens shisa family member 5 (SHISA5)	transcript variant 3	mRNA;PREDICTED: Homo sapiens shisa family member 5 (SHISA5)	transcript variant X1	mRNA;Homo sapiens shisa family member 5 (SHISA5)	transcript variant 6	mRNA;Homo sapiens shisa family member 5 (SHISA5)	transcript variant 7	mRNA"
83.23;COPB2;"Homo sapiens coatomer protein complex subunit beta 2 (COPB2)	transcript variant 1	mRNA;PREDICTED: Homo sapiens coatomer protein complex subunit beta 2 (COPB2)	transcript variant X2	mRNA;PREDICTED: Homo sapiens coatomer protein complex subunit beta 2 (COPB2)	transcript variant X1	mRNA"
83.05;NTRK2;"PREDICTED: Homo sapiens neurotrophic receptor tyrosine kinase 2 (NTRK2)	transcript variant X5	mRNA;PREDICTED: Homo sapiens neurotrophic receptor tyrosine kinase 2 (NTRK2)	transcript variant X9	mRNA;Homo sapiens neurotrophic receptor tyrosine kinase 2 (NTRK2)	transcript variant a	mRNA;PREDICTED: Homo sapiens neurotrophic receptor tyrosine kinase 2 (NTRK2)	transcript variant X6	mRNA;PREDICTED: Homo sapiens neurotrophic receptor tyrosine kinase 2 (NTRK2)	transcript variant X2	mRNA;PREDICTED: Homo sapiens neurotrophic receptor tyrosine kinase 2 (NTRK2)	transcript variant X17	mRNA;PREDICTED: Homo sapiens neurotrophic receptor tyrosine kinase 2 (NTRK2)	transcript variant X8	mRNA;PREDICTED: Homo sapiens neurotrophic receptor tyrosine kinase 2 (NTRK2)	transcript variant X7	mRNA;PREDICTED: Homo sapiens neurotrophic receptor tyrosine kinase 2 (NTRK2)	transcript variant X4	mRNA;PREDICTED: Homo sapiens neurotrophic receptor tyrosine kinase 2 (NTRK2)	transcript variant X14	mRNA;PREDICTED: Homo sapiens neurotrophic receptor tyrosine kinase 2 (NTRK2)	transcript variant X15	mRNA;PREDICTED: Homo sapiens neurotrophic receptor tyrosine kinase 2 (NTRK2)	transcript variant X10	mRNA;Homo sapiens neurotrophic receptor tyrosine kinase 2 (NTRK2)	transcript variant d	mRNA;Homo sapiens neurotrophic receptor tyrosine kinase 2 (NTRK2)	transcript variant f	mRNA;PREDICTED: Homo sapiens neurotrophic receptor tyrosine kinase 2 (NTRK2)	transcript variant X3	mRNA;Homo sapiens neurotrophic receptor tyrosine kinase 2 (NTRK2)	transcript variant e	mRNA;PREDICTED: Homo sapiens neurotrophic receptor tyrosine kinase 2 (NTRK2)	transcript variant X11	mRNA;Homo sapiens neurotrophic receptor tyrosine kinase 2 (NTRK2)	transcript variant b	mRNA;PREDICTED: Homo sapiens neurotrophic receptor tyrosine kinase 2 (NTRK2)	transcript variant X12	mRNA;Homo sapiens neurotrophic receptor tyrosine kinase 2 (NTRK2)	transcript variant c	mRNA;PREDICTED: Homo sapiens neurotrophic receptor tyrosine kinase 2 (NTRK2)	transcript variant X1	mRNA;PREDICTED: Homo sapiens neurotrophic receptor tyrosine kinase 2 (NTRK2)	transcript variant X13	mRNA;PREDICTED: Homo sapiens neurotrophic receptor tyrosine kinase 2 (NTRK2)	transcript variant X16	mRNA;PREDICTED: Homo sapiens neurotrophic receptor tyrosine kinase 2 (NTRK2)	transcript variant X18	mRNA"
83.03;DDX39B;"Homo sapiens DExD-box helicase 39B (DDX39B)	transcript variant 1	mRNA;Homo sapiens DExD-box helicase 39B (DDX39B)	transcript variant 2	mRNA"
82.83;YBX3;"Homo sapiens Y-box binding protein 3 (YBX3)	transcript variant 2	mRNA;PREDICTED: Homo sapiens Y-box binding protein 3 (YBX3)	transcript variant X4	mRNA;PREDICTED: Homo sapiens Y-box binding protein 3 (YBX3)	transcript variant X2	mRNA;PREDICTED: Homo sapiens Y-box binding protein 3 (YBX3)	transcript variant X1	mRNA;Homo sapiens Y-box binding protein 3 (YBX3)	transcript variant 1	mRNA"
82.83;SF3B1;"Homo sapiens splicing factor 3b subunit 1 (SF3B1)	transcript variant 1	mRNA;Homo sapiens splicing factor 3b subunit 1 (SF3B1)	transcript variant 2	mRNA;Homo sapiens splicing factor 3b subunit 1 (SF3B1)	transcript variant 3	mRNA"
82.79;UFC1;"PREDICTED: Homo sapiens ubiquitin-fold modifier conjugating enzyme 1 (UFC1)	transcript variant X2	mRNA;PREDICTED: Homo sapiens ubiquitin-fold modifier conjugating enzyme 1 (UFC1)	transcript variant X1	mRNA;PREDICTED: Homo sapiens ubiquitin-fold modifier conjugating enzyme 1 (UFC1)	transcript variant X3	mRNA;Homo sapiens ubiquitin-fold modifier conjugating enzyme 1 (UFC1)	mRNA"
82.68;TCEAL4;"PREDICTED: Homo sapiens transcription elongation factor A like 4 (TCEAL4)	transcript variant X2	mRNA;Homo sapiens transcription elongation factor A like 4 (TCEAL4)	transcript variant 6	mRNA;PREDICTED: Homo sapiens transcription elongation factor A like 4 (TCEAL4)	transcript variant X1	mRNA;Homo sapiens transcription elongation factor A like 4 (TCEAL4)	transcript variant 7	mRNA;Homo sapiens transcription elongation factor A like 4 (TCEAL4)	transcript variant 1	mRNA;Homo sapiens transcription elongation factor A like 4 (TCEAL4)	transcript variant 8	mRNA;Homo sapiens transcription elongation factor A like 4 (TCEAL4)	transcript variant 5	mRNA;Homo sapiens transcription elongation factor A like 4 (TCEAL4)	transcript variant 2	mRNA;Homo sapiens transcription elongation factor A like 4 (TCEAL4)	transcript variant 4	mRNA"
82.29;WDR83OS;"PREDICTED: Homo sapiens WD repeat domain 83 opposite strand (WDR83OS)	transcript variant X1	mRNA;Homo sapiens WD repeat domain 83 opposite strand (WDR83OS)	mRNA"
82.16;PLOD1;"Homo sapiens procollagen-lysine	2-oxoglutarate 5-dioxygenase 1 (PLOD1)	transcript variant 1	mRNA;Homo sapiens procollagen-lysine	2-oxoglutarate 5-dioxygenase 1 (PLOD1)	transcript variant 2	mRNA"
82.11;LMAN2;Homo sapiens lectin	mannose binding 2 (LMAN2)	mRNA
81.99;SNURF;"Homo sapiens SNRPN upstream reading frame (SNURF)	transcript variant 2	mRNA;Homo sapiens SNRPN upstream reading frame (SNURF)	transcript variant 1	mRNA"
81.95;CRMP1;"Homo sapiens collapsin response mediator protein 1 (CRMP1)	transcript variant 4	mRNA;Homo sapiens collapsin response mediator protein 1 (CRMP1)	transcript variant 3	mRNA;Homo sapiens collapsin response mediator protein 1 (CRMP1)	transcript variant 1	mRNA;Homo sapiens collapsin response mediator protein 1 (CRMP1)	transcript variant 2	mRNA"
81.91;BRK1;Homo sapiens BRICK1	SCAR/WAVE actin nucleating complex subunit (BRK1)	mRNA
81.88;BSCL2;"Homo sapiens BSCL2	seipin lipid droplet biogenesis associated (BSCL2)	transcript variant 2	mRNA;Homo sapiens BSCL2	seipin lipid droplet biogenesis associated (BSCL2)	transcript variant 3	mRNA;Homo sapiens BSCL2	seipin lipid droplet biogenesis associated (BSCL2)	transcript variant 1	mRNA"
81.78;ATP6AP1;"Homo sapiens ATPase H+ transporting accessory protein 1 (ATP6AP1)	mRNA;PREDICTED: Homo sapiens ATPase H+ transporting accessory protein 1 (ATP6AP1)	transcript variant X1	mRNA"
81.71;RAB13;"PREDICTED: Homo sapiens RAB13	member RAS oncogene family (RAB13)	transcript variant X1	mRNA;Homo sapiens RAB13	member RAS oncogene family (RAB13)	transcript variant 2	mRNA;Homo sapiens RAB13	member RAS oncogene family (RAB13)	transcript variant 1	mRNA"
81.59;TMEM59;"PREDICTED: Homo sapiens transmembrane protein 59 (TMEM59)	transcript variant X1	mRNA;Homo sapiens transmembrane protein 59 (TMEM59)	transcript variant 3	mRNA;Homo sapiens transmembrane protein 59 (TMEM59)	transcript variant 4	mRNA;Homo sapiens transmembrane protein 59 (TMEM59)	transcript variant 5	mRNA;Homo sapiens transmembrane protein 59 (TMEM59)	transcript variant 2	mRNA;Homo sapiens transmembrane protein 59 (TMEM59)	transcript variant 7	mRNA;Homo sapiens transmembrane protein 59 (TMEM59)	transcript variant 6	mRNA;Homo sapiens transmembrane protein 59 (TMEM59)	transcript variant 1	mRNA"
81.58;GRN;"Homo sapiens granulin precursor (GRN)	mRNA;PREDICTED: Homo sapiens granulin (GRN)	transcript variant X1	mRNA"
81.56;YWHAB;"PREDICTED: Homo sapiens tyrosine 3-monooxygenase/tryptophan 5-monooxygenase activation protein beta (YWHAB)	transcript variant X2	mRNA;PREDICTED: Homo sapiens tyrosine 3-monooxygenase/tryptophan 5-monooxygenase activation protein beta (YWHAB)	transcript variant X1	mRNA;Homo sapiens tyrosine 3-monooxygenase/tryptophan 5-monooxygenase activation protein beta (YWHAB)	transcript variant 2	mRNA;Homo sapiens tyrosine 3-monooxygenase/tryptophan 5-monooxygenase activation protein beta (YWHAB)	transcript variant 1	mRNA"
81.55;NHP2;"Homo sapiens NHP2 ribonucleoprotein (NHP2)	transcript variant 1	mRNA;Homo sapiens NHP2 ribonucleoprotein (NHP2)	transcript variant 2	mRNA"
81.28;MAP4;"PREDICTED: Homo sapiens microtubule associated protein 4 (MAP4)	transcript variant X35	mRNA;PREDICTED: Homo sapiens microtubule associated protein 4 (MAP4)	transcript variant X15	mRNA;PREDICTED: Homo sapiens microtubule associated protein 4 (MAP4)	transcript variant X19	mRNA;PREDICTED: Homo sapiens microtubule associated protein 4 (MAP4)	transcript variant X4	mRNA;PREDICTED: Homo sapiens microtubule associated protein 4 (MAP4)	transcript variant X30	mRNA;PREDICTED: Homo sapiens microtubule associated protein 4 (MAP4)	transcript variant X36	mRNA;PREDICTED: Homo sapiens microtubule associated protein 4 (MAP4)	transcript variant X3	mRNA;PREDICTED: Homo sapiens microtubule associated protein 4 (MAP4)	transcript variant X21	mRNA;PREDICTED: Homo sapiens microtubule associated protein 4 (MAP4)	transcript variant X18	mRNA;PREDICTED: Homo sapiens microtubule associated protein 4 (MAP4)	transcript variant X32	mRNA;PREDICTED: Homo sapiens microtubule associated protein 4 (MAP4)	transcript variant X12	mRNA;PREDICTED: Homo sapiens microtubule associated protein 4 (MAP4)	transcript variant X13	mRNA;PREDICTED: Homo sapiens microtubule associated protein 4 (MAP4)	transcript variant X10	mRNA;PREDICTED: Homo sapiens microtubule associated protein 4 (MAP4)	transcript variant X25	mRNA;PREDICTED: Homo sapiens microtubule associated protein 4 (MAP4)	transcript variant X14	mRNA;PREDICTED: Homo sapiens microtubule associated protein 4 (MAP4)	transcript variant X5	mRNA;PREDICTED: Homo sapiens microtubule associated protein 4 (MAP4)	transcript variant X38	mRNA;PREDICTED: Homo sapiens microtubule associated protein 4 (MAP4)	transcript variant X22	mRNA;Homo sapiens microtubule associated protein 4 (MAP4)	transcript variant 1	mRNA;PREDICTED: Homo sapiens microtubule associated protein 4 (MAP4)	transcript variant X1	mRNA;PREDICTED: Homo sapiens microtubule associated protein 4 (MAP4)	transcript variant X16	mRNA;PREDICTED: Homo sapiens microtubule associated protein 4 (MAP4)	transcript variant X7	mRNA;Homo sapiens microtubule associated protein 4 (MAP4)	transcript variant 4	mRNA;PREDICTED: Homo sapiens microtubule associated protein 4 (MAP4)	transcript variant X48	mRNA;PREDICTED: Homo sapiens microtubule associated protein 4 (MAP4)	transcript variant X26
81.17;VAMP2;"PREDICTED: Homo sapiens vesicle associated membrane protein 2 (VAMP2)	transcript variant X1	mRNA;Homo sapiens vesicle associated membrane protein 2 (VAMP2)	transcript variant 1	mRNA"
81.14;TCP1;"Homo sapiens t-complex 1 (TCP1)	transcript variant 1	mRNA;Homo sapiens t-complex 1 (TCP1)	transcript variant 2	mRNA"
81.12;GARS;"Homo sapiens glycyl-tRNA synthetase (GARS)	transcript variant 1	mRNA;PREDICTED: Homo sapiens glycyl-tRNA synthetase (GARS)	transcript variant X1	mRNA;Homo sapiens glycyl-tRNA synthetase (GARS)	transcript variant 2	mRNA"
81.12;HNRNPD;"Homo sapiens heterogeneous nuclear ribonucleoprotein D (HNRNPD)	transcript variant 2	mRNA;Homo sapiens heterogeneous nuclear ribonucleoprotein D (HNRNPD)	transcript variant 4	mRNA;Homo sapiens heterogeneous nuclear ribonucleoprotein D (HNRNPD)	transcript variant 3	mRNA;Homo sapiens heterogeneous nuclear ribonucleoprotein D (HNRNPD)	transcript variant 1	mRNA"
81.1;HNRNPA3;"PREDICTED: Homo sapiens heterogeneous nuclear ribonucleoprotein A3 (HNRNPA3)	transcript variant X5	mRNA;PREDICTED: Homo sapiens heterogeneous nuclear ribonucleoprotein A3 (HNRNPA3)	transcript variant X3	mRNA;PREDICTED: Homo sapiens heterogeneous nuclear ribonucleoprotein A3 (HNRNPA3)	transcript variant X6	mRNA;Homo sapiens heterogeneous nuclear ribonucleoprotein A3 (HNRNPA3)	mRNA;PREDICTED: Homo sapiens heterogeneous nuclear ribonucleoprotein A3 (HNRNPA3)	transcript variant X4	mRNA;PREDICTED: Homo sapiens heterogeneous nuclear ribonucleoprotein A3 (HNRNPA3)	transcript variant X2	mRNA"
81.08;SF3B2;"PREDICTED: Homo sapiens splicing factor 3b subunit 2 (SF3B2)	transcript variant X3	mRNA;PREDICTED: Homo sapiens splicing factor 3b subunit 2 (SF3B2)	transcript variant X2	mRNA;PREDICTED: Homo sapiens splicing factor 3b subunit 2 (SF3B2)	transcript variant X1	mRNA;Homo sapiens splicing factor 3b subunit 2 (SF3B2)	mRNA"
81.06;NDRG4;"Homo sapiens NDRG family member 4 (NDRG4)	transcript variant 6	mRNA;PREDICTED: Homo sapiens NDRG family member 4 (NDRG4)	transcript variant X3	mRNA;PREDICTED: Homo sapiens NDRG family member 4 (NDRG4)	transcript variant X6	mRNA;Homo sapiens NDRG family member 4 (NDRG4)	transcript variant 1	mRNA;Homo sapiens NDRG family member 4 (NDRG4)	transcript variant 5	mRNA;PREDICTED: Homo sapiens NDRG family member 4 (NDRG4)	transcript variant X20	mRNA;Homo sapiens NDRG family member 4 (NDRG4)	transcript variant 3	mRNA;PREDICTED: Homo sapiens NDRG family member 4 (NDRG4)	transcript variant X9	mRNA;PREDICTED: Homo sapiens NDRG family member 4 (NDRG4)	transcript variant X1	mRNA;PREDICTED: Homo sapiens NDRG family member 4 (NDRG4)	transcript variant X24	mRNA;Homo sapiens NDRG family member 4 (NDRG4)	transcript variant 2	mRNA;PREDICTED: Homo sapiens NDRG family member 4 (NDRG4)	transcript variant X16	mRNA;Homo sapiens NDRG family member 4 (NDRG4)	transcript variant 4	mRNA;PREDICTED: Homo sapiens NDRG family member 4 (NDRG4)	transcript variant X23	mRNA;PREDICTED: Homo sapiens NDRG family member 4 (NDRG4)	transcript variant X10	mRNA;PREDICTED: Homo sapiens NDRG family member 4 (NDRG4)	transcript variant X19	mRNA;PREDICTED: Homo sapiens NDRG family member 4 (NDRG4)	transcript variant X14	mRNA;PREDICTED: Homo sapiens NDRG family member 4 (NDRG4)	transcript variant X4	mRNA;PREDICTED: Homo sapiens NDRG family member 4 (NDRG4)	transcript variant X5	mRNA;PREDICTED: Homo sapiens NDRG family member 4 (NDRG4)	transcript variant X17	mRNA;PREDICTED: Homo sapiens NDRG family member 4 (NDRG4)	transcript variant X11	mRNA;PREDICTED: Homo sapiens NDRG family member 4 (NDRG4)	transcript variant X22	mRNA;PREDICTED: Homo sapiens NDRG family member 4 (NDRG4)	transcript variant X21	mRNA;PREDICTED: Homo sapiens NDRG family member 4 (NDRG4)	transcript variant X7	mRNA;PREDICTED: Homo sapiens NDRG family member 4 (NDRG4)	transcript variant X8
81.04;DDR1;"Homo sapiens discoidin domain receptor tyrosine kinase 1 (DDR1)	transcript variant 9	mRNA;PREDICTED: Homo sapiens discoidin domain receptor tyrosine kinase 1 (DDR1)	transcript variant X9	mRNA;Homo sapiens discoidin domain receptor tyrosine kinase 1 (DDR1)	transcript variant 1	mRNA;PREDICTED: Homo sapiens discoidin domain receptor tyrosine kinase 1 (DDR1)	transcript variant X5	mRNA;PREDICTED: Homo sapiens discoidin domain receptor tyrosine kinase 1 (DDR1)	transcript variant X2	mRNA;Homo sapiens discoidin domain receptor tyrosine kinase 1 (DDR1)	transcript variant 6	mRNA;PREDICTED: Homo sapiens discoidin domain receptor tyrosine kinase 1 (DDR1)	transcript variant X1	mRNA;Homo sapiens discoidin domain receptor tyrosine kinase 1 (DDR1)	transcript variant 8	mRNA;PREDICTED: Homo sapiens discoidin domain receptor tyrosine kinase 1 (DDR1)	transcript variant X7	mRNA;PREDICTED: Homo sapiens discoidin domain receptor tyrosine kinase 1 (DDR1)	transcript variant X8	mRNA;Homo sapiens discoidin domain receptor tyrosine kinase 1 (DDR1)	transcript variant 3	mRNA;Homo sapiens discoidin domain receptor tyrosine kinase 1 (DDR1)	transcript variant 5	mRNA;Homo sapiens discoidin domain receptor tyrosine kinase 1 (DDR1)	transcript variant 7	mRNA;PREDICTED: Homo sapiens discoidin domain receptor tyrosine kinase 1 (DDR1)	transcript variant X6	mRNA;PREDICTED: Homo sapiens discoidin domain receptor tyrosine kinase 1 (DDR1)	transcript variant X10	mRNA;PREDICTED: Homo sapiens discoidin domain receptor tyrosine kinase 1 (DDR1)	transcript variant X4	mRNA;Homo sapiens discoidin domain receptor tyrosine kinase 1 (DDR1)	transcript variant 2	mRNA;PREDICTED: Homo sapiens discoidin domain receptor tyrosine kinase 1 (DDR1)	transcript variant X3	mRNA;Homo sapiens discoidin domain receptor tyrosine kinase 1 (DDR1)	transcript variant 4	mRNA"
80.94;SMARCA1;"PREDICTED: Homo sapiens SWI/SNF related	matrix associated	actin dependent regulator of chromatin	subfamily a	member 1 (SMARCA1)	transcript variant X1	mRNA;Homo sapiens SWI/SNF related	matrix associated	actin dependent regulator of chromatin	subfamily a	member 1 (SMARCA1)	transcript variant 1	mRNA;PREDICTED: Homo sapiens SWI/SNF related	matrix associated	actin dependent regulator of chromatin	subfamily a	member 1 (SMARCA1)	transcript variant X5	mRNA;PREDICTED: Homo sapiens SWI/SNF related	matrix associated	actin dependent regulator of chromatin	subfamily a	member 1 (SMARCA1)	transcript variant X3	mRNA;Homo sapiens SWI/SNF related	matrix associated	actin dependent regulator of chromatin	subfamily a	member 1 (SMARCA1)	transcript variant 3	mRNA;PREDICTED: Homo sapiens SWI/SNF related	matrix associated	actin dependent regulator of chromatin	subfamily a	member 1 (SMARCA1)	transcript variant X2	mRNA;Homo sapiens SWI/SNF related	matrix associated	actin dependent regulator of chromatin	subfamily a	member 1 (SMARCA1)	transcript variant 4	mRNA;PREDICTED: Homo sapiens SWI/SNF related	matrix associated	actin dependent regulator of chromatin	subfamily a	member 1 (SMARCA1)	transcript variant X4	mRNA"
80.8;ATP1A2;Homo sapiens ATPase Na+/K+ transporting subunit alpha 2 (ATP1A2)	mRNA
80.72;CSPG4;Homo sapiens chondroitin sulfate proteoglycan 4 (CSPG4)	mRNA
80.71;TSC22D1;"PREDICTED: Homo sapiens TSC22 domain family member 1 (TSC22D1)	transcript variant X4	mRNA;Homo sapiens TSC22 domain family member 1 (TSC22D1)	transcript variant 3	mRNA;Homo sapiens TSC22 domain family member 1 (TSC22D1)	transcript variant 5	mRNA;Homo sapiens TSC22 domain family member 1 (TSC22D1)	transcript variant 2	mRNA;Homo sapiens TSC22 domain family member 1 (TSC22D1)	transcript variant 4	mRNA;PREDICTED: Homo sapiens TSC22 domain family member 1 (TSC22D1)	transcript variant X2	mRNA;Homo sapiens TSC22 domain family member 1 (TSC22D1)	transcript variant 1	mRNA;PREDICTED: Homo sapiens TSC22 domain family member 1 (TSC22D1)	transcript variant X1	mRNA"
80.56;CCDC3;"Homo sapiens coiled-coil domain containing 3 (CCDC3)	transcript variant 1	mRNA;Homo sapiens coiled-coil domain containing 3 (CCDC3)	transcript variant 2	mRNA"
80.52;NRBP1;"Homo sapiens nuclear receptor binding protein 1 (NRBP1)	transcript variant 5	mRNA;Homo sapiens nuclear receptor binding protein 1 (NRBP1)	transcript variant 6	mRNA;Homo sapiens nuclear receptor binding protein 1 (NRBP1)	transcript variant 3	mRNA;Homo sapiens nuclear receptor binding protein 1 (NRBP1)	transcript variant 7	mRNA;Homo sapiens nuclear receptor binding protein 1 (NRBP1)	transcript variant 4	mRNA;Homo sapiens nuclear receptor binding protein 1 (NRBP1)	transcript variant 1	mRNA;Homo sapiens nuclear receptor binding protein 1 (NRBP1)	transcript variant 2	mRNA"
80.28;TCEAL3;"Homo sapiens transcription elongation factor A like 3 (TCEAL3)	transcript variant 1	mRNA;Homo sapiens transcription elongation factor A like 3 (TCEAL3)	transcript variant 2	mRNA"
80.25;PRSS23;"Homo sapiens protease	serine 23 (PRSS23)	transcript variant 1	mRNA;Homo sapiens protease	serine 23 (PRSS23)	transcript variant 4	mRNA;Homo sapiens protease	serine 23 (PRSS23)	transcript variant 3	mRNA;Homo sapiens protease	serine 23 (PRSS23)	transcript variant 2	mRNA"
80.04;ATP5MD;"Homo sapiens up-regulated during skeletal muscle growth 5 homolog (mouse) (USMG5)	transcript variant 2	mRNA;Homo sapiens up-regulated during skeletal muscle growth 5 homolog (mouse) (USMG5)	transcript variant 3	mRNA;Homo sapiens up-regulated during skeletal muscle growth 5 homolog (mouse) (USMG5)	transcript variant 1	mRNA"
79.75;HNRNPUL1;"PREDICTED: Homo sapiens heterogeneous nuclear ribonucleoprotein U like 1 (HNRNPUL1)	transcript variant X7	mRNA;PREDICTED: Homo sapiens heterogeneous nuclear ribonucleoprotein U like 1 (HNRNPUL1)	transcript variant X6	mRNA;Homo sapiens heterogeneous nuclear ribonucleoprotein U like 1 (HNRNPUL1)	transcript variant 7	mRNA;PREDICTED: Homo sapiens heterogeneous nuclear ribonucleoprotein U like 1 (HNRNPUL1)	transcript variant X2	mRNA;PREDICTED: Homo sapiens heterogeneous nuclear ribonucleoprotein U like 1 (HNRNPUL1)	transcript variant X4	mRNA;PREDICTED: Homo sapiens heterogeneous nuclear ribonucleoprotein U like 1 (HNRNPUL1)	transcript variant X9	mRNA;Homo sapiens heterogeneous nuclear ribonucleoprotein U like 1 (HNRNPUL1)	transcript variant 6	mRNA;PREDICTED: Homo sapiens heterogeneous nuclear ribonucleoprotein U like 1 (HNRNPUL1)	transcript variant X1	mRNA;PREDICTED: Homo sapiens heterogeneous nuclear ribonucleoprotein U like 1 (HNRNPUL1)	transcript variant X3	mRNA;PREDICTED: Homo sapiens heterogeneous nuclear ribonucleoprotein U like 1 (HNRNPUL1)	transcript variant X8	mRNA;Homo sapiens heterogeneous nuclear ribonucleoprotein U like 1 (HNRNPUL1)	transcript variant 1	mRNA;PREDICTED: Homo sapiens heterogeneous nuclear ribonucleoprotein U like 1 (HNRNPUL1)	transcript variant X5	mRNA;Homo sapiens heterogeneous nuclear ribonucleoprotein U like 1 (HNRNPUL1)	transcript variant 5	mRNA;Homo sapiens heterogeneous nuclear ribonucleoprotein U like 1 (HNRNPUL1)	transcript variant 4	mRNA"
79.68;C9orf16;"PREDICTED: Homo sapiens chromosome 9 open reading frame 16 (C9orf16)	transcript variant X1	mRNA;Homo sapiens chromosome 9 open reading frame 16 (C9orf16)	mRNA"
79.68;JTB;Homo sapiens jumping translocation breakpoint (JTB)	mRNA
79.62;HMGB1;"Homo sapiens high mobility group box 1 (HMGB1)	transcript variant 3	mRNA;Homo sapiens high mobility group box 1 (HMGB1)	transcript variant 2	mRNA;Homo sapiens high mobility group box 1 (HMGB1)	transcript variant 1	mRNA"
79.62;EIF3I;"PREDICTED: Homo sapiens eukaryotic translation initiation factor 3 subunit I (EIF3I)	transcript variant X1	mRNA;Homo sapiens eukaryotic translation initiation factor 3 subunit I (EIF3I)	mRNA"
79.45;CAPZB;"Homo sapiens capping actin protein of muscle Z-line beta subunit (CAPZB)	transcript variant 5	mRNA;PREDICTED: Homo sapiens capping actin protein of muscle Z-line beta subunit (CAPZB)	transcript variant X1	mRNA;PREDICTED: Homo sapiens capping actin protein of muscle Z-line beta subunit (CAPZB)	transcript variant X7	mRNA;PREDICTED: Homo sapiens capping actin protein of muscle Z-line beta subunit (CAPZB)	transcript variant X5	mRNA;PREDICTED: Homo sapiens capping actin protein of muscle Z-line beta subunit (CAPZB)	transcript variant X6	mRNA;Homo sapiens capping actin protein of muscle Z-line beta subunit (CAPZB)	transcript variant 4	mRNA;Homo sapiens capping actin protein of muscle Z-line beta subunit (CAPZB)	transcript variant 2	mRNA;Homo sapiens capping actin protein of muscle Z-line beta subunit (CAPZB)	transcript variant 1	mRNA;PREDICTED: Homo sapiens capping actin protein of muscle Z-line beta subunit (CAPZB)	transcript variant X2	mRNA;Homo sapiens capping actin protein of muscle Z-line beta subunit (CAPZB)	transcript variant 3	mRNA;PREDICTED: Homo sapiens capping actin protein of muscle Z-line beta subunit (CAPZB)	transcript variant X3	mRNA;PREDICTED: Homo sapiens capping actin protein of muscle Z-line beta subunit (CAPZB)	transcript variant X4	mRNA"
79.37;ZIC1;Homo sapiens Zic family member 1 (ZIC1)	mRNA
79.26;UQCRFS1;Homo sapiens ubiquinol-cytochrome c reductase	Rieske iron-sulfur polypeptide 1 (UQCRFS1)	mRNA
79.17;HSPE1;Homo sapiens heat shock protein family E (Hsp10) member 1 (HSPE1)	mRNA
79.13;SEC11A;"Homo sapiens SEC11 homolog A	signal peptidase complex subunit (SEC11A)	transcript variant 3	mRNA;Homo sapiens SEC11 homolog A	signal peptidase complex subunit (SEC11A)	transcript variant 6	mRNA;Homo sapiens SEC11 homolog A	signal peptidase complex subunit (SEC11A)	transcript variant 2	mRNA;Homo sapiens SEC11 homolog A	signal peptidase complex subunit (SEC11A)	transcript variant 1	mRNA;Homo sapiens SEC11 homolog A	signal peptidase complex subunit (SEC11A)	transcript variant 4	mRNA;Homo sapiens SEC11 homolog A	signal peptidase complex subunit (SEC11A)	transcript variant 5	mRNA"
78.98;HTATSF1;"Homo sapiens HIV-1 Tat specific factor 1 (HTATSF1)	transcript variant 2	mRNA;Homo sapiens HIV-1 Tat specific factor 1 (HTATSF1)	transcript variant 1	mRNA;PREDICTED: Homo sapiens HIV-1 Tat specific factor 1 (HTATSF1)	transcript variant X1	mRNA"
78.76;MTCH1;"PREDICTED: Homo sapiens mitochondrial carrier 1 (MTCH1)	transcript variant X2	mRNA;Homo sapiens mitochondrial carrier 1 (MTCH1)	transcript variant 1	mRNA;PREDICTED: Homo sapiens mitochondrial carrier 1 (MTCH1)	transcript variant X3	mRNA;PREDICTED: Homo sapiens mitochondrial carrier 1 (MTCH1)	transcript variant X5	mRNA;PREDICTED: Homo sapiens mitochondrial carrier 1 (MTCH1)	transcript variant X4	mRNA;PREDICTED: Homo sapiens mitochondrial carrier 1 (MTCH1)	transcript variant X1	mRNA;Homo sapiens mitochondrial carrier 1 (MTCH1)	transcript variant 2	mRNA"
78.64;AARS;Homo sapiens alanyl-tRNA synthetase (AARS)	mRNA
78.64;CHID1;"Homo sapiens chitinase domain containing 1 (CHID1)	transcript variant 2	mRNA;PREDICTED: Homo sapiens chitinase domain containing 1 (CHID1)	transcript variant X2	mRNA;PREDICTED: Homo sapiens chitinase domain containing 1 (CHID1)	transcript variant X3	mRNA;PREDICTED: Homo sapiens chitinase domain containing 1 (CHID1)	transcript variant X1	mRNA;PREDICTED: Homo sapiens chitinase domain containing 1 (CHID1)	transcript variant X7	mRNA;PREDICTED: Homo sapiens chitinase domain containing 1 (CHID1)	transcript variant X10	mRNA;PREDICTED: Homo sapiens chitinase domain containing 1 (CHID1)	transcript variant X6	mRNA;Homo sapiens chitinase domain containing 1 (CHID1)	transcript variant 3	mRNA;PREDICTED: Homo sapiens chitinase domain containing 1 (CHID1)	transcript variant X8	mRNA;Homo sapiens chitinase domain containing 1 (CHID1)	transcript variant 5	mRNA;Homo sapiens chitinase domain containing 1 (CHID1)	transcript variant 4	mRNA;PREDICTED: Homo sapiens chitinase domain containing 1 (CHID1)	transcript variant X5	mRNA;Homo sapiens chitinase domain containing 1 (CHID1)	transcript variant 1	mRNA;PREDICTED: Homo sapiens chitinase domain containing 1 (CHID1)	transcript variant X4	mRNA;PREDICTED: Homo sapiens chitinase domain containing 1 (CHID1)	transcript variant X9	mRNA"
78.5;PSMB1;Homo sapiens proteasome subunit beta 1 (PSMB1)	mRNA
78.49;YIPF3;"PREDICTED: Homo sapiens Yip1 domain family member 3 (YIPF3)	transcript variant X1	mRNA;Homo sapiens Yip1 domain family member 3 (YIPF3)	mRNA;PREDICTED: Homo sapiens Yip1 domain family member 3 (YIPF3)	transcript variant X3	mRNA;PREDICTED: Homo sapiens Yip1 domain family member 3 (YIPF3)	transcript variant X2	mRNA"
78.46;BEX1;Homo sapiens brain expressed X-linked 1 (BEX1)	mRNA
78.4;DPYSL2;"Homo sapiens dihydropyrimidinase like 2 (DPYSL2)	transcript variant 3	mRNA;Homo sapiens dihydropyrimidinase like 2 (DPYSL2)	transcript variant 1	mRNA;Homo sapiens dihydropyrimidinase like 2 (DPYSL2)	transcript variant 2	mRNA"
78.36;NDFIP1;Homo sapiens Nedd4 family interacting protein 1 (NDFIP1)	mRNA
78.18;DDB1;Homo sapiens damage specific DNA binding protein 1 (DDB1)	mRNA
78.11;NDUFS6;Homo sapiens NADH:ubiquinone oxidoreductase subunit S6 (NDUFS6)	mRNA
77.96;SND1;"Homo sapiens staphylococcal nuclease and tudor domain containing 1 (SND1)	mRNA;PREDICTED: Homo sapiens staphylococcal nuclease and tudor domain containing 1 (SND1)	transcript variant X1	mRNA"
77.93;CYB5R3;"Homo sapiens cytochrome b5 reductase 3 (CYB5R3)	transcript variant 5	mRNA;Homo sapiens cytochrome b5 reductase 3 (CYB5R3)	transcript variant 3	mRNA;Homo sapiens cytochrome b5 reductase 3 (CYB5R3)	transcript variant 1	mRNA;Homo sapiens cytochrome b5 reductase 3 (CYB5R3)	transcript variant 2	mRNA;Homo sapiens cytochrome b5 reductase 3 (CYB5R3)	transcript variant 4	mRNA"
77.91;TFG;"PREDICTED: Homo sapiens TRK-fused gene (TFG)	transcript variant X8	mRNA;Homo sapiens TRK-fused gene (TFG)	transcript variant 2	mRNA;PREDICTED: Homo sapiens TRK-fused gene (TFG)	transcript variant X2	mRNA;PREDICTED: Homo sapiens TRK-fused gene (TFG)	transcript variant X5	mRNA;PREDICTED: Homo sapiens TRK-fused gene (TFG)	transcript variant X3	mRNA;PREDICTED: Homo sapiens TRK-fused gene (TFG)	transcript variant X6	mRNA;PREDICTED: Homo sapiens TRK-fused gene (TFG)	transcript variant X1	mRNA;Homo sapiens TRK-fused gene (TFG)	transcript variant 4	mRNA;Homo sapiens TRK-fused gene (TFG)	transcript variant 3	mRNA;PREDICTED: Homo sapiens TRK-fused gene (TFG)	transcript variant X4	mRNA;PREDICTED: Homo sapiens TRK-fused gene (TFG)	transcript variant X7	mRNA;Homo sapiens TRK-fused gene (TFG)	transcript variant 1	mRNA"
77.86;PLXNB2;"PREDICTED: Homo sapiens plexin B2 (PLXNB2)	transcript variant X6	mRNA;PREDICTED: Homo sapiens plexin B2 (PLXNB2)	transcript variant X1	mRNA;PREDICTED: Homo sapiens plexin B2 (PLXNB2)	transcript variant X4	mRNA;PREDICTED: Homo sapiens plexin B2 (PLXNB2)	transcript variant X3	mRNA;PREDICTED: Homo sapiens plexin B2 (PLXNB2)	transcript variant X2	mRNA;PREDICTED: Homo sapiens plexin B2 (PLXNB2)	transcript variant X5	mRNA;Homo sapiens plexin B2 (PLXNB2)	mRNA;PREDICTED: Homo sapiens plexin B2 (PLXNB2)	transcript variant X7	mRNA"
77.68;SH3BGRL;"Homo sapiens SH3 domain binding glutamate rich protein like (SH3BGRL)	mRNA;PREDICTED: Homo sapiens SH3 domain binding glutamate rich protein like (SH3BGRL)	transcript variant X2	mRNA;PREDICTED: Homo sapiens SH3 domain binding glutamate rich protein like (SH3BGRL)	transcript variant X1	mRNA"
77.54;VDAC1;"PREDICTED: Homo sapiens voltage dependent anion channel 1 (VDAC1)	transcript variant X3	mRNA;Homo sapiens voltage dependent anion channel 1 (VDAC1)	transcript variant 1	mRNA;PREDICTED: Homo sapiens voltage dependent anion channel 1 (VDAC1)	transcript variant X2	mRNA;PREDICTED: Homo sapiens voltage dependent anion channel 1 (VDAC1)	transcript variant X1	mRNA;PREDICTED: Homo sapiens voltage dependent anion channel 1 (VDAC1)	transcript variant X4	mRNA"
77.51;PSIP1;"Homo sapiens PC4 and SFRS1 interacting protein 1 (PSIP1)	transcript variant 1	mRNA;Homo sapiens PC4 and SFRS1 interacting protein 1 (PSIP1)	transcript variant 2	mRNA;Homo sapiens PC4 and SFRS1 interacting protein 1 (PSIP1)	transcript variant 5	mRNA;Homo sapiens PC4 and SFRS1 interacting protein 1 (PSIP1)	transcript variant 4	mRNA;Homo sapiens PC4 and SFRS1 interacting protein 1 (PSIP1)	transcript variant 3	mRNA"
77.43;PSMB7;Homo sapiens proteasome subunit beta 7 (PSMB7)	mRNA
77.23;EMILIN1;Homo sapiens elastin microfibril interfacer 1 (EMILIN1)	mRNA
77.22;HNRNPDL;"Homo sapiens heterogeneous nuclear ribonucleoprotein D like (HNRNPDL)	transcript variant 2	mRNA;Homo sapiens heterogeneous nuclear ribonucleoprotein D like (HNRNPDL)	transcript variant 4	mRNA"
77.2;ADD1;"PREDICTED: Homo sapiens adducin 1 (ADD1)	transcript variant X7	mRNA;PREDICTED: Homo sapiens adducin 1 (ADD1)	transcript variant X9	mRNA;Homo sapiens adducin 1 (ADD1)	transcript variant 5	mRNA;PREDICTED: Homo sapiens adducin 1 (ADD1)	transcript variant X8	mRNA;Homo sapiens adducin 1 (ADD1)	transcript variant 1	mRNA;PREDICTED: Homo sapiens adducin 1 (ADD1)	transcript variant X2	mRNA;PREDICTED: Homo sapiens adducin 1 (ADD1)	transcript variant X11	mRNA;PREDICTED: Homo sapiens adducin 1 (ADD1)	transcript variant X1	mRNA;Homo sapiens adducin 1 (ADD1)	transcript variant 2	mRNA;Homo sapiens adducin 1 (ADD1)	transcript variant 4	mRNA;PREDICTED: Homo sapiens adducin 1 (ADD1)	transcript variant X3	mRNA;Homo sapiens adducin 1 (ADD1)	transcript variant 3	mRNA;PREDICTED: Homo sapiens adducin 1 (ADD1)	transcript variant X4	mRNA;PREDICTED: Homo sapiens adducin 1 (ADD1)	transcript variant X10	mRNA;PREDICTED: Homo sapiens adducin 1 (ADD1)	transcript variant X13	mRNA;PREDICTED: Homo sapiens adducin 1 (ADD1)	transcript variant X6	mRNA;PREDICTED: Homo sapiens adducin 1 (ADD1)	transcript variant X5	mRNA;PREDICTED: Homo sapiens adducin 1 (ADD1)	transcript variant X12	mRNA"
77.09;NDUFB11;"Homo sapiens NADH:ubiquinone oxidoreductase subunit B11 (NDUFB11)	transcript variant 2	mRNA;Homo sapiens NADH:ubiquinone oxidoreductase subunit B11 (NDUFB11)	transcript variant 1	mRNA"
77.08;PSMB5;"PREDICTED: Homo sapiens proteasome subunit beta 5 (PSMB5)	transcript variant X1	mRNA;Homo sapiens proteasome subunit beta 5 (PSMB5)	transcript variant 1	mRNA;Homo sapiens proteasome subunit beta 5 (PSMB5)	transcript variant 3	mRNA;Homo sapiens proteasome subunit beta 5 (PSMB5)	transcript variant 2	mRNA"
77.05;MZT2B;"PREDICTED: Homo sapiens mitotic spindle organizing protein 2B (MZT2B)	transcript variant X6	mRNA;Homo sapiens mitotic spindle organizing protein 2B (MZT2B)	mRNA;PREDICTED: Homo sapiens mitotic spindle organizing protein 2B (MZT2B)	transcript variant X5	mRNA;PREDICTED: Homo sapiens mitotic spindle organizing protein 2B (MZT2B)	transcript variant X4	mRNA;PREDICTED: Homo sapiens mitotic spindle organizing protein 2B (MZT2B)	transcript variant X3	mRNA;PREDICTED: Homo sapiens mitotic spindle organizing protein 2B (MZT2B)	transcript variant X1	mRNA;PREDICTED: Homo sapiens mitotic spindle organizing protein 2B (MZT2B)	transcript variant X2	mRNA"
76.97;C19orf53;Homo sapiens chromosome 19 open reading frame 53 (C19orf53)	mRNA
76.91;CNN2;"Homo sapiens calponin 2 (CNN2)	transcript variant 2	mRNA;Homo sapiens calponin 2 (CNN2)	transcript variant 1	mRNA;Homo sapiens calponin 2 (CNN2)	transcript variant 3	mRNA;Homo sapiens calponin 2 (CNN2)	transcript variant 4	mRNA"
76.88;PRELID1;"Homo sapiens PRELI domain containing 1 (PRELID1)	transcript variant 1	mRNA;Homo sapiens PRELI domain containing 1 (PRELID1)	transcript variant 2	mRNA"
76.87;SFPQ;"Homo sapiens splicing factor proline and glutamine rich (SFPQ)	transcript variant 1	mRNA;PREDICTED: Homo sapiens splicing factor proline/glutamine-rich (SFPQ)	transcript variant X5	mRNA;PREDICTED: Homo sapiens splicing factor proline/glutamine-rich (SFPQ)	transcript variant X6	mRNA;PREDICTED: Homo sapiens splicing factor proline/glutamine-rich (SFPQ)	transcript variant X2	mRNA;PREDICTED: Homo sapiens splicing factor proline/glutamine-rich (SFPQ)	transcript variant X3	mRNA;PREDICTED: Homo sapiens splicing factor proline/glutamine-rich (SFPQ)	transcript variant X1	mRNA;PREDICTED: Homo sapiens splicing factor proline/glutamine-rich (SFPQ)	transcript variant X4	mRNA"
76.78;STRAP;"Homo sapiens serine/threonine kinase receptor associated protein (STRAP)	mRNA;PREDICTED: Homo sapiens serine/threonine kinase receptor associated protein (STRAP)	transcript variant X1	mRNA"
76.67;OGN;"Homo sapiens osteoglycin (OGN)	transcript variant 2	mRNA;Homo sapiens osteoglycin (OGN)	transcript variant 1	mRNA;Homo sapiens osteoglycin (OGN)	transcript variant 3	mRNA"
76.65;ATP5PF;"Homo sapiens ATP synthase	H+ transporting	mitochondrial Fo complex subunit F6 (ATP5J)	transcript variant 7	mRNA;Homo sapiens ATP synthase	H+ transporting	mitochondrial Fo complex subunit F6 (ATP5J)	transcript variant 2	mRNA;Homo sapiens ATP synthase	H+ transporting	mitochondrial Fo complex subunit F6 (ATP5J)	transcript variant 1	mRNA;Homo sapiens ATP synthase	H+ transporting	mitochondrial Fo complex subunit F6 (ATP5J)	transcript variant 3	mRNA;Homo sapiens ATP synthase	H+ transporting	mitochondrial Fo complex subunit F6 (ATP5J)	transcript variant 6	mRNA;Homo sapiens ATP synthase	H+ transporting	mitochondrial Fo complex subunit F6 (ATP5J)	transcript variant 4	mRNA;Homo sapiens ATP synthase	H+ transporting	mitochondrial Fo complex subunit F6 (ATP5J)	transcript variant 5	mRNA"
76.54;PJA2;"PREDICTED: Homo sapiens praja ring finger ubiquitin ligase 2 (PJA2)	transcript variant X1	mRNA;Homo sapiens praja ring finger ubiquitin ligase 2 (PJA2)	mRNA"
76.5;CMPK1;"Homo sapiens cytidine/uridine monophosphate kinase 1 (CMPK1)	transcript variant 1	mRNA;Homo sapiens cytidine/uridine monophosphate kinase 1 (CMPK1)	transcript variant 2	mRNA"
76.22;FKBP2;"Homo sapiens FK506 binding protein 2 (FKBP2)	transcript variant 3	mRNA;PREDICTED: Homo sapiens FK506 binding protein 2 (FKBP2)	transcript variant X1	mRNA;Homo sapiens FK506 binding protein 2 (FKBP2)	transcript variant 2	mRNA;Homo sapiens FK506 binding protein 2 (FKBP2)	transcript variant 1	mRNA"
76.18;sep-03;"Homo sapiens septin 3 (SEPT3)	transcript variant A	mRNA;PREDICTED: Homo sapiens septin 3 (SEPT3)	transcript variant X1	mRNA;Homo sapiens septin 3 (SEPT3)	transcript variant B	mRNA"
76.15;LASP1;"Homo sapiens LIM and SH3 protein 1 (LASP1)	transcript variant 1	mRNA;Homo sapiens LIM and SH3 protein 1 (LASP1)	transcript variant 2	mRNA"
76.12;C1orf43;"Homo sapiens chromosome 1 open reading frame 43 (C1orf43)	transcript variant 5	mRNA;Homo sapiens chromosome 1 open reading frame 43 (C1orf43)	transcript variant 3	mRNA;Homo sapiens chromosome 1 open reading frame 43 (C1orf43)	transcript variant 2	mRNA;Homo sapiens chromosome 1 open reading frame 43 (C1orf43)	transcript variant 7	mRNA;Homo sapiens chromosome 1 open reading frame 43 (C1orf43)	transcript variant 1	mRNA;Homo sapiens chromosome 1 open reading frame 43 (C1orf43)	transcript variant 8	mRNA;Homo sapiens chromosome 1 open reading frame 43 (C1orf43)	transcript variant 6	mRNA;Homo sapiens chromosome 1 open reading frame 43 (C1orf43)	transcript variant 4	mRNA"
75.98;FIS1;Homo sapiens fission	mitochondrial 1 (FIS1)	mRNA
75.9;CLIC1;"Homo sapiens chloride intracellular channel 1 (CLIC1)	transcript variant 3	mRNA;Homo sapiens chloride intracellular channel 1 (CLIC1)	transcript variant 2	mRNA;Homo sapiens chloride intracellular channel 1 (CLIC1)	transcript variant 1	mRNA"
75.85;SRSF5;"PREDICTED: Homo sapiens serine/arginine-rich splicing factor 5 (SRSF5)	transcript variant X4	mRNA;PREDICTED: Homo sapiens serine/arginine-rich splicing factor 5 (SRSF5)	transcript variant X3	mRNA;PREDICTED: Homo sapiens serine/arginine-rich splicing factor 5 (SRSF5)	transcript variant X2	mRNA;Homo sapiens serine and arginine rich splicing factor 5 (SRSF5)	transcript variant 2	mRNA;PREDICTED: Homo sapiens serine/arginine-rich splicing factor 5 (SRSF5)	transcript variant X5	mRNA;Homo sapiens serine and arginine rich splicing factor 5 (SRSF5)	transcript variant 1	mRNA;Homo sapiens serine and arginine rich splicing factor 5 (SRSF5)	transcript variant 3	mRNA;PREDICTED: Homo sapiens serine/arginine-rich splicing factor 5 (SRSF5)	transcript variant X1	mRNA"
75.67;FABP5;Homo sapiens fatty acid binding protein 5 (FABP5)	mRNA
75.6;ACTR2;"Homo sapiens ARP2 actin related protein 2 homolog (ACTR2)	transcript variant 2	mRNA;Homo sapiens ARP2 actin related protein 2 homolog (ACTR2)	transcript variant 1	mRNA"
75.32;C1QL1;Homo sapiens complement C1q like 1 (C1QL1)	mRNA
75.25;COL16A1;"PREDICTED: Homo sapiens collagen type XVI alpha 1 (COL16A1)	transcript variant X2	mRNA;PREDICTED: Homo sapiens collagen type XVI alpha 1 (COL16A1)	transcript variant X3	mRNA;PREDICTED: Homo sapiens collagen type XVI alpha 1 (COL16A1)	transcript variant X4	mRNA;PREDICTED: Homo sapiens collagen type XVI alpha 1 (COL16A1)	transcript variant X14	mRNA;PREDICTED: Homo sapiens collagen type XVI alpha 1 (COL16A1)	transcript variant X6	mRNA;PREDICTED: Homo sapiens collagen type XVI alpha 1 (COL16A1)	transcript variant X13	mRNA;PREDICTED: Homo sapiens collagen type XVI alpha 1 (COL16A1)	transcript variant X7	mRNA;PREDICTED: Homo sapiens collagen type XVI alpha 1 (COL16A1)	transcript variant X15	mRNA;Homo sapiens collagen type XVI alpha 1 chain (COL16A1)	mRNA;PREDICTED: Homo sapiens collagen type XVI alpha 1 (COL16A1)	transcript variant X9	mRNA;PREDICTED: Homo sapiens collagen type XVI alpha 1 (COL16A1)	transcript variant X1	mRNA;PREDICTED: Homo sapiens collagen type XVI alpha 1 (COL16A1)	transcript variant X12	mRNA;PREDICTED: Homo sapiens collagen type XVI alpha 1 (COL16A1)	transcript variant X5	mRNA;PREDICTED: Homo sapiens collagen type XVI alpha 1 (COL16A1)	transcript variant X16	mRNA"
75.1;TRIM28;Homo sapiens tripartite motif containing 28 (TRIM28)	mRNA
75.02;PAIP2;"Homo sapiens poly(A) binding protein interacting protein 2 (PAIP2)	transcript variant 1	mRNA;PREDICTED: Homo sapiens poly(A) binding protein interacting protein 2 (PAIP2)	transcript variant X3	mRNA;Homo sapiens poly(A) binding protein interacting protein 2 (PAIP2)	transcript variant 2	mRNA;PREDICTED: Homo sapiens poly(A) binding protein interacting protein 2 (PAIP2)	transcript variant X2	mRNA;PREDICTED: Homo sapiens poly(A) binding protein interacting protein 2 (PAIP2)	transcript variant X1	mRNA"
75;RPS27L;Homo sapiens ribosomal protein S27 like (RPS27L)	mRNA
74.8;LGALS3;"Homo sapiens galectin 3 (LGALS3)	transcript variant 1	mRNA;Homo sapiens galectin 3 (LGALS3)	transcript variant 3	mRNA;PREDICTED: Homo sapiens lectin	galactoside binding soluble 3 (LGALS3)	transcript variant X1	mRNA"
74.73;DBN1;"PREDICTED: Homo sapiens drebrin 1 (DBN1)	transcript variant X4	mRNA;PREDICTED: Homo sapiens drebrin 1 (DBN1)	transcript variant X5	mRNA;PREDICTED: Homo sapiens drebrin 1 (DBN1)	transcript variant X6	mRNA;PREDICTED: Homo sapiens drebrin 1 (DBN1)	transcript variant X3	mRNA;PREDICTED: Homo sapiens drebrin 1 (DBN1)	transcript variant X1	mRNA;Homo sapiens drebrin 1 (DBN1)	transcript variant 2	mRNA;Homo sapiens drebrin 1 (DBN1)	transcript variant 1	mRNA;PREDICTED: Homo sapiens drebrin 1 (DBN1)	transcript variant X2	mRNA"
74.32;HNRNPR;"PREDICTED: Homo sapiens heterogeneous nuclear ribonucleoprotein R (HNRNPR)	transcript variant X9	mRNA;PREDICTED: Homo sapiens heterogeneous nuclear ribonucleoprotein R (HNRNPR)	transcript variant X2	mRNA;PREDICTED: Homo sapiens heterogeneous nuclear ribonucleoprotein R (HNRNPR)	transcript variant X6	mRNA;Homo sapiens heterogeneous nuclear ribonucleoprotein R (HNRNPR)	transcript variant 6	mRNA;Homo sapiens heterogeneous nuclear ribonucleoprotein R (HNRNPR)	transcript variant 1	mRNA;PREDICTED: Homo sapiens heterogeneous nuclear ribonucleoprotein R (HNRNPR)	transcript variant X3	mRNA;Homo sapiens heterogeneous nuclear ribonucleoprotein R (HNRNPR)	transcript variant 5	mRNA;Homo sapiens heterogeneous nuclear ribonucleoprotein R (HNRNPR)	transcript variant 4	mRNA;Homo sapiens heterogeneous nuclear ribonucleoprotein R (HNRNPR)	transcript variant 3	mRNA;PREDICTED: Homo sapiens heterogeneous nuclear ribonucleoprotein R (HNRNPR)	transcript variant X4	mRNA;PREDICTED: Homo sapiens heterogeneous nuclear ribonucleoprotein R (HNRNPR)	transcript variant X8	mRNA;PREDICTED: Homo sapiens heterogeneous nuclear ribonucleoprotein R (HNRNPR)	transcript variant X1	mRNA;PREDICTED: Homo sapiens heterogeneous nuclear ribonucleoprotein R (HNRNPR)	transcript variant X7	mRNA;Homo sapiens heterogeneous nuclear ribonucleoprotein R (HNRNPR)	transcript variant 7	mRNA;PREDICTED: Homo sapiens heterogeneous nuclear ribonucleoprotein R (HNRNPR)	transcript variant X10	mRNA;PREDICTED: Homo sapiens heterogeneous nuclear ribonucleoprotein R (HNRNPR)	transcript variant X5	mRNA;Homo sapiens heterogeneous nuclear ribonucleoprotein R (HNRNPR)	transcript variant 2	mRNA"
74.1;NR2F1;"PREDICTED: Homo sapiens nuclear receptor subfamily 2 group F member 1 (NR2F1)	transcript variant X1	mRNA;Homo sapiens nuclear receptor subfamily 2 group F member 1 (NR2F1)	mRNA"
73.97;COPE;"PREDICTED: Homo sapiens coatomer protein complex subunit epsilon (COPE)	transcript variant X1	mRNA;Homo sapiens coatomer protein complex subunit epsilon (COPE)	transcript variant 3	mRNA;PREDICTED: Homo sapiens coatomer protein complex subunit epsilon (COPE)	transcript variant X2	mRNA;Homo sapiens coatomer protein complex subunit epsilon (COPE)	transcript variant 2	mRNA;Homo sapiens coatomer protein complex subunit epsilon (COPE)	transcript variant 1	mRNA"
73.96;COPZ1;"Homo sapiens coatomer protein complex subunit zeta 1 (COPZ1)	transcript variant 1	mRNA;PREDICTED: Homo sapiens coatomer protein complex subunit zeta 1 (COPZ1)	transcript variant X1	mRNA;Homo sapiens coatomer protein complex subunit zeta 1 (COPZ1)	transcript variant 4	mRNA;Homo sapiens coatomer protein complex subunit zeta 1 (COPZ1)	transcript variant 3	mRNA;Homo sapiens coatomer protein complex subunit zeta 1 (COPZ1)	transcript variant 2	mRNA"
73.89;RNF187;Homo sapiens ring finger protein 187 (RNF187)	mRNA
73.84;LAMTOR1;Homo sapiens late endosomal/lysosomal adaptor	MAPK and MTOR activator 1 (LAMTOR1)	mRNA
73.75;RCN2;"Homo sapiens reticulocalbin 2 (RCN2)	transcript variant 1	mRNA;Homo sapiens reticulocalbin 2 (RCN2)	transcript variant 2	mRNA"
73.74;PGK1;Homo sapiens phosphoglycerate kinase 1 (PGK1)	mRNA
73.73;TERF2IP;Homo sapiens TERF2 interacting protein (TERF2IP)	transcript variant 1	mRNA
73.67;FYN;"PREDICTED: Homo sapiens FYN proto-oncogene	Src family tyrosine kinase (FYN)	transcript variant X3	mRNA;PREDICTED: Homo sapiens FYN proto-oncogene	Src family tyrosine kinase (FYN)	transcript variant X2	mRNA;PREDICTED: Homo sapiens FYN proto-oncogene	Src family tyrosine kinase (FYN)	transcript variant X8	mRNA;PREDICTED: Homo sapiens FYN proto-oncogene	Src family tyrosine kinase (FYN)	transcript variant X4	mRNA;PREDICTED: Homo sapiens FYN proto-oncogene	Src family tyrosine kinase (FYN)	transcript variant X6	mRNA;Homo sapiens FYN proto-oncogene	Src family tyrosine kinase (FYN)	transcript variant 1	mRNA;Homo sapiens FYN proto-oncogene	Src family tyrosine kinase (FYN)	transcript variant 2	mRNA;PREDICTED: Homo sapiens FYN proto-oncogene	Src family tyrosine kinase (FYN)	transcript variant X5	mRNA;Homo sapiens FYN proto-oncogene	Src family tyrosine kinase (FYN)	transcript variant 3	mRNA;PREDICTED: Homo sapiens FYN proto-oncogene	Src family tyrosine kinase (FYN)	transcript variant X7	mRNA;PREDICTED: Homo sapiens FYN proto-oncogene	Src family tyrosine kinase (FYN)	transcript variant X1	mRNA"
73.67;ATP1A1;"PREDICTED: Homo sapiens ATPase Na+/K+ transporting subunit alpha 1 (ATP1A1)	transcript variant X2	mRNA;Homo sapiens ATPase Na+/K+ transporting subunit alpha 1 (ATP1A1)	transcript variant 1	mRNA;Homo sapiens ATPase Na+/K+ transporting subunit alpha 1 (ATP1A1)	transcript variant 3	mRNA;PREDICTED: Homo sapiens ATPase Na+/K+ transporting subunit alpha 1 (ATP1A1)	transcript variant X1	mRNA;Homo sapiens ATPase Na+/K+ transporting subunit alpha 1 (ATP1A1)	transcript variant 4	mRNA"
73.59;CBX1;"Homo sapiens chromobox 1 (CBX1)	transcript variant 1	mRNA;Homo sapiens chromobox 1 (CBX1)	transcript variant 2	mRNA"
73.46;CCT8;"Homo sapiens chaperonin containing TCP1 subunit 8 (CCT8)	transcript variant 2	mRNA;Homo sapiens chaperonin containing TCP1 subunit 8 (CCT8)	transcript variant 1	mRNA;Homo sapiens chaperonin containing TCP1 subunit 8 (CCT8)	transcript variant 3	mRNA;Homo sapiens chaperonin containing TCP1 subunit 8 (CCT8)	transcript variant 4	mRNA"
73.44;SRSF9;Homo sapiens serine and arginine rich splicing factor 9 (SRSF9)	mRNA
73.38;SLC16A2;Homo sapiens solute carrier family 16 member 2 (SLC16A2)	mRNA
73.38;WDR1;"Homo sapiens WD repeat domain 1 (WDR1)	transcript variant 1	mRNA;PREDICTED: Homo sapiens WD repeat domain 1 (WDR1)	transcript variant X1	mRNA;Homo sapiens WD repeat domain 1 (WDR1)	transcript variant 2	mRNA"
73.33;NUPR1;"Homo sapiens nuclear protein 1	transcriptional regulator (NUPR1)	transcript variant 1	mRNA;Homo sapiens nuclear protein 1	transcriptional regulator (NUPR1)	transcript variant 2	mRNA"
73.32;RAN;"PREDICTED: Homo sapiens RAN	member RAS oncogene family (RAN)	transcript variant X2	mRNA;PREDICTED: Homo sapiens RAN	member RAS oncogene family (RAN)	transcript variant X1	mRNA;Homo sapiens RAN	member RAS oncogene family (RAN)	transcript variant 2	mRNA;Homo sapiens RAN	member RAS oncogene family (RAN)	transcript variant 1	mRNA;Homo sapiens RAN	member RAS oncogene family (RAN)	transcript variant 3	mRNA"
73.31;ARL2;"Homo sapiens ADP ribosylation factor like GTPase 2 (ARL2)	transcript variant 1	mRNA;Homo sapiens ADP ribosylation factor like GTPase 2 (ARL2)	transcript variant 2	mRNA"
73.3;HNRNPL;"PREDICTED: Homo sapiens heterogeneous nuclear ribonucleoprotein L (HNRNPL)	transcript variant X2	mRNA;PREDICTED: Homo sapiens heterogeneous nuclear ribonucleoprotein L (HNRNPL)	transcript variant X1	mRNA;PREDICTED: Homo sapiens heterogeneous nuclear ribonucleoprotein L (HNRNPL)	transcript variant X4	mRNA;PREDICTED: Homo sapiens heterogeneous nuclear ribonucleoprotein L (HNRNPL)	transcript variant X3	mRNA;Homo sapiens heterogeneous nuclear ribonucleoprotein L (HNRNPL)	transcript variant 1	mRNA;Homo sapiens heterogeneous nuclear ribonucleoprotein L (HNRNPL)	transcript variant 2	mRNA"
73.28;HSBP1;Homo sapiens heat shock factor binding protein 1 (HSBP1)	mRNA
73.16;IGFBPL1;"Homo sapiens insulin like growth factor binding protein like 1 (IGFBPL1)	mRNA;PREDICTED: Homo sapiens insulin like growth factor binding protein-like 1 (IGFBPL1)	transcript variant X1	mRNA"
73.15;AP2S1;"PREDICTED: Homo sapiens adaptor related protein complex 2 sigma 1 subunit (AP2S1)	transcript variant X2	mRNA;Homo sapiens adaptor related protein complex 2 sigma 1 subunit (AP2S1)	transcript variant 3	mRNA;PREDICTED: Homo sapiens adaptor related protein complex 2 sigma 1 subunit (AP2S1)	transcript variant X1	mRNA;Homo sapiens adaptor related protein complex 2 sigma 1 subunit (AP2S1)	transcript variant AP17delta	mRNA;Homo sapiens adaptor related protein complex 2 sigma 1 subunit (AP2S1)	transcript variant 4	mRNA;Homo sapiens adaptor related protein complex 2 sigma 1 subunit (AP2S1)	transcript variant AP17	mRNA;Homo sapiens adaptor related protein complex 2 sigma 1 subunit (AP2S1)	transcript variant 5	mRNA"
72.95;DAZAP2;"Homo sapiens DAZ associated protein 2 (DAZAP2)	transcript variant 5	mRNA;Homo sapiens DAZ associated protein 2 (DAZAP2)	transcript variant 4	mRNA;Homo sapiens DAZ associated protein 2 (DAZAP2)	transcript variant 2	mRNA;Homo sapiens DAZ associated protein 2 (DAZAP2)	transcript variant 1	mRNA;Homo sapiens DAZ associated protein 2 (DAZAP2)	transcript variant 3	mRNA;Homo sapiens DAZ associated protein 2 (DAZAP2)	transcript variant 6	mRNA"
72.93;COX5A;Homo sapiens cytochrome c oxidase subunit 5A (COX5A)	mRNA
72.86;ARL6IP1;"Homo sapiens ADP ribosylation factor like GTPase 6 interacting protein 1 (ARL6IP1)	transcript variant 1	mRNA;Homo sapiens ADP ribosylation factor like GTPase 6 interacting protein 1 (ARL6IP1)	transcript variant 2	mRNA"
72.73;GLUL;"PREDICTED: Homo sapiens glutamate-ammonia ligase (GLUL)	transcript variant X1	mRNA;Homo sapiens glutamate-ammonia ligase (GLUL)	transcript variant 1	mRNA;Homo sapiens glutamate-ammonia ligase (GLUL)	transcript variant 3	mRNA;Homo sapiens glutamate-ammonia ligase (GLUL)	transcript variant 2	mRNA"
72.69;C7orf50;"PREDICTED: Homo sapiens chromosome 7 open reading frame 50 (C7orf50)	transcript variant X10	mRNA;PREDICTED: Homo sapiens chromosome 7 open reading frame 50 (C7orf50)	transcript variant X7	mRNA;PREDICTED: Homo sapiens chromosome 7 open reading frame 50 (C7orf50)	transcript variant X6	mRNA;PREDICTED: Homo sapiens chromosome 7 open reading frame 50 (C7orf50)	transcript variant X1	mRNA;Homo sapiens chromosome 7 open reading frame 50 (C7orf50)	transcript variant 4	mRNA;PREDICTED: Homo sapiens chromosome 7 open reading frame 50 (C7orf50)	transcript variant X2	mRNA;PREDICTED: Homo sapiens chromosome 7 open reading frame 50 (C7orf50)	transcript variant X8	mRNA;Homo sapiens chromosome 7 open reading frame 50 (C7orf50)	transcript variant 3	mRNA;PREDICTED: Homo sapiens chromosome 7 open reading frame 50 (C7orf50)	transcript variant X3	mRNA;Homo sapiens chromosome 7 open reading frame 50 (C7orf50)	transcript variant 1	mRNA;PREDICTED: Homo sapiens chromosome 7 open reading frame 50 (C7orf50)	transcript variant X4	mRNA;PREDICTED: Homo sapiens chromosome 7 open reading frame 50 (C7orf50)	transcript variant X9	mRNA;Homo sapiens chromosome 7 open reading frame 50 (C7orf50)	transcript variant 2	mRNA;PREDICTED: Homo sapiens chromosome 7 open reading frame 50 (C7orf50)	transcript variant X5	mRNA"
72.57;RNH1;"PREDICTED: Homo sapiens ribonuclease/angiogenin inhibitor 1 (RNH1)	transcript variant X6	mRNA;PREDICTED: Homo sapiens ribonuclease/angiogenin inhibitor 1 (RNH1)	transcript variant X3	mRNA;Homo sapiens ribonuclease/angiogenin inhibitor 1 (RNH1)	transcript variant 4	mRNA;Homo sapiens ribonuclease/angiogenin inhibitor 1 (RNH1)	transcript variant 3	mRNA;PREDICTED: Homo sapiens ribonuclease/angiogenin inhibitor 1 (RNH1)	transcript variant X9	mRNA;Homo sapiens ribonuclease/angiogenin inhibitor 1 (RNH1)	transcript variant 6	mRNA;Homo sapiens ribonuclease/angiogenin inhibitor 1 (RNH1)	transcript variant 1	mRNA;PREDICTED: Homo sapiens ribonuclease/angiogenin inhibitor 1 (RNH1)	transcript variant X1	mRNA;Homo sapiens ribonuclease/angiogenin inhibitor 1 (RNH1)	transcript variant 7	mRNA;PREDICTED: Homo sapiens ribonuclease/angiogenin inhibitor 1 (RNH1)	transcript variant X4	mRNA;Homo sapiens ribonuclease/angiogenin inhibitor 1 (RNH1)	transcript variant 2	mRNA;PREDICTED: Homo sapiens ribonuclease/angiogenin inhibitor 1 (RNH1)	transcript variant X7	mRNA;PREDICTED: Homo sapiens ribonuclease/angiogenin inhibitor 1 (RNH1)	transcript variant X8	mRNA;Homo sapiens ribonuclease/angiogenin inhibitor 1 (RNH1)	transcript variant 5	mRNA;PREDICTED: Homo sapiens ribonuclease/angiogenin inhibitor 1 (RNH1)	transcript variant X2	mRNA;PREDICTED: Homo sapiens ribonuclease/angiogenin inhibitor 1 (RNH1)	transcript variant X5	mRNA;Homo sapiens ribonuclease/angiogenin inhibitor 1 (RNH1)	transcript variant 8	mRNA"
72.54;MLLT11;Homo sapiens MLLT11	transcription factor 7 cofactor (MLLT11)	mRNA
72.54;CETN2;Homo sapiens centrin 2 (CETN2)	mRNA
72.48;MEA1;"PREDICTED: Homo sapiens male-enhanced antigen 1 (MEA1)	transcript variant X1	mRNA;Homo sapiens male-enhanced antigen 1 (MEA1)	transcript variant 2	mRNA;Homo sapiens male-enhanced antigen 1 (MEA1)	transcript variant 1	mRNA;PREDICTED: Homo sapiens male-enhanced antigen 1 (MEA1)	transcript variant X2	mRNA;Homo sapiens male-enhanced antigen 1 (MEA1)	transcript variant 3	mRNA"
72.4;MTSS1L;"PREDICTED: Homo sapiens metastasis suppressor 1-like (MTSS1L)	transcript variant X15	mRNA;Homo sapiens MTSS1L	I-BAR domain containing (MTSS1L)	mRNA;PREDICTED: Homo sapiens metastasis suppressor 1-like (MTSS1L)	transcript variant X9	mRNA;PREDICTED: Homo sapiens metastasis suppressor 1-like (MTSS1L)	transcript variant X2	mRNA;PREDICTED: Homo sapiens metastasis suppressor 1-like (MTSS1L)	transcript variant X7	mRNA;PREDICTED: Homo sapiens metastasis suppressor 1-like (MTSS1L)	transcript variant X5	mRNA;PREDICTED: Homo sapiens metastasis suppressor 1-like (MTSS1L)	transcript variant X8	mRNA;PREDICTED: Homo sapiens metastasis suppressor 1-like (MTSS1L)	transcript variant X6	mRNA;PREDICTED: Homo sapiens metastasis suppressor 1-like (MTSS1L)	transcript variant X1	mRNA;PREDICTED: Homo sapiens metastasis suppressor 1-like (MTSS1L)	transcript variant X3	mRNA;PREDICTED: Homo sapiens metastasis suppressor 1-like (MTSS1L)	transcript variant X10	mRNA;PREDICTED: Homo sapiens metastasis suppressor 1-like (MTSS1L)	transcript variant X4	mRNA"
72.22;UGP2;"PREDICTED: Homo sapiens UDP-glucose pyrophosphorylase 2 (UGP2)	transcript variant X5	mRNA;Homo sapiens UDP-glucose pyrophosphorylase 2 (UGP2)	transcript variant 1	mRNA;PREDICTED: Homo sapiens UDP-glucose pyrophosphorylase 2 (UGP2)	transcript variant X7	mRNA;PREDICTED: Homo sapiens UDP-glucose pyrophosphorylase 2 (UGP2)	transcript variant X6	mRNA;PREDICTED: Homo sapiens UDP-glucose pyrophosphorylase 2 (UGP2)	transcript variant X1	mRNA;PREDICTED: Homo sapiens UDP-glucose pyrophosphorylase 2 (UGP2)	transcript variant X3	mRNA;Homo sapiens UDP-glucose pyrophosphorylase 2 (UGP2)	transcript variant 2	mRNA;PREDICTED: Homo sapiens UDP-glucose pyrophosphorylase 2 (UGP2)	transcript variant X4	mRNA;PREDICTED: Homo sapiens UDP-glucose pyrophosphorylase 2 (UGP2)	transcript variant X2	mRNA"
72.22;SCARB2;"Homo sapiens scavenger receptor class B member 2 (SCARB2)	transcript variant 2	mRNA;Homo sapiens scavenger receptor class B member 2 (SCARB2)	transcript variant 1	mRNA"
72.2;HNRNPH3;"Homo sapiens heterogeneous nuclear ribonucleoprotein H3 (HNRNPH3)	transcript variant 19	mRNA;Homo sapiens heterogeneous nuclear ribonucleoprotein H3 (HNRNPH3)	transcript variant 11	mRNA;Homo sapiens heterogeneous nuclear ribonucleoprotein H3 (HNRNPH3)	transcript variant 8	mRNA;Homo sapiens heterogeneous nuclear ribonucleoprotein H3 (HNRNPH3)	transcript variant 20	mRNA;Homo sapiens heterogeneous nuclear ribonucleoprotein H3 (HNRNPH3)	transcript variant 18	mRNA;Homo sapiens heterogeneous nuclear ribonucleoprotein H3 (HNRNPH3)	transcript variant 15	mRNA;PREDICTED: Homo sapiens heterogeneous nuclear ribonucleoprotein H3 (HNRNPH3)	transcript variant X3	mRNA;Homo sapiens heterogeneous nuclear ribonucleoprotein H3 (HNRNPH3)	transcript variant 4	mRNA;Homo sapiens heterogeneous nuclear ribonucleoprotein H3 (HNRNPH3)	transcript variant 6	mRNA;Homo sapiens heterogeneous nuclear ribonucleoprotein H3 (HNRNPH3)	transcript variant 12	mRNA;Homo sapiens heterogeneous nuclear ribonucleoprotein H3 (HNRNPH3)	transcript variant 13	mRNA;Homo sapiens heterogeneous nuclear ribonucleoprotein H3 (HNRNPH3)	transcript variant 5	mRNA;Homo sapiens heterogeneous nuclear ribonucleoprotein H3 (HNRNPH3)	transcript variant 2H9	mRNA;PREDICTED: Homo sapiens heterogeneous nuclear ribonucleoprotein H3 (HNRNPH3)	transcript variant X1	mRNA;Homo sapiens heterogeneous nuclear ribonucleoprotein H3 (HNRNPH3)	transcript variant 14	mRNA;Homo sapiens heterogeneous nuclear ribonucleoprotein H3 (HNRNPH3)	transcript variant 16	mRNA;Homo sapiens heterogeneous nuclear ribonucleoprotein H3 (HNRNPH3)	transcript variant 17	mRNA;Homo sapiens heterogeneous nuclear ribonucleoprotein H3 (HNRNPH3)	transcript variant 9	mRNA;Homo sapiens heterogeneous nuclear ribonucleoprotein H3 (HNRNPH3)	transcript variant 3	mRNA;Homo sapiens heterogeneous nuclear ribonucleoprotein H3 (HNRNPH3)	transcript variant 10	mRNA;Homo sapiens heterogeneous nuclear ribonucleoprotein H3 (HNRNPH3)	transcript variant 7	mRNA;Homo sapiens heterogeneous nuclear ribonucleoprotein H3 (HNRNPH3)	transcript variant 2H9A	mRNA;Homo sapiens heterogeneous nuclear ribonucleoprotein H3 (HNRNPH3)	transcript variant 21	mRNA;PREDICTED: Homo sapiens heterogeneous nuclear ribonucleoprotein H3 (HNRNPH3)	transcript variant X2	mRNA"
72.1;PGD;"Homo sapiens phosphogluconate dehydrogenase (PGD)	transcript variant 3	mRNA;Homo sapiens phosphogluconate dehydrogenase (PGD)	transcript variant 1	mRNA;Homo sapiens phosphogluconate dehydrogenase (PGD)	transcript variant 2	mRNA"
72.09;MANF;Homo sapiens mesencephalic astrocyte derived neurotrophic factor (MANF)	mRNA
72.03;CLIC4;Homo sapiens chloride intracellular channel 4 (CLIC4)	mRNA
71.91;GPC1;"Homo sapiens glypican 1 (GPC1)	mRNA;PREDICTED: Homo sapiens glypican 1 (GPC1)	transcript variant X1	mRNA"
71.87;GNG2;"PREDICTED: Homo sapiens G protein subunit gamma 2 (GNG2)	transcript variant X1	mRNA;PREDICTED: Homo sapiens G protein subunit gamma 2 (GNG2)	transcript variant X3	mRNA;Homo sapiens G protein subunit gamma 2 (GNG2)	transcript variant 3	mRNA;PREDICTED: Homo sapiens G protein subunit gamma 2 (GNG2)	transcript variant X2	mRNA;Homo sapiens G protein subunit gamma 2 (GNG2)	transcript variant 1	mRNA;PREDICTED: Homo sapiens G protein subunit gamma 2 (GNG2)	transcript variant X4	mRNA;Homo sapiens G protein subunit gamma 2 (GNG2)	transcript variant 2	mRNA"
71.82;PAM;"PREDICTED: Homo sapiens peptidylglycine alpha-amidating monooxygenase (PAM)	transcript variant X8	mRNA;PREDICTED: Homo sapiens peptidylglycine alpha-amidating monooxygenase (PAM)	transcript variant X3	mRNA;PREDICTED: Homo sapiens peptidylglycine alpha-amidating monooxygenase (PAM)	transcript variant X24	mRNA;PREDICTED: Homo sapiens peptidylglycine alpha-amidating monooxygenase (PAM)	transcript variant X10	mRNA;PREDICTED: Homo sapiens peptidylglycine alpha-amidating monooxygenase (PAM)	transcript variant X25	mRNA;PREDICTED: Homo sapiens peptidylglycine alpha-amidating monooxygenase (PAM)	transcript variant X12	mRNA;Homo sapiens peptidylglycine alpha-amidating monooxygenase (PAM)	transcript variant 7	mRNA;PREDICTED: Homo sapiens peptidylglycine alpha-amidating monooxygenase (PAM)	transcript variant X9	mRNA;PREDICTED: Homo sapiens peptidylglycine alpha-amidating monooxygenase (PAM)	transcript variant X17	mRNA;PREDICTED: Homo sapiens peptidylglycine alpha-amidating monooxygenase (PAM)	transcript variant X26	mRNA;Homo sapiens peptidylglycine alpha-amidating monooxygenase (PAM)	transcript variant 4	mRNA;PREDICTED: Homo sapiens peptidylglycine alpha-amidating monooxygenase (PAM)	transcript variant X27	mRNA;PREDICTED: Homo sapiens peptidylglycine alpha-amidating monooxygenase (PAM)	transcript variant X23	mRNA;PREDICTED: Homo sapiens peptidylglycine alpha-amidating monooxygenase (PAM)	transcript variant X13	mRNA;PREDICTED: Homo sapiens peptidylglycine alpha-amidating monooxygenase (PAM)	transcript variant X7	mRNA;Homo sapiens peptidylglycine alpha-amidating monooxygenase (PAM)	transcript variant 5	mRNA;PREDICTED: Homo sapiens peptidylglycine alpha-amidating monooxygenase (PAM)	transcript variant X14	mRNA;PREDICTED: Homo sapiens peptidylglycine alpha-amidating monooxygenase (PAM)	transcript variant X22	mRNA;PREDICTED: Homo sapiens peptidylglycine alpha-amidating monooxygenase (PAM)	transcript variant X5	mRNA;PREDICTED: Homo sapiens peptidylglycine alpha-amidating monooxygenase (PAM)	transcript variant X2	mRNA;PREDICTED: Homo sapiens peptidylglycine alpha-amidating monooxygenase (PAM)	transcript variant X1	mRNA;Homo sapiens peptidylglycine alpha-amidating monooxygenase (PAM)	transcript variant 3	mRNA;PREDICTED: Homo sapiens peptidylglycine alpha-amidating monooxygenase (PAM)	transcript variant X11	mRNA;PREDICTED: Homo sapiens peptidylglycine alpha-amidating monooxygenase (PAM)	transcript variant X15	mRNA;Homo sapiens peptidylglycine alpha-amidating monooxygenase (PAM)	transcript variant 2
71.74;ADD3;"Homo sapiens adducin 3 (ADD3)	transcript variant 7	mRNA;Homo sapiens adducin 3 (ADD3)	transcript variant 3	mRNA;Homo sapiens adducin 3 (ADD3)	transcript variant 2	mRNA;Homo sapiens adducin 3 (ADD3)	transcript variant 1	mRNA;Homo sapiens adducin 3 (ADD3)	transcript variant 5	mRNA;Homo sapiens adducin 3 (ADD3)	transcript variant 4	mRNA;Homo sapiens adducin 3 (ADD3)	transcript variant 6	mRNA"
71.69;HADHA;Homo sapiens hydroxyacyl-CoA dehydrogenase/3-ketoacyl-CoA thiolase/enoyl-CoA hydratase (trifunctional protein)	alpha subunit (HADHA)	mRNA
71.68;AGPAT1;"PREDICTED: Homo sapiens 1-acylglycerol-3-phosphate O-acyltransferase 1 (AGPAT1)	transcript variant X3	mRNA;PREDICTED: Homo sapiens 1-acylglycerol-3-phosphate O-acyltransferase 1 (AGPAT1)	transcript variant X2	mRNA;PREDICTED: Homo sapiens 1-acylglycerol-3-phosphate O-acyltransferase 1 (AGPAT1)	transcript variant X1	mRNA;Homo sapiens 1-acylglycerol-3-phosphate O-acyltransferase 1 (AGPAT1)	transcript variant 2	mRNA;Homo sapiens 1-acylglycerol-3-phosphate O-acyltransferase 1 (AGPAT1)	transcript variant 1	mRNA"
71.62;MYL6B;"Homo sapiens myosin light chain 6B (MYL6B)	transcript variant 2	mRNA;Homo sapiens myosin light chain 6B (MYL6B)	transcript variant 1	mRNA"
71.43;ENO2;Homo sapiens enolase 2 (ENO2)	mRNA
71.41;TOMM5;"Homo sapiens translocase of outer mitochondrial membrane 5 (TOMM5)	transcript variant 1	mRNA;Homo sapiens translocase of outer mitochondrial membrane 5 (TOMM5)	transcript variant 3	mRNA;Homo sapiens translocase of outer mitochondrial membrane 5 (TOMM5)	transcript variant 2	mRNA"
71.37;GPC4;Homo sapiens glypican 4 (GPC4)	mRNA
71.31;ATN1;"Homo sapiens atrophin 1 (ATN1)	transcript variant 1	mRNA;Homo sapiens atrophin 1 (ATN1)	transcript variant 2	mRNA"
71.31;NDUFA4;Homo sapiens NDUFA4	mitochondrial complex associated (NDUFA4)	mRNA
71.2;KLHDC3;Homo sapiens kelch domain containing 3 (KLHDC3)	transcript variant 1	mRNA
71.18;STIP1;"Homo sapiens stress induced phosphoprotein 1 (STIP1)	transcript variant 3	mRNA;Homo sapiens stress induced phosphoprotein 1 (STIP1)	transcript variant 2	mRNA;Homo sapiens stress induced phosphoprotein 1 (STIP1)	transcript variant 1	mRNA"
71.16;AP2B1;"PREDICTED: Homo sapiens adaptor related protein complex 2 beta 1 subunit (AP2B1)	transcript variant X11	mRNA;PREDICTED: Homo sapiens adaptor related protein complex 2 beta 1 subunit (AP2B1)	transcript variant X14	mRNA;PREDICTED: Homo sapiens adaptor related protein complex 2 beta 1 subunit (AP2B1)	transcript variant X12	mRNA;Homo sapiens adaptor related protein complex 2 beta 1 subunit (AP2B1)	transcript variant 2	mRNA;PREDICTED: Homo sapiens adaptor related protein complex 2 beta 1 subunit (AP2B1)	transcript variant X9	mRNA;PREDICTED: Homo sapiens adaptor related protein complex 2 beta 1 subunit (AP2B1)	transcript variant X7	mRNA;Homo sapiens adaptor related protein complex 2 beta 1 subunit (AP2B1)	transcript variant 1	mRNA;PREDICTED: Homo sapiens adaptor related protein complex 2 beta 1 subunit (AP2B1)	transcript variant X13	mRNA;PREDICTED: Homo sapiens adaptor related protein complex 2 beta 1 subunit (AP2B1)	transcript variant X8	mRNA;PREDICTED: Homo sapiens adaptor related protein complex 2 beta 1 subunit (AP2B1)	transcript variant X3	mRNA;PREDICTED: Homo sapiens adaptor related protein complex 2 beta 1 subunit (AP2B1)	transcript variant X15	mRNA;PREDICTED: Homo sapiens adaptor related protein complex 2 beta 1 subunit (AP2B1)	transcript variant X4	mRNA;PREDICTED: Homo sapiens adaptor related protein complex 2 beta 1 subunit (AP2B1)	transcript variant X6	mRNA;PREDICTED: Homo sapiens adaptor related protein complex 2 beta 1 subunit (AP2B1)	transcript variant X5	mRNA;PREDICTED: Homo sapiens adaptor related protein complex 2 beta 1 subunit (AP2B1)	transcript variant X10	mRNA;PREDICTED: Homo sapiens adaptor related protein complex 2 beta 1 subunit (AP2B1)	transcript variant X1	mRNA;PREDICTED: Homo sapiens adaptor related protein complex 2 beta 1 subunit (AP2B1)	transcript variant X2	mRNA"
71.16;SPCS1;Homo sapiens signal peptidase complex subunit 1 (SPCS1)	mRNA
71.1;CAPN2;"Homo sapiens calpain 2 (CAPN2)	transcript variant 2	mRNA;Homo sapiens calpain 2 (CAPN2)	transcript variant 1	mRNA;PREDICTED: Homo sapiens calpain 2 (CAPN2)	transcript variant X1	mRNA"
71.01;CTSK;Homo sapiens cathepsin K (CTSK)	mRNA
70.99;IL11RA;Homo sapiens interleukin 11 receptor subunit alpha (IL11RA)	transcript variant 3	mRNA
70.97;COL6A3;"Homo sapiens collagen type VI alpha 3 chain (COL6A3)	transcript variant 1	mRNA;PREDICTED: Homo sapiens collagen type VI alpha 3 (COL6A3)	transcript variant X5	mRNA;Homo sapiens collagen type VI alpha 3 chain (COL6A3)	transcript variant 4	mRNA;Homo sapiens collagen type VI alpha 3 chain (COL6A3)	transcript variant 2	mRNA;PREDICTED: Homo sapiens collagen type VI alpha 3 (COL6A3)	transcript variant X6	mRNA;Homo sapiens collagen type VI alpha 3 chain (COL6A3)	transcript variant 5	mRNA;PREDICTED: Homo sapiens collagen type VI alpha 3 (COL6A3)	transcript variant X2	mRNA;PREDICTED: Homo sapiens collagen type VI alpha 3 (COL6A3)	transcript variant X1	mRNA;PREDICTED: Homo sapiens collagen type VI alpha 3 (COL6A3)	transcript variant X4	mRNA;Homo sapiens collagen type VI alpha 3 chain (COL6A3)	transcript variant 3	mRNA;PREDICTED: Homo sapiens collagen type VI alpha 3 (COL6A3)	transcript variant X3	mRNA"
70.95;SF1;"Homo sapiens splicing factor 1 (SF1)	transcript variant 1	mRNA;PREDICTED: Homo sapiens splicing factor 1 (SF1)	transcript variant X6	mRNA;PREDICTED: Homo sapiens splicing factor 1 (SF1)	transcript variant X12	mRNA;PREDICTED: Homo sapiens splicing factor 1 (SF1)	transcript variant X10	mRNA;Homo sapiens splicing factor 1 (SF1)	transcript variant 5	mRNA;PREDICTED: Homo sapiens splicing factor 1 (SF1)	transcript variant X13	mRNA;PREDICTED: Homo sapiens splicing factor 1 (SF1)	transcript variant X5	mRNA;PREDICTED: Homo sapiens splicing factor 1 (SF1)	transcript variant X7	mRNA;Homo sapiens splicing factor 1 (SF1)	transcript variant 3	mRNA;PREDICTED: Homo sapiens splicing factor 1 (SF1)	transcript variant X4	mRNA;PREDICTED: Homo sapiens splicing factor 1 (SF1)	transcript variant X1	mRNA;Homo sapiens splicing factor 1 (SF1)	transcript variant 2	mRNA;PREDICTED: Homo sapiens splicing factor 1 (SF1)	transcript variant X11	mRNA;PREDICTED: Homo sapiens splicing factor 1 (SF1)	transcript variant X2	mRNA;Homo sapiens splicing factor 1 (SF1)	transcript variant 4	mRNA;PREDICTED: Homo sapiens splicing factor 1 (SF1)	transcript variant X3	mRNA;Homo sapiens splicing factor 1 (SF1)	transcript variant 6	mRNA;PREDICTED: Homo sapiens splicing factor 1 (SF1)	transcript variant X8	mRNA;PREDICTED: Homo sapiens splicing factor 1 (SF1)	transcript variant X9	mRNA"
70.9;TSC22D3;"PREDICTED: Homo sapiens TSC22 domain family member 3 (TSC22D3)	transcript variant X6	mRNA;PREDICTED: Homo sapiens TSC22 domain family member 3 (TSC22D3)	transcript variant X5	mRNA;PREDICTED: Homo sapiens TSC22 domain family member 3 (TSC22D3)	transcript variant X3	mRNA;PREDICTED: Homo sapiens TSC22 domain family member 3 (TSC22D3)	transcript variant X4	mRNA;PREDICTED: Homo sapiens TSC22 domain family member 3 (TSC22D3)	transcript variant X1	mRNA;Homo sapiens TSC22 domain family member 3 (TSC22D3)	transcript variant 4	mRNA;Homo sapiens TSC22 domain family member 3 (TSC22D3)	transcript variant 3	mRNA;Homo sapiens TSC22 domain family member 3 (TSC22D3)	transcript variant 5	mRNA;Homo sapiens TSC22 domain family member 3 (TSC22D3)	transcript variant 1	mRNA;PREDICTED: Homo sapiens TSC22 domain family member 3 (TSC22D3)	transcript variant X2	mRNA;Homo sapiens TSC22 domain family member 3 (TSC22D3)	transcript variant 2	mRNA"
70.86;EFNB3;Homo sapiens ephrin B3 (EFNB3)	mRNA
70.81;RAB6A;"Homo sapiens RAB6A	member RAS oncogene family (RAB6A)	transcript variant 4	mRNA;Homo sapiens RAB6A	member RAS oncogene family (RAB6A)	transcript variant 1	mRNA;Homo sapiens RAB6A	member RAS oncogene family (RAB6A)	transcript variant 2	mRNA;Homo sapiens RAB6A	member RAS oncogene family (RAB6A)	transcript variant 3	mRNA"
70.76;PSMA1;"Homo sapiens proteasome subunit alpha 1 (PSMA1)	transcript variant 1	mRNA;Homo sapiens proteasome subunit alpha 1 (PSMA1)	transcript variant 2	mRNA;Homo sapiens proteasome subunit alpha 1 (PSMA1)	transcript variant 3	mRNA"
70.76;HNRNPA0;Homo sapiens heterogeneous nuclear ribonucleoprotein A0 (HNRNPA0)	mRNA
70.44;LRP10;"Homo sapiens LDL receptor related protein 10 (LRP10)	mRNA;PREDICTED: Homo sapiens LDL receptor related protein 10 (LRP10)	transcript variant X1	mRNA"
70.4;PLS3;"Homo sapiens plastin 3 (PLS3)	transcript variant 4	mRNA;PREDICTED: Homo sapiens plastin 3 (PLS3)	transcript variant X1	mRNA;Homo sapiens plastin 3 (PLS3)	transcript variant 5	mRNA;Homo sapiens plastin 3 (PLS3)	transcript variant 2	mRNA;Homo sapiens plastin 3 (PLS3)	transcript variant 1	mRNA;Homo sapiens plastin 3 (PLS3)	transcript variant 3	mRNA"
70.35;YWHAH;Homo sapiens tyrosine 3-monooxygenase/tryptophan 5-monooxygenase activation protein eta (YWHAH)	mRNA
70.35;GABARAPL2;Homo sapiens GABA type A receptor associated protein like 2 (GABARAPL2)	mRNA
70.35;MGST3;"Homo sapiens microsomal glutathione S-transferase 3 (MGST3)	mRNA;PREDICTED: Homo sapiens microsomal glutathione S-transferase 3 (MGST3)	transcript variant X1	mRNA"
70.18;FRZB;Homo sapiens frizzled-related protein (FRZB)	mRNA
70.18;ADGRG1;"PREDICTED: Homo sapiens adhesion G protein-coupled receptor G1 (ADGRG1)	transcript variant X16	mRNA;PREDICTED: Homo sapiens adhesion G protein-coupled receptor G1 (ADGRG1)	transcript variant X2	mRNA;PREDICTED: Homo sapiens adhesion G protein-coupled receptor G1 (ADGRG1)	transcript variant X6	mRNA;PREDICTED: Homo sapiens adhesion G protein-coupled receptor G1 (ADGRG1)	transcript variant X30	mRNA;PREDICTED: Homo sapiens adhesion G protein-coupled receptor G1 (ADGRG1)	transcript variant X17	mRNA;PREDICTED: Homo sapiens adhesion G protein-coupled receptor G1 (ADGRG1)	transcript variant X18	mRNA;Homo sapiens adhesion G protein-coupled receptor G1 (ADGRG1)	transcript variant 4	mRNA;PREDICTED: Homo sapiens adhesion G protein-coupled receptor G1 (ADGRG1)	transcript variant X15	mRNA;PREDICTED: Homo sapiens adhesion G protein-coupled receptor G1 (ADGRG1)	transcript variant X25	mRNA;Homo sapiens adhesion G protein-coupled receptor G1 (ADGRG1)	transcript variant 9	mRNA;PREDICTED: Homo sapiens adhesion G protein-coupled receptor G1 (ADGRG1)	transcript variant X14	mRNA;Homo sapiens adhesion G protein-coupled receptor G1 (ADGRG1)	transcript variant 8	mRNA;PREDICTED: Homo sapiens adhesion G protein-coupled receptor G1 (ADGRG1)	transcript variant X21	mRNA;PREDICTED: Homo sapiens adhesion G protein-coupled receptor G1 (ADGRG1)	transcript variant X9	mRNA;PREDICTED: Homo sapiens adhesion G protein-coupled receptor G1 (ADGRG1)	transcript variant X32	mRNA;PREDICTED: Homo sapiens adhesion G protein-coupled receptor G1 (ADGRG1)	transcript variant X7	mRNA;PREDICTED: Homo sapiens adhesion G protein-coupled receptor G1 (ADGRG1)	transcript variant X22	mRNA;PREDICTED: Homo sapiens adhesion G protein-coupled receptor G1 (ADGRG1)	transcript variant X23	mRNA;PREDICTED: Homo sapiens adhesion G protein-coupled receptor G1 (ADGRG1)	transcript variant X1	mRNA;PREDICTED: Homo sapiens adhesion G protein-coupled receptor G1 (ADGRG1)	transcript variant X19	mRNA;PREDICTED: Homo sapiens adhesion G protein-coupled receptor G1 (ADGRG1)	transcript variant X34	mRNA;Homo sapiens adhesion G protein-coupled receptor G1 (ADGRG1)	transcript variant 2	mRNA;PREDICTED: Homo sapiens adhesion G protein-coupled receptor G1 (ADGRG1)	transcript variant X27	mRNA;PREDICTED: Homo sapiens adhesion G protein-coupled receptor G1 (ADGRG1)	transcript variant X12	mRNA;Homo sapiens adhesion G protein-coupled receptor G1 (ADGRG1)	transcript variant 11
70.15;CDC37;"Homo sapiens cell division cycle 37 (CDC37)	mRNA;PREDICTED: Homo sapiens cell division cycle 37 (CDC37)	transcript variant X1	mRNA"
70.1;C5orf15;Homo sapiens chromosome 5 open reading frame 15 (C5orf15)	mRNA
70.06;PCSK1N;Homo sapiens proprotein convertase subtilisin/kexin type 1 inhibitor (PCSK1N)	mRNA
70.02;ADGRA2;"PREDICTED: Homo sapiens adhesion G protein-coupled receptor A2 (ADGRA2)	transcript variant X3	mRNA;PREDICTED: Homo sapiens adhesion G protein-coupled receptor A2 (ADGRA2)	transcript variant X1	mRNA;PREDICTED: Homo sapiens adhesion G protein-coupled receptor A2 (ADGRA2)	transcript variant X4	mRNA;Homo sapiens adhesion G protein-coupled receptor A2 (ADGRA2)	mRNA;PREDICTED: Homo sapiens adhesion G protein-coupled receptor A2 (ADGRA2)	transcript variant X2	mRNA"
69.97;PIGT;"Homo sapiens phosphatidylinositol glycan anchor biosynthesis class T (PIGT)	transcript variant 3	mRNA;Homo sapiens phosphatidylinositol glycan anchor biosynthesis class T (PIGT)	transcript variant 1	mRNA;Homo sapiens phosphatidylinositol glycan anchor biosynthesis class T (PIGT)	transcript variant 2	mRNA;PREDICTED: Homo sapiens phosphatidylinositol glycan anchor biosynthesis class T (PIGT)	transcript variant X2	mRNA;PREDICTED: Homo sapiens phosphatidylinositol glycan anchor biosynthesis class T (PIGT)	transcript variant X1	mRNA;Homo sapiens phosphatidylinositol glycan anchor biosynthesis class T (PIGT)	transcript variant 4	mRNA"
69.95;LDB1;"PREDICTED: Homo sapiens LIM domain binding 1 (LDB1)	transcript variant X1	mRNA;Homo sapiens LIM domain binding 1 (LDB1)	transcript variant 3	mRNA;Homo sapiens LIM domain binding 1 (LDB1)	transcript variant 2	mRNA;Homo sapiens LIM domain binding 1 (LDB1)	transcript variant 1	mRNA;PREDICTED: Homo sapiens LIM domain binding 1 (LDB1)	transcript variant X4	mRNA;PREDICTED: Homo sapiens LIM domain binding 1 (LDB1)	transcript variant X2	mRNA"
69.95;AEBP1;"Homo sapiens AE binding protein 1 (AEBP1)	mRNA;PREDICTED: Homo sapiens AE binding protein 1 (AEBP1)	transcript variant X1	mRNA"
69.56;UBE2D3;"Homo sapiens ubiquitin conjugating enzyme E2 D3 (UBE2D3)	transcript variant 6	mRNA;Homo sapiens ubiquitin conjugating enzyme E2 D3 (UBE2D3)	transcript variant 5	mRNA;Homo sapiens ubiquitin conjugating enzyme E2 D3 (UBE2D3)	transcript variant 10	mRNA;PREDICTED: Homo sapiens ubiquitin conjugating enzyme E2 D3 (UBE2D3)	transcript variant X1	mRNA;Homo sapiens ubiquitin conjugating enzyme E2 D3 (UBE2D3)	transcript variant 9	mRNA;Homo sapiens ubiquitin conjugating enzyme E2 D3 (UBE2D3)	transcript variant 8	mRNA;Homo sapiens ubiquitin conjugating enzyme E2 D3 (UBE2D3)	transcript variant 1	mRNA;Homo sapiens ubiquitin conjugating enzyme E2 D3 (UBE2D3)	transcript variant 4	mRNA;Homo sapiens ubiquitin conjugating enzyme E2 D3 (UBE2D3)	transcript variant 2	mRNA;Homo sapiens ubiquitin conjugating enzyme E2 D3 (UBE2D3)	transcript variant 7	mRNA;Homo sapiens ubiquitin conjugating enzyme E2 D3 (UBE2D3)	transcript variant 3	mRNA"
69.55;USF2;"PREDICTED: Homo sapiens upstream transcription factor 2	c-fos interacting (USF2)	transcript variant X3	mRNA;PREDICTED: Homo sapiens upstream transcription factor 2	c-fos interacting (USF2)	transcript variant X4	mRNA;PREDICTED: Homo sapiens upstream transcription factor 2	c-fos interacting (USF2)	transcript variant X2	mRNA;Homo sapiens upstream transcription factor 2	c-fos interacting (USF2)	transcript variant 1	mRNA;Homo sapiens upstream transcription factor 2	c-fos interacting (USF2)	transcript variant 3	mRNA;PREDICTED: Homo sapiens upstream transcription factor 2	c-fos interacting (USF2)	transcript variant X1	mRNA;Homo sapiens upstream transcription factor 2	c-fos interacting (USF2)	transcript variant 2	mRNA"
69.53;DDX3X;"PREDICTED: Homo sapiens DEAD-box helicase 3	X-linked (DDX3X)	transcript variant X1	mRNA;Homo sapiens DEAD-box helicase 3	X-linked (DDX3X)	transcript variant 3	mRNA;Homo sapiens DEAD-box helicase 3	X-linked (DDX3X)	transcript variant 1	mRNA;PREDICTED: Homo sapiens DEAD-box helicase 3	X-linked (DDX3X)	transcript variant X2	mRNA;Homo sapiens DEAD-box helicase 3	X-linked (DDX3X)	transcript variant 2	mRNA;PREDICTED: Homo sapiens DEAD-box helicase 3	X-linked (DDX3X)	transcript variant X3	mRNA"
69.53;PGRMC1;"Homo sapiens progesterone receptor membrane component 1 (PGRMC1)	transcript variant 2	mRNA;Homo sapiens progesterone receptor membrane component 1 (PGRMC1)	transcript variant 1	mRNA"
69.52;CTBP1;"PREDICTED: Homo sapiens C-terminal binding protein 1 (CTBP1)	transcript variant X10	mRNA;PREDICTED: Homo sapiens C-terminal binding protein 1 (CTBP1)	transcript variant X2	mRNA;PREDICTED: Homo sapiens C-terminal binding protein 1 (CTBP1)	transcript variant X5	mRNA;PREDICTED: Homo sapiens C-terminal binding protein 1 (CTBP1)	transcript variant X9	mRNA;PREDICTED: Homo sapiens C-terminal binding protein 1 (CTBP1)	transcript variant X11	mRNA;Homo sapiens C-terminal binding protein 1 (CTBP1)	transcript variant 2	mRNA;PREDICTED: Homo sapiens C-terminal binding protein 1 (CTBP1)	transcript variant X4	mRNA;PREDICTED: Homo sapiens C-terminal binding protein 1 (CTBP1)	transcript variant X1	mRNA;PREDICTED: Homo sapiens C-terminal binding protein 1 (CTBP1)	transcript variant X6	mRNA;PREDICTED: Homo sapiens C-terminal binding protein 1 (CTBP1)	transcript variant X7	mRNA;Homo sapiens C-terminal binding protein 1 (CTBP1)	transcript variant 1	mRNA;PREDICTED: Homo sapiens C-terminal binding protein 1 (CTBP1)	transcript variant X8	mRNA;PREDICTED: Homo sapiens C-terminal binding protein 1 (CTBP1)	transcript variant X3	mRNA"
69.42;NME4;"Homo sapiens NME/NM23 nucleoside diphosphate kinase 4 (NME4)	transcript variant 3	mRNA;Homo sapiens NME/NM23 nucleoside diphosphate kinase 4 (NME4)	transcript variant 4	mRNA;Homo sapiens NME/NM23 nucleoside diphosphate kinase 4 (NME4)	transcript variant 1	mRNA;Homo sapiens NME/NM23 nucleoside diphosphate kinase 4 (NME4)	transcript variant 6	mRNA;Homo sapiens NME/NM23 nucleoside diphosphate kinase 4 (NME4)	transcript variant 5	mRNA;Homo sapiens NME/NM23 nucleoside diphosphate kinase 4 (NME4)	transcript variant 7	mRNA;Homo sapiens NME/NM23 nucleoside diphosphate kinase 4 (NME4)	transcript variant 2	mRNA"
69.39;PPP1R14B;Homo sapiens protein phosphatase 1 regulatory inhibitor subunit 14B (PPP1R14B)	mRNA
69.37;HCFC1R1;"Homo sapiens host cell factor C1 regulator 1 (HCFC1R1)	transcript variant 5	mRNA;Homo sapiens host cell factor C1 regulator 1 (HCFC1R1)	transcript variant 6	mRNA;PREDICTED: Homo sapiens host cell factor C1 regulator 1 (HCFC1R1)	transcript variant X2	mRNA;PREDICTED: Homo sapiens host cell factor C1 regulator 1 (HCFC1R1)	transcript variant X1	mRNA;Homo sapiens host cell factor C1 regulator 1 (HCFC1R1)	transcript variant 2	mRNA;Homo sapiens host cell factor C1 regulator 1 (HCFC1R1)	transcript variant 3	mRNA;Homo sapiens host cell factor C1 regulator 1 (HCFC1R1)	transcript variant 4	mRNA;Homo sapiens host cell factor C1 regulator 1 (HCFC1R1)	transcript variant 8	mRNA;Homo sapiens host cell factor C1 regulator 1 (HCFC1R1)	transcript variant 7	mRNA;Homo sapiens host cell factor C1 regulator 1 (HCFC1R1)	transcript variant 1	mRNA"
69.32;SHC1;"PREDICTED: Homo sapiens SHC adaptor protein 1 (SHC1)	transcript variant X8	mRNA;PREDICTED: Homo sapiens SHC adaptor protein 1 (SHC1)	transcript variant X4	mRNA;PREDICTED: Homo sapiens SHC adaptor protein 1 (SHC1)	transcript variant X7	mRNA;Homo sapiens SHC adaptor protein 1 (SHC1)	transcript variant 5	mRNA;Homo sapiens SHC adaptor protein 1 (SHC1)	transcript variant 4	mRNA;PREDICTED: Homo sapiens SHC adaptor protein 1 (SHC1)	transcript variant X5	mRNA;PREDICTED: Homo sapiens SHC adaptor protein 1 (SHC1)	transcript variant X3	mRNA;Homo sapiens SHC adaptor protein 1 (SHC1)	transcript variant 3	mRNA;PREDICTED: Homo sapiens SHC adaptor protein 1 (SHC1)	transcript variant X1	mRNA;PREDICTED: Homo sapiens SHC adaptor protein 1 (SHC1)	transcript variant X2	mRNA;PREDICTED: Homo sapiens SHC adaptor protein 1 (SHC1)	transcript variant X9	mRNA;PREDICTED: Homo sapiens SHC adaptor protein 1 (SHC1)	transcript variant X6	mRNA;Homo sapiens SHC adaptor protein 1 (SHC1)	transcript variant 2	mRNA;Homo sapiens SHC adaptor protein 1 (SHC1)	transcript variant 1	mRNA;PREDICTED: Homo sapiens SHC adaptor protein 1 (SHC1)	transcript variant X10	mRNA"
69.29;TXNL1;"PREDICTED: Homo sapiens thioredoxin like 1 (TXNL1)	transcript variant X4	mRNA;PREDICTED: Homo sapiens thioredoxin like 1 (TXNL1)	transcript variant X3	mRNA;Homo sapiens thioredoxin like 1 (TXNL1)	transcript variant 1	mRNA;PREDICTED: Homo sapiens thioredoxin like 1 (TXNL1)	transcript variant X1	mRNA;PREDICTED: Homo sapiens thioredoxin like 1 (TXNL1)	transcript variant X5	mRNA;PREDICTED: Homo sapiens thioredoxin like 1 (TXNL1)	transcript variant X2	mRNA"
69.26;FAM96B;Homo sapiens family with sequence similarity 96 member B (FAM96B)	transcript variant 1	mRNA
69.25;LY6E;"Homo sapiens lymphocyte antigen 6 family member E (LY6E)	transcript variant 1	mRNA;Homo sapiens lymphocyte antigen 6 family member E (LY6E)	transcript variant 2	mRNA"
69.18;EIF3D;Homo sapiens eukaryotic translation initiation factor 3 subunit D (EIF3D)	mRNA
69.14;YWHAG;Homo sapiens tyrosine 3-monooxygenase/tryptophan 5-monooxygenase activation protein gamma (YWHAG)	mRNA
69.12;SELENOF;"Homo sapiens selenoprotein F (SELENOF)	transcript variant 2	mRNA;Homo sapiens selenoprotein F (SELENOF)	transcript variant 1	mRNA"
69.06;LSM7;"PREDICTED: Homo sapiens LSM7 homolog	U6 small nuclear RNA and mRNA degradation associated (LSM7)	transcript variant X1	mRNA;Homo sapiens LSM7 homolog	U6 small nuclear RNA and mRNA degradation associated (LSM7)	mRNA"
69.05;RRBP1;"Homo sapiens ribosome binding protein 1 (RRBP1)	transcript variant 2	mRNA;Homo sapiens ribosome binding protein 1 (RRBP1)	transcript variant 1	mRNA"
68.92;APLP1;"PREDICTED: Homo sapiens amyloid beta precursor like protein 1 (APLP1)	transcript variant X1	mRNA;Homo sapiens amyloid beta precursor like protein 1 (APLP1)	transcript variant 2	mRNA;Homo sapiens amyloid beta precursor like protein 1 (APLP1)	transcript variant 1	mRNA;PREDICTED: Homo sapiens amyloid beta precursor like protein 1 (APLP1)	transcript variant X2	mRNA"
68.81;POLR2G;Homo sapiens RNA polymerase II subunit G (POLR2G)	mRNA
68.72;MYL1;"Homo sapiens myosin light chain 1 (MYL1)	transcript variant 1f	mRNA;Homo sapiens myosin light chain 1 (MYL1)	transcript variant 3f	mRNA"
68.71;GNG5;Homo sapiens G protein subunit gamma 5 (GNG5)	mRNA
68.65;LTBP1;"PREDICTED: Homo sapiens latent transforming growth factor beta binding protein 1 (LTBP1)	transcript variant X11	mRNA;PREDICTED: Homo sapiens latent transforming growth factor beta binding protein 1 (LTBP1)	transcript variant X14	mRNA;PREDICTED: Homo sapiens latent transforming growth factor beta binding protein 1 (LTBP1)	transcript variant X2	mRNA;PREDICTED: Homo sapiens latent transforming growth factor beta binding protein 1 (LTBP1)	transcript variant X4	mRNA;PREDICTED: Homo sapiens latent transforming growth factor beta binding protein 1 (LTBP1)	transcript variant X12	mRNA;PREDICTED: Homo sapiens latent transforming growth factor beta binding protein 1 (LTBP1)	transcript variant X13	mRNA;Homo sapiens latent transforming growth factor beta binding protein 1 (LTBP1)	transcript variant 3	mRNA;PREDICTED: Homo sapiens latent transforming growth factor beta binding protein 1 (LTBP1)	transcript variant X7	mRNA;PREDICTED: Homo sapiens latent transforming growth factor beta binding protein 1 (LTBP1)	transcript variant X3	mRNA;PREDICTED: Homo sapiens latent transforming growth factor beta binding protein 1 (LTBP1)	transcript variant X10	mRNA;Homo sapiens latent transforming growth factor beta binding protein 1 (LTBP1)	transcript variant 1	mRNA;PREDICTED: Homo sapiens latent transforming growth factor beta binding protein 1 (LTBP1)	transcript variant X9	mRNA;Homo sapiens latent transforming growth factor beta binding protein 1 (LTBP1)	transcript variant 2	mRNA;PREDICTED: Homo sapiens latent transforming growth factor beta binding protein 1 (LTBP1)	transcript variant X8	mRNA;PREDICTED: Homo sapiens latent transforming growth factor beta binding protein 1 (LTBP1)	transcript variant X6	mRNA;PREDICTED: Homo sapiens latent transforming growth factor beta binding protein 1 (LTBP1)	transcript variant X1	mRNA;Homo sapiens latent transforming growth factor beta binding protein 1 (LTBP1)	transcript variant 4	mRNA;Homo sapiens latent transforming growth factor beta binding protein 1 (LTBP1)	transcript variant 5	mRNA;PREDICTED: Homo sapiens latent transforming growth factor beta binding protein 1 (LTBP1)	transcript variant X5	mRNA"
68.61;SMS;"PREDICTED: Homo sapiens spermine synthase (SMS)	transcript variant X2	mRNA;PREDICTED: Homo sapiens spermine synthase (SMS)	transcript variant X3	mRNA;PREDICTED: Homo sapiens spermine synthase (SMS)	transcript variant X1	mRNA;Homo sapiens spermine synthase (SMS)	transcript variant 1	mRNA;Homo sapiens spermine synthase (SMS)	transcript variant 2	mRNA;PREDICTED: Homo sapiens spermine synthase (SMS)	transcript variant X5	mRNA;PREDICTED: Homo sapiens spermine synthase (SMS)	transcript variant X4	mRNA"
68.56;TXN2;"PREDICTED: Homo sapiens thioredoxin 2 (TXN2)	transcript variant X1	mRNA;PREDICTED: Homo sapiens thioredoxin 2 (TXN2)	transcript variant X3	mRNA;PREDICTED: Homo sapiens thioredoxin 2 (TXN2)	transcript variant X2	mRNA;Homo sapiens thioredoxin 2 (TXN2)	mRNA"
68.56;ARL6IP5;Homo sapiens ADP ribosylation factor like GTPase 6 interacting protein 5 (ARL6IP5)	mRNA
68.56;PSMB6;"Homo sapiens proteasome subunit beta 6 (PSMB6)	transcript variant 1	mRNA;Homo sapiens proteasome subunit beta 6 (PSMB6)	transcript variant 2	mRNA"
68.47;ATP5F1D;"Homo sapiens ATP synthase	H+ transporting	mitochondrial F1 complex	delta subunit (ATP5D)	transcript variant 1	mRNA;Homo sapiens ATP synthase	H+ transporting	mitochondrial F1 complex	delta subunit (ATP5D)	transcript variant 2	mRNA"
68.45;TMEM98;"Homo sapiens transmembrane protein 98 (TMEM98)	transcript variant 3	mRNA;Homo sapiens transmembrane protein 98 (TMEM98)	transcript variant 1	mRNA;Homo sapiens transmembrane protein 98 (TMEM98)	transcript variant 2	mRNA"
68.28;SLN;Homo sapiens sarcolipin (SLN)	mRNA
68.27;EMC10;"Homo sapiens ER membrane protein complex subunit 10 (EMC10)	transcript variant 1	mRNA;PREDICTED: Homo sapiens ER membrane protein complex subunit 10 (EMC10)	transcript variant X1	mRNA;PREDICTED: Homo sapiens ER membrane protein complex subunit 10 (EMC10)	transcript variant X2	mRNA;Homo sapiens ER membrane protein complex subunit 10 (EMC10)	transcript variant 2	mRNA"
68.24;MYDGF;"PREDICTED: Homo sapiens myeloid-derived growth factor (MYDGF)	transcript variant X1	mRNA;Homo sapiens myeloid derived growth factor (MYDGF)	mRNA"
68.23;CXCL12;"Homo sapiens C-X-C motif chemokine ligand 12 (CXCL12)	transcript variant 1	mRNA;Homo sapiens C-X-C motif chemokine ligand 12 (CXCL12)	transcript variant 5	mRNA;Homo sapiens C-X-C motif chemokine ligand 12 (CXCL12)	transcript variant 4	mRNA;Homo sapiens C-X-C motif chemokine ligand 12 (CXCL12)	transcript variant 3	mRNA;Homo sapiens C-X-C motif chemokine ligand 12 (CXCL12)	transcript variant 2	mRNA"
68.06;WBP1;Homo sapiens WW domain binding protein 1 (WBP1)	mRNA
67.96;MATN4;"Homo sapiens matrilin 4 (MATN4)	transcript variant 2	mRNA;PREDICTED: Homo sapiens matrilin 4 (MATN4)	transcript variant X3	mRNA;Homo sapiens matrilin 4 (MATN4)	transcript variant 3	mRNA;PREDICTED: Homo sapiens matrilin 4 (MATN4)	transcript variant X1	mRNA;Homo sapiens matrilin 4 (MATN4)	transcript variant 1	mRNA;PREDICTED: Homo sapiens matrilin 4 (MATN4)	transcript variant X2	mRNA;PREDICTED: Homo sapiens matrilin 4 (MATN4)	transcript variant X4	mRNA"
67.91;EIF4G1;"Homo sapiens eukaryotic translation initiation factor 4 gamma 1 (EIF4G1)	transcript variant 4	mRNA;Homo sapiens eukaryotic translation initiation factor 4 gamma 1 (EIF4G1)	transcript variant 3	mRNA;Homo sapiens eukaryotic translation initiation factor 4 gamma 1 (EIF4G1)	transcript variant 8	mRNA;Homo sapiens eukaryotic translation initiation factor 4 gamma 1 (EIF4G1)	transcript variant 6	mRNA;Homo sapiens eukaryotic translation initiation factor 4 gamma 1 (EIF4G1)	transcript variant 2	mRNA;Homo sapiens eukaryotic translation initiation factor 4 gamma 1 (EIF4G1)	transcript variant 5	mRNA;Homo sapiens eukaryotic translation initiation factor 4 gamma 1 (EIF4G1)	transcript variant 1	mRNA;Homo sapiens eukaryotic translation initiation factor 4 gamma 1 (EIF4G1)	transcript variant 7	mRNA"
67.9;EWSR1;"PREDICTED: Homo sapiens EWS RNA binding protein 1 (EWSR1)	transcript variant X15	mRNA;PREDICTED: Homo sapiens EWS RNA binding protein 1 (EWSR1)	transcript variant X12	mRNA;PREDICTED: Homo sapiens EWS RNA binding protein 1 (EWSR1)	transcript variant X14	mRNA;PREDICTED: Homo sapiens EWS RNA binding protein 1 (EWSR1)	transcript variant X3	mRNA;PREDICTED: Homo sapiens EWS RNA binding protein 1 (EWSR1)	transcript variant X13	mRNA;PREDICTED: Homo sapiens EWS RNA binding protein 1 (EWSR1)	transcript variant X10	mRNA;PREDICTED: Homo sapiens EWS RNA binding protein 1 (EWSR1)	transcript variant X30	mRNA;PREDICTED: Homo sapiens EWS RNA binding protein 1 (EWSR1)	transcript variant X32	mRNA;PREDICTED: Homo sapiens EWS RNA binding protein 1 (EWSR1)	transcript variant X2	mRNA;Homo sapiens EWS RNA binding protein 1 (EWSR1)	transcript variant 2	mRNA;PREDICTED: Homo sapiens EWS RNA binding protein 1 (EWSR1)	transcript variant X11	mRNA;PREDICTED: Homo sapiens EWS RNA binding protein 1 (EWSR1)	transcript variant X24	mRNA;PREDICTED: Homo sapiens EWS RNA binding protein 1 (EWSR1)	transcript variant X7	mRNA;PREDICTED: Homo sapiens EWS RNA binding protein 1 (EWSR1)	transcript variant X28	mRNA;PREDICTED: Homo sapiens EWS RNA binding protein 1 (EWSR1)	transcript variant X17	mRNA;PREDICTED: Homo sapiens EWS RNA binding protein 1 (EWSR1)	transcript variant X9	mRNA;Homo sapiens EWS RNA binding protein 1 (EWSR1)	transcript variant 4	mRNA;Homo sapiens EWS RNA binding protein 1 (EWSR1)	transcript variant 5	mRNA;PREDICTED: Homo sapiens EWS RNA binding protein 1 (EWSR1)	transcript variant X23	mRNA;PREDICTED: Homo sapiens EWS RNA binding protein 1 (EWSR1)	transcript variant X20	mRNA;PREDICTED: Homo sapiens EWS RNA binding protein 1 (EWSR1)	transcript variant X1	mRNA;Homo sapiens EWS RNA binding protein 1 (EWSR1)	transcript variant 1	mRNA;PREDICTED: Homo sapiens EWS RNA binding protein 1 (EWSR1)	transcript variant X33	mRNA;PREDICTED: Homo sapiens EWS RNA binding protein 1 (EWSR1)	transcript variant X8	mRNA;PREDICTED: Homo sapiens EWS RNA binding protein 1 (EWSR1)	transcript variant X16
67.89;MFGE8;"PREDICTED: Homo sapiens milk fat globule-EGF factor 8 protein (MFGE8)	transcript variant X2	mRNA;Homo sapiens milk fat globule-EGF factor 8 protein (MFGE8)	transcript variant 2	mRNA;Homo sapiens milk fat globule-EGF factor 8 protein (MFGE8)	transcript variant 5	mRNA;Homo sapiens milk fat globule-EGF factor 8 protein (MFGE8)	transcript variant 3	mRNA;Homo sapiens milk fat globule-EGF factor 8 protein (MFGE8)	transcript variant 4	mRNA;Homo sapiens milk fat globule-EGF factor 8 protein (MFGE8)	transcript variant 1	mRNA"
67.89;NDUFAF8;Homo sapiens NADH:ubiquinone oxidoreductase complex assembly factor 8 (NDUFAF8)	mRNA
67.74;IARS;"Homo sapiens isoleucyl-tRNA synthetase (IARS)	transcript variant 2	mRNA;Homo sapiens isoleucyl-tRNA synthetase (IARS)	transcript variant 1	mRNA"
67.72;CCT2;"Homo sapiens chaperonin containing TCP1 subunit 2 (CCT2)	transcript variant 1	mRNA;Homo sapiens chaperonin containing TCP1 subunit 2 (CCT2)	transcript variant 2	mRNA"
67.68;CASC4;"Homo sapiens cancer susceptibility 4 (CASC4)	transcript variant 2	mRNA;Homo sapiens cancer susceptibility 4 (CASC4)	transcript variant 1	mRNA;PREDICTED: Homo sapiens cancer susceptibility candidate 4 (CASC4)	transcript variant X2	mRNA"
67.64;CDC42EP5;Homo sapiens CDC42 effector protein 5 (CDC42EP5)	mRNA
67.63;H2AFY;"PREDICTED: Homo sapiens H2A histone family member Y (H2AFY)	transcript variant X23	mRNA;Homo sapiens H2A histone family member Y (H2AFY)	transcript variant 1	mRNA;Homo sapiens H2A histone family member Y (H2AFY)	transcript variant 4	mRNA;PREDICTED: Homo sapiens H2A histone family member Y (H2AFY)	transcript variant X2	mRNA;PREDICTED: Homo sapiens H2A histone family member Y (H2AFY)	transcript variant X3	mRNA;Homo sapiens H2A histone family member Y (H2AFY)	transcript variant 3	mRNA;PREDICTED: Homo sapiens H2A histone family member Y (H2AFY)	transcript variant X18	mRNA;PREDICTED: Homo sapiens H2A histone family member Y (H2AFY)	transcript variant X1	mRNA;Homo sapiens H2A histone family member Y (H2AFY)	transcript variant 2	mRNA;PREDICTED: Homo sapiens H2A histone family member Y (H2AFY)	transcript variant X22	mRNA;PREDICTED: Homo sapiens H2A histone family member Y (H2AFY)	transcript variant X14	mRNA;PREDICTED: Homo sapiens H2A histone family member Y (H2AFY)	transcript variant X9	mRNA;PREDICTED: Homo sapiens H2A histone family member Y (H2AFY)	transcript variant X26	mRNA;PREDICTED: Homo sapiens H2A histone family member Y (H2AFY)	transcript variant X8	mRNA;PREDICTED: Homo sapiens H2A histone family member Y (H2AFY)	transcript variant X25	mRNA;PREDICTED: Homo sapiens H2A histone family member Y (H2AFY)	transcript variant X12	mRNA;PREDICTED: Homo sapiens H2A histone family member Y (H2AFY)	transcript variant X24	mRNA"
67.6;POLR2L;Homo sapiens RNA polymerase II subunit L (POLR2L)	mRNA
67.58;HMGA1;"Homo sapiens high mobility group AT-hook 1 (HMGA1)	transcript variant 9	mRNA;Homo sapiens high mobility group AT-hook 1 (HMGA1)	transcript variant 11	mRNA;Homo sapiens high mobility group AT-hook 1 (HMGA1)	transcript variant 13	mRNA;Homo sapiens high mobility group AT-hook 1 (HMGA1)	transcript variant 5	mRNA;Homo sapiens high mobility group AT-hook 1 (HMGA1)	transcript variant 3	mRNA;Homo sapiens high mobility group AT-hook 1 (HMGA1)	transcript variant 12	mRNA;Homo sapiens high mobility group AT-hook 1 (HMGA1)	transcript variant 1	mRNA;Homo sapiens high mobility group AT-hook 1 (HMGA1)	transcript variant 10	mRNA;Homo sapiens high mobility group AT-hook 1 (HMGA1)	transcript variant 2	mRNA;Homo sapiens high mobility group AT-hook 1 (HMGA1)	transcript variant 7	mRNA;Homo sapiens high mobility group AT-hook 1 (HMGA1)	transcript variant 4	mRNA;Homo sapiens high mobility group AT-hook 1 (HMGA1)	transcript variant 8	mRNA"
67.37;OCIAD1;"Homo sapiens OCIA domain containing 1 (OCIAD1)	transcript variant 4	mRNA;PREDICTED: Homo sapiens OCIA domain containing 1 (OCIAD1)	transcript variant X3	mRNA;Homo sapiens OCIA domain containing 1 (OCIAD1)	transcript variant 1	mRNA;Homo sapiens OCIA domain containing 1 (OCIAD1)	transcript variant 3	mRNA;Homo sapiens OCIA domain containing 1 (OCIAD1)	transcript variant 2	mRNA;Homo sapiens OCIA domain containing 1 (OCIAD1)	transcript variant 6	mRNA;Homo sapiens OCIA domain containing 1 (OCIAD1)	transcript variant 5	mRNA"
67.36;NDUFB8;"Homo sapiens NADH:ubiquinone oxidoreductase subunit B8 (NDUFB8)	transcript variant 2	mRNA;Homo sapiens NADH:ubiquinone oxidoreductase subunit B8 (NDUFB8)	transcript variant 3	mRNA;Homo sapiens NADH:ubiquinone oxidoreductase subunit B8 (NDUFB8)	transcript variant 1	mRNA"
67.29;ARF3;"Homo sapiens ADP ribosylation factor 3 (ARF3)	mRNA;PREDICTED: Homo sapiens ADP ribosylation factor 3 (ARF3)	transcript variant X1	mRNA;PREDICTED: Homo sapiens ADP ribosylation factor 3 (ARF3)	transcript variant X2	mRNA"
67.22;TXNIP;"Homo sapiens thioredoxin interacting protein (TXNIP)	transcript variant 1	mRNA;PREDICTED: Homo sapiens thioredoxin interacting protein (TXNIP)	transcript variant X1	mRNA;Homo sapiens thioredoxin interacting protein (TXNIP)	transcript variant 2	mRNA"
67.16;KLC1;"Homo sapiens kinesin light chain 1 (KLC1)	transcript variant 2	mRNA;Homo sapiens kinesin light chain 1 (KLC1)	transcript variant 3	mRNA;Homo sapiens kinesin light chain 1 (KLC1)	transcript variant 1	mRNA"
67.15;CAP1;"PREDICTED: Homo sapiens CAP	adenylate cyclase-associated protein 1 (yeast) (CAP1)	transcript variant X14	mRNA;PREDICTED: Homo sapiens CAP	adenylate cyclase-associated protein 1 (yeast) (CAP1)	transcript variant X5	mRNA;PREDICTED: Homo sapiens CAP	adenylate cyclase-associated protein 1 (yeast) (CAP1)	transcript variant X2	mRNA;PREDICTED: Homo sapiens CAP	adenylate cyclase-associated protein 1 (yeast) (CAP1)	transcript variant X13	mRNA;PREDICTED: Homo sapiens CAP	adenylate cyclase-associated protein 1 (yeast) (CAP1)	transcript variant X7	mRNA;Homo sapiens cyclase associated actin cytoskeleton regulatory protein 1 (CAP1)	transcript variant 1	mRNA;PREDICTED: Homo sapiens CAP	adenylate cyclase-associated protein 1 (yeast) (CAP1)	transcript variant X11	mRNA;PREDICTED: Homo sapiens CAP	adenylate cyclase-associated protein 1 (yeast) (CAP1)	transcript variant X10	mRNA;PREDICTED: Homo sapiens CAP	adenylate cyclase-associated protein 1 (yeast) (CAP1)	transcript variant X4	mRNA;PREDICTED: Homo sapiens CAP	adenylate cyclase-associated protein 1 (yeast) (CAP1)	transcript variant X1	mRNA;PREDICTED: Homo sapiens CAP	adenylate cyclase-associated protein 1 (yeast) (CAP1)	transcript variant X15	mRNA;PREDICTED: Homo sapiens CAP	adenylate cyclase-associated protein 1 (yeast) (CAP1)	transcript variant X12	mRNA;PREDICTED: Homo sapiens CAP	adenylate cyclase-associated protein 1 (yeast) (CAP1)	transcript variant X8	mRNA;PREDICTED: Homo sapiens CAP	adenylate cyclase-associated protein 1 (yeast) (CAP1)	transcript variant X3	mRNA;Homo sapiens cyclase associated actin cytoskeleton regulatory protein 1 (CAP1)	transcript variant 2	mRNA;PREDICTED: Homo sapiens CAP	adenylate cyclase-associated protein 1 (yeast) (CAP1)	transcript variant X6	mRNA;PREDICTED: Homo sapiens CAP	adenylate cyclase-associated protein 1 (yeast) (CAP1)	transcript variant X9	mRNA"
67.12;SRPRA;"Homo sapiens SRP receptor alpha subunit (SRPRA)	transcript variant 1	mRNA;PREDICTED: Homo sapiens SRP receptor alpha subunit (SRPRA)	transcript variant X1	mRNA;Homo sapiens SRP receptor alpha subunit (SRPRA)	transcript variant 2	mRNA"
66.99;CNTN1;"Homo sapiens contactin 1 (CNTN1)	transcript variant 2	mRNA;PREDICTED: Homo sapiens contactin 1 (CNTN1)	transcript variant X11	mRNA;PREDICTED: Homo sapiens contactin 1 (CNTN1)	transcript variant X3	mRNA;PREDICTED: Homo sapiens contactin 1 (CNTN1)	transcript variant X6	mRNA;PREDICTED: Homo sapiens contactin 1 (CNTN1)	transcript variant X7	mRNA;PREDICTED: Homo sapiens contactin 1 (CNTN1)	transcript variant X1	mRNA;PREDICTED: Homo sapiens contactin 1 (CNTN1)	transcript variant X4	mRNA;PREDICTED: Homo sapiens contactin 1 (CNTN1)	transcript variant X9	mRNA;PREDICTED: Homo sapiens contactin 1 (CNTN1)	transcript variant X5	mRNA;Homo sapiens contactin 1 (CNTN1)	transcript variant 1	mRNA;PREDICTED: Homo sapiens contactin 1 (CNTN1)	transcript variant X8	mRNA;PREDICTED: Homo sapiens contactin 1 (CNTN1)	transcript variant X2	mRNA;PREDICTED: Homo sapiens contactin 1 (CNTN1)	transcript variant X10	mRNA;Homo sapiens contactin 1 (CNTN1)	transcript variant 3	mRNA;Homo sapiens contactin 1 (CNTN1)	transcript variant 4	mRNA"
66.96;GPNMB;"Homo sapiens glycoprotein nmb (GPNMB)	transcript variant 1	mRNA;PREDICTED: Homo sapiens glycoprotein nmb (GPNMB)	transcript variant X2	mRNA;PREDICTED: Homo sapiens glycoprotein nmb (GPNMB)	transcript variant X3	mRNA;PREDICTED: Homo sapiens glycoprotein nmb (GPNMB)	transcript variant X4	mRNA;PREDICTED: Homo sapiens glycoprotein nmb (GPNMB)	transcript variant X1	mRNA;Homo sapiens glycoprotein nmb (GPNMB)	transcript variant 2	mRNA"
66.92;NELL2;"PREDICTED: Homo sapiens neural EGFL like 2 (NELL2)	transcript variant X5	mRNA;PREDICTED: Homo sapiens neural EGFL like 2 (NELL2)	transcript variant X6	mRNA;Homo sapiens neural EGFL like 2 (NELL2)	transcript variant 5	mRNA;PREDICTED: Homo sapiens neural EGFL like 2 (NELL2)	transcript variant X2	mRNA;PREDICTED: Homo sapiens neural EGFL like 2 (NELL2)	transcript variant X1	mRNA;PREDICTED: Homo sapiens neural EGFL like 2 (NELL2)	transcript variant X3	mRNA;Homo sapiens neural EGFL like 2 (NELL2)	transcript variant 3	mRNA;Homo sapiens neural EGFL like 2 (NELL2)	transcript variant 1	mRNA;PREDICTED: Homo sapiens neural EGFL like 2 (NELL2)	transcript variant X4	mRNA;Homo sapiens neural EGFL like 2 (NELL2)	transcript variant 2	mRNA;Homo sapiens neural EGFL like 2 (NELL2)	transcript variant 4	mRNA"
66.88;GLO1;Homo sapiens glyoxalase I (GLO1)	mRNA
66.83;KHSRP;"PREDICTED: Homo sapiens KH-type splicing regulatory protein (KHSRP)	transcript variant X1	mRNA;PREDICTED: Homo sapiens KH-type splicing regulatory protein (KHSRP)	transcript variant X2	mRNA;Homo sapiens KH-type splicing regulatory protein (KHSRP)	mRNA;PREDICTED: Homo sapiens KH-type splicing regulatory protein (KHSRP)	transcript variant X3	mRNA;PREDICTED: Homo sapiens KH-type splicing regulatory protein (KHSRP)	transcript variant X5	mRNA;PREDICTED: Homo sapiens KH-type splicing regulatory protein (KHSRP)	transcript variant X4	mRNA"
66.79;UQCRC2;Homo sapiens ubiquinol-cytochrome c reductase core protein II (UQCRC2)	mRNA
66.76;PPT1;"PREDICTED: Homo sapiens palmitoyl-protein thioesterase 1 (PPT1)	transcript variant X1	mRNA;Homo sapiens palmitoyl-protein thioesterase 1 (PPT1)	transcript variant 1	mRNA;Homo sapiens palmitoyl-protein thioesterase 1 (PPT1)	transcript variant 2	mRNA"
66.74;DDAH1;"PREDICTED: Homo sapiens dimethylarginine dimethylaminohydrolase 1 (DDAH1)	transcript variant X1	mRNA;PREDICTED: Homo sapiens dimethylarginine dimethylaminohydrolase 1 (DDAH1)	transcript variant X3	mRNA;Homo sapiens dimethylarginine dimethylaminohydrolase 1 (DDAH1)	transcript variant 1	mRNA;Homo sapiens dimethylarginine dimethylaminohydrolase 1 (DDAH1)	transcript variant 2	mRNA;PREDICTED: Homo sapiens dimethylarginine dimethylaminohydrolase 1 (DDAH1)	transcript variant X4	mRNA;PREDICTED: Homo sapiens dimethylarginine dimethylaminohydrolase 1 (DDAH1)	transcript variant X5	mRNA;PREDICTED: Homo sapiens dimethylarginine dimethylaminohydrolase 1 (DDAH1)	transcript variant X2	mRNA"
66.64;MRPL3;Homo sapiens mitochondrial ribosomal protein L3 (MRPL3)	mRNA
66.56;GORASP2;"PREDICTED: Homo sapiens golgi reassembly stacking protein 2 (GORASP2)	transcript variant X1	mRNA;Homo sapiens golgi reassembly stacking protein 2 (GORASP2)	transcript variant 1	mRNA;Homo sapiens golgi reassembly stacking protein 2 (GORASP2)	transcript variant 2	mRNA"
66.55;KPNB1;"Homo sapiens karyopherin subunit beta 1 (KPNB1)	transcript variant 1	mRNA;Homo sapiens karyopherin subunit beta 1 (KPNB1)	transcript variant 2	mRNA"
66.5;PYCR1;"PREDICTED: Homo sapiens pyrroline-5-carboxylate reductase 1 (PYCR1)	transcript variant X5	mRNA;Homo sapiens pyrroline-5-carboxylate reductase 1 (PYCR1)	transcript variant 3	mRNA;Homo sapiens pyrroline-5-carboxylate reductase 1 (PYCR1)	transcript variant 5	mRNA;PREDICTED: Homo sapiens pyrroline-5-carboxylate reductase 1 (PYCR1)	transcript variant X4	mRNA;Homo sapiens pyrroline-5-carboxylate reductase 1 (PYCR1)	transcript variant 4	mRNA;PREDICTED: Homo sapiens pyrroline-5-carboxylate reductase 1 (PYCR1)	transcript variant X1	mRNA;Homo sapiens pyrroline-5-carboxylate reductase 1 (PYCR1)	transcript variant 1	mRNA;Homo sapiens pyrroline-5-carboxylate reductase 1 (PYCR1)	transcript variant 2	mRNA;PREDICTED: Homo sapiens pyrroline-5-carboxylate reductase 1 (PYCR1)	transcript variant X2	mRNA;PREDICTED: Homo sapiens pyrroline-5-carboxylate reductase 1 (PYCR1)	transcript variant X3	mRNA"
66.35;GHITM;Homo sapiens growth hormone inducible transmembrane protein (GHITM)	mRNA
66.33;TUFM;"PREDICTED: Homo sapiens Tu translation elongation factor	mitochondrial (TUFM)	transcript variant X2	mRNA;Homo sapiens Tu translation elongation factor	mitochondrial (TUFM)	mRNA;PREDICTED: Homo sapiens Tu translation elongation factor	mitochondrial (TUFM)	transcript variant X1	mRNA"
66.21;PDGFRB;"PREDICTED: Homo sapiens platelet derived growth factor receptor beta (PDGFRB)	transcript variant X1	mRNA;Homo sapiens platelet derived growth factor receptor beta (PDGFRB)	mRNA;PREDICTED: Homo sapiens platelet derived growth factor receptor beta (PDGFRB)	transcript variant X2	mRNA;PREDICTED: Homo sapiens platelet derived growth factor receptor beta (PDGFRB)	transcript variant X3	mRNA"
66.06;TPM2;"PREDICTED: Homo sapiens tropomyosin 2 (beta) (TPM2)	transcript variant X3	mRNA;Homo sapiens tropomyosin 2 (TPM2)	transcript variant Tpm2.4	mRNA;Homo sapiens tropomyosin 2 (TPM2)	transcript variant Tpm2.1	mRNA;PREDICTED: Homo sapiens tropomyosin 2 (beta) (TPM2)	transcript variant X1	mRNA;PREDICTED: Homo sapiens tropomyosin 2 (beta) (TPM2)	transcript variant X2	mRNA;PREDICTED: Homo sapiens tropomyosin 2 (beta) (TPM2)	transcript variant X4	mRNA;PREDICTED: Homo sapiens tropomyosin 2 (beta) (TPM2)	transcript variant X7	mRNA;Homo sapiens tropomyosin 2 (TPM2)	transcript variant Tpm2.3	mRNA;PREDICTED: Homo sapiens tropomyosin 2 (beta) (TPM2)	transcript variant X6	mRNA;Homo sapiens tropomyosin 2 (TPM2)	transcript variant Tpm2.2	mRNA;PREDICTED: Homo sapiens tropomyosin 2 (beta) (TPM2)	transcript variant X5	mRNA"
65.9;SDCBP;"PREDICTED: Homo sapiens syndecan binding protein (SDCBP)	transcript variant X1	mRNA;Homo sapiens syndecan binding protein (SDCBP)	transcript variant 5	mRNA;PREDICTED: Homo sapiens syndecan binding protein (SDCBP)	transcript variant X2	mRNA;Homo sapiens syndecan binding protein (SDCBP)	transcript variant 3	mRNA;Homo sapiens syndecan binding protein (SDCBP)	transcript variant 4	mRNA;PREDICTED: Homo sapiens syndecan binding protein (SDCBP)	transcript variant X3	mRNA;Homo sapiens syndecan binding protein (SDCBP)	transcript variant 2	mRNA;Homo sapiens syndecan binding protein (SDCBP)	transcript variant 1	mRNA"
65.88;CDK4;Homo sapiens cyclin dependent kinase 4 (CDK4)	mRNA
65.79;COPA;"Homo sapiens coatomer protein complex subunit alpha (COPA)	transcript variant 2	mRNA;Homo sapiens coatomer protein complex subunit alpha (COPA)	transcript variant 1	mRNA"
65.76;SELENOP;"Homo sapiens selenoprotein P (SELENOP)	transcript variant 3	mRNA;Homo sapiens selenoprotein P (SELENOP)	transcript variant 2	mRNA;Homo sapiens selenoprotein P (SELENOP)	transcript variant 1	mRNA"
65.64;POLR1D;"PREDICTED: Homo sapiens polymerase (RNA) I subunit D (POLR1D)	transcript variant X3	mRNA;Homo sapiens RNA polymerase I subunit D (POLR1D)	transcript variant 3	mRNA;PREDICTED: Homo sapiens polymerase (RNA) I subunit D (POLR1D)	transcript variant X4	mRNA;PREDICTED: Homo sapiens polymerase (RNA) I subunit D (POLR1D)	transcript variant X2	mRNA;PREDICTED: Homo sapiens polymerase (RNA) I subunit D (POLR1D)	transcript variant X1	mRNA;Homo sapiens RNA polymerase I subunit D (POLR1D)	transcript variant 2	mRNA;Homo sapiens RNA polymerase I subunit D (POLR1D)	transcript variant 1	mRNA"
65.58;DDX24;Homo sapiens DEAD-box helicase 24 (DDX24)	mRNA
65.54;ROMO1;"Homo sapiens reactive oxygen species modulator 1 (ROMO1)	mRNA;PREDICTED: Homo sapiens reactive oxygen species modulator 1 (ROMO1)	transcript variant X1	mRNA"
65.52;ERGIC1;"PREDICTED: Homo sapiens endoplasmic reticulum-golgi intermediate compartment 1 (ERGIC1)	transcript variant X2	mRNA;PREDICTED: Homo sapiens endoplasmic reticulum-golgi intermediate compartment 1 (ERGIC1)	transcript variant X6	mRNA;PREDICTED: Homo sapiens endoplasmic reticulum-golgi intermediate compartment 1 (ERGIC1)	transcript variant X3	mRNA;PREDICTED: Homo sapiens endoplasmic reticulum-golgi intermediate compartment 1 (ERGIC1)	transcript variant X4	mRNA;PREDICTED: Homo sapiens endoplasmic reticulum-golgi intermediate compartment 1 (ERGIC1)	transcript variant X1	mRNA;Homo sapiens endoplasmic reticulum-golgi intermediate compartment 1 (ERGIC1)	mRNA"
65.5;TMEM147;"Homo sapiens transmembrane protein 147 (TMEM147)	transcript variant 1	mRNA;Homo sapiens transmembrane protein 147 (TMEM147)	transcript variant 2	mRNA;Homo sapiens transmembrane protein 147 (TMEM147)	transcript variant 3	mRNA"
65.48;PRDX6;Homo sapiens peroxiredoxin 6 (PRDX6)	mRNA
65.38;UQCR10;"Homo sapiens ubiquinol-cytochrome c reductase	complex III subunit X (UQCR10)	transcript variant 2	mRNA;Homo sapiens ubiquinol-cytochrome c reductase	complex III subunit X (UQCR10)	transcript variant 1	mRNA"
65.37;H2AFZ;Homo sapiens H2A histone family member Z (H2AFZ)	mRNA
65.36;HSPA1B;Homo sapiens heat shock protein family A (Hsp70) member 1B (HSPA1B)	mRNA
65.31;ITGA11;"PREDICTED: Homo sapiens integrin subunit alpha 11 (ITGA11)	transcript variant X1	mRNA;PREDICTED: Homo sapiens integrin subunit alpha 11 (ITGA11)	transcript variant X2	mRNA;Homo sapiens integrin subunit alpha 11 (ITGA11)	mRNA"
65.13;SSB;"Homo sapiens Sjogren syndrome antigen B (SSB)	transcript variant 1	mRNA;Homo sapiens Sjogren syndrome antigen B (SSB)	transcript variant 2	mRNA"
65.11;NDUFS8;"PREDICTED: Homo sapiens NADH:ubiquinone oxidoreductase core subunit S8 (NDUFS8)	transcript variant X3	mRNA;PREDICTED: Homo sapiens NADH:ubiquinone oxidoreductase core subunit S8 (NDUFS8)	transcript variant X1	mRNA;Homo sapiens NADH:ubiquinone oxidoreductase core subunit S8 (NDUFS8)	mRNA;PREDICTED: Homo sapiens NADH:ubiquinone oxidoreductase core subunit S8 (NDUFS8)	transcript variant X2	mRNA"
65.09;APOE;"Homo sapiens apolipoprotein E (APOE)	transcript variant 3	mRNA;Homo sapiens apolipoprotein E (APOE)	transcript variant 5	mRNA;Homo sapiens apolipoprotein E (APOE)	transcript variant 4	mRNA;Homo sapiens apolipoprotein E (APOE)	transcript variant 1	mRNA;Homo sapiens apolipoprotein E (APOE)	transcript variant 2	mRNA"
65.05;PRRC2A;"Homo sapiens proline rich coiled-coil 2A (PRRC2A)	transcript variant 1	mRNA;Homo sapiens proline rich coiled-coil 2A (PRRC2A)	transcript variant 2	mRNA;PREDICTED: Homo sapiens proline rich coiled-coil 2A (PRRC2A)	transcript variant X1	mRNA"
65.01;FKBP9;"Homo sapiens FK506 binding protein 9 (FKBP9)	transcript variant 2	mRNA;Homo sapiens FK506 binding protein 9 (FKBP9)	transcript variant 1	mRNA;PREDICTED: Homo sapiens FK506 binding protein 9 (FKBP9)	transcript variant X1	mRNA;Homo sapiens FK506 binding protein 9 (FKBP9)	transcript variant 3	mRNA"
65;CFDP1;"Homo sapiens craniofacial development protein 1 (CFDP1)	mRNA;PREDICTED: Homo sapiens craniofacial development protein 1 (CFDP1)	transcript variant X5	mRNA;PREDICTED: Homo sapiens craniofacial development protein 1 (CFDP1)	transcript variant X2	mRNA"
64.96;ATP5MC1;"Homo sapiens ATP synthase	H+ transporting	mitochondrial Fo complex subunit C1 (subunit 9) (ATP5G1)	transcript variant 2	mRNA;Homo sapiens ATP synthase	H+ transporting	mitochondrial Fo complex subunit C1 (subunit 9) (ATP5G1)	transcript variant 1	mRNA"
64.94;PRMT2;"PREDICTED: Homo sapiens protein arginine methyltransferase 2 (PRMT2)	transcript variant X5	mRNA;PREDICTED: Homo sapiens protein arginine methyltransferase 2 (PRMT2)	transcript variant X3	mRNA;Homo sapiens protein arginine methyltransferase 2 (PRMT2)	transcript variant 2	mRNA;Homo sapiens protein arginine methyltransferase 2 (PRMT2)	transcript variant 8	mRNA;Homo sapiens protein arginine methyltransferase 2 (PRMT2)	transcript variant 4	mRNA;PREDICTED: Homo sapiens protein arginine methyltransferase 2 (PRMT2)	transcript variant X7	mRNA;Homo sapiens protein arginine methyltransferase 2 (PRMT2)	transcript variant 1	mRNA;Homo sapiens protein arginine methyltransferase 2 (PRMT2)	transcript variant 7	mRNA;Homo sapiens protein arginine methyltransferase 2 (PRMT2)	transcript variant 5	mRNA;Homo sapiens protein arginine methyltransferase 2 (PRMT2)	transcript variant 6	mRNA;PREDICTED: Homo sapiens protein arginine methyltransferase 2 (PRMT2)	transcript variant X2	mRNA;PREDICTED: Homo sapiens protein arginine methyltransferase 2 (PRMT2)	transcript variant X1	mRNA;Homo sapiens protein arginine methyltransferase 2 (PRMT2)	transcript variant 3	mRNA;PREDICTED: Homo sapiens protein arginine methyltransferase 2 (PRMT2)	transcript variant X6	mRNA"
64.89;APH1A;"PREDICTED: Homo sapiens aph-1 homolog A	gamma-secretase subunit (APH1A)	transcript variant X1	mRNA;Homo sapiens aph-1 homolog A	gamma-secretase subunit (APH1A)	transcript variant 2	mRNA;Homo sapiens aph-1 homolog A	gamma-secretase subunit (APH1A)	transcript variant 3	mRNA;Homo sapiens aph-1 homolog A	gamma-secretase subunit (APH1A)	transcript variant 1	mRNA;Homo sapiens aph-1 homolog A	gamma-secretase subunit (APH1A)	transcript variant 4	mRNA"
64.78;OLFM2;"Homo sapiens olfactomedin 2 (OLFM2)	transcript variant 1	mRNA;Homo sapiens olfactomedin 2 (OLFM2)	transcript variant 2	mRNA;Homo sapiens olfactomedin 2 (OLFM2)	transcript variant 3	mRNA"
64.78;TTYH1;"Homo sapiens tweety family member 1 (TTYH1)	transcript variant 2	mRNA;Homo sapiens tweety family member 1 (TTYH1)	transcript variant 1	mRNA;PREDICTED: Homo sapiens tweety family member 1 (TTYH1)	transcript variant X1	mRNA;Homo sapiens tweety family member 1 (TTYH1)	transcript variant 3	mRNA;PREDICTED: Homo sapiens tweety family member 1 (TTYH1)	transcript variant X2	mRNA"
64.73;RAB1A;"PREDICTED: Homo sapiens RAB1A	member RAS oncogene family (RAB1A)	transcript variant X1	mRNA;Homo sapiens RAB1A	member RAS oncogene family (RAB1A)	transcript variant 2	mRNA;Homo sapiens RAB1A	member RAS oncogene family (RAB1A)	transcript variant 1	mRNA"
64.73;DNAJC8;Homo sapiens DnaJ heat shock protein family (Hsp40) member C8 (DNAJC8)	mRNA
64.7;SF3B6;Homo sapiens splicing factor 3b subunit 6 (SF3B6)	mRNA
64.57;TAF7;Homo sapiens TATA-box binding protein associated factor 7 (TAF7)	mRNA
64.55;ILF3;"PREDICTED: Homo sapiens interleukin enhancer binding factor 3 (ILF3)	transcript variant X2	mRNA;PREDICTED: Homo sapiens interleukin enhancer binding factor 3 (ILF3)	transcript variant X3	mRNA;Homo sapiens interleukin enhancer binding factor 3 (ILF3)	transcript variant 3	mRNA;PREDICTED: Homo sapiens interleukin enhancer binding factor 3 (ILF3)	transcript variant X4	mRNA;Homo sapiens interleukin enhancer binding factor 3 (ILF3)	transcript variant 4	mRNA;Homo sapiens interleukin enhancer binding factor 3 (ILF3)	transcript variant 1	mRNA;PREDICTED: Homo sapiens interleukin enhancer binding factor 3 (ILF3)	transcript variant X6	mRNA;PREDICTED: Homo sapiens interleukin enhancer binding factor 3 (ILF3)	transcript variant X1	mRNA;Homo sapiens interleukin enhancer binding factor 3 (ILF3)	transcript variant 5	mRNA;Homo sapiens interleukin enhancer binding factor 3 (ILF3)	transcript variant 2	mRNA;PREDICTED: Homo sapiens interleukin enhancer binding factor 3 (ILF3)	transcript variant X5	mRNA;PREDICTED: Homo sapiens interleukin enhancer binding factor 3 (ILF3)	transcript variant X7	mRNA"
64.51;RBFOX2;"PREDICTED: Homo sapiens RNA binding protein	fox-1 homolog 2 (RBFOX2)	transcript variant X11	mRNA;PREDICTED: Homo sapiens RNA binding protein	fox-1 homolog 2 (RBFOX2)	transcript variant X9	mRNA;Homo sapiens RNA binding protein	fox-1 homolog 2 (RBFOX2)	transcript variant 2	mRNA;PREDICTED: Homo sapiens RNA binding protein	fox-1 homolog 2 (RBFOX2)	transcript variant X13	mRNA;PREDICTED: Homo sapiens RNA binding protein	fox-1 homolog 2 (RBFOX2)	transcript variant X16	mRNA;PREDICTED: Homo sapiens RNA binding protein	fox-1 homolog 2 (RBFOX2)	transcript variant X22	mRNA;Homo sapiens RNA binding protein	fox-1 homolog 2 (RBFOX2)	transcript variant 6	mRNA;PREDICTED: Homo sapiens RNA binding protein	fox-1 homolog 2 (RBFOX2)	transcript variant X31	mRNA;PREDICTED: Homo sapiens RNA binding protein	fox-1 homolog 2 (RBFOX2)	transcript variant X28	mRNA;PREDICTED: Homo sapiens RNA binding protein	fox-1 homolog 2 (RBFOX2)	transcript variant X20	mRNA;PREDICTED: Homo sapiens RNA binding protein	fox-1 homolog 2 (RBFOX2)	transcript variant X12	mRNA;PREDICTED: Homo sapiens RNA binding protein	fox-1 homolog 2 (RBFOX2)	transcript variant X6	mRNA;PREDICTED: Homo sapiens RNA binding protein	fox-1 homolog 2 (RBFOX2)	transcript variant X29	mRNA;Homo sapiens RNA binding protein	fox-1 homolog 2 (RBFOX2)	transcript variant 5	mRNA;PREDICTED: Homo sapiens RNA binding protein	fox-1 homolog 2 (RBFOX2)	transcript variant X24	mRNA;PREDICTED: Homo sapiens RNA binding protein	fox-1 homolog 2 (RBFOX2)	transcript variant X21	mRNA;PREDICTED: Homo sapiens RNA binding protein	fox-1 homolog 2 (RBFOX2)
64.4;OLFML3;"Homo sapiens olfactomedin like 3 (OLFML3)	transcript variant 3	mRNA;Homo sapiens olfactomedin like 3 (OLFML3)	transcript variant 2	mRNA;PREDICTED: Homo sapiens olfactomedin like 3 (OLFML3)	transcript variant X1	mRNA;Homo sapiens olfactomedin like 3 (OLFML3)	transcript variant 1	mRNA"
64.33;NAA10;"Homo sapiens N(alpha)-acetyltransferase 10	NatA catalytic subunit (NAA10)	transcript variant 3	mRNA;Homo sapiens N(alpha)-acetyltransferase 10	NatA catalytic subunit (NAA10)	transcript variant 1	mRNA;Homo sapiens N(alpha)-acetyltransferase 10	NatA catalytic subunit (NAA10)	transcript variant 2	mRNA"
64.3;MRC2;"PREDICTED: Homo sapiens mannose receptor C type 2 (MRC2)	transcript variant X1	mRNA;Homo sapiens mannose receptor C type 2 (MRC2)	mRNA"
64.06;NPDC1;Homo sapiens neural proliferation	differentiation and control 1 (NPDC1)	mRNA
63.97;COL4A2;Homo sapiens collagen type IV alpha 2 (COL4A2)	mRNA
63.96;HNRNPU;"PREDICTED: Homo sapiens heterogeneous nuclear ribonucleoprotein U (scaffold attachment factor A) (HNRNPU)	transcript variant X3	mRNA;PREDICTED: Homo sapiens heterogeneous nuclear ribonucleoprotein U (scaffold attachment factor A) (HNRNPU)	transcript variant X1	mRNA;Homo sapiens heterogeneous nuclear ribonucleoprotein U (HNRNPU)	transcript variant 1	mRNA;PREDICTED: Homo sapiens heterogeneous nuclear ribonucleoprotein U (scaffold attachment factor A) (HNRNPU)	transcript variant X2	mRNA;Homo sapiens heterogeneous nuclear ribonucleoprotein U (HNRNPU)	transcript variant 2	mRNA"
63.83;P3H1;"Homo sapiens prolyl 3-hydroxylase 1 (P3H1)	transcript variant 1	mRNA;PREDICTED: Homo sapiens prolyl 3-hydroxylase 1 (P3H1)	transcript variant X5	mRNA;Homo sapiens prolyl 3-hydroxylase 1 (P3H1)	transcript variant 2	mRNA;PREDICTED: Homo sapiens prolyl 3-hydroxylase 1 (P3H1)	transcript variant X1	mRNA;PREDICTED: Homo sapiens prolyl 3-hydroxylase 1 (P3H1)	transcript variant X2	mRNA;PREDICTED: Homo sapiens prolyl 3-hydroxylase 1 (P3H1)	transcript variant X3	mRNA;Homo sapiens prolyl 3-hydroxylase 1 (P3H1)	transcript variant 3	mRNA"
63.8;PTPRS;"PREDICTED: Homo sapiens protein tyrosine phosphatase	receptor type S (PTPRS)	transcript variant X15	mRNA;PREDICTED: Homo sapiens protein tyrosine phosphatase	receptor type S (PTPRS)	transcript variant X12	mRNA;Homo sapiens protein tyrosine phosphatase	receptor type S (PTPRS)	transcript variant 2	mRNA;PREDICTED: Homo sapiens protein tyrosine phosphatase	receptor type S (PTPRS)	transcript variant X5	mRNA;Homo sapiens protein tyrosine phosphatase	receptor type S (PTPRS)	transcript variant 4	mRNA;PREDICTED: Homo sapiens protein tyrosine phosphatase	receptor type S (PTPRS)	transcript variant X11	mRNA;PREDICTED: Homo sapiens protein tyrosine phosphatase	receptor type S (PTPRS)	transcript variant X16	mRNA;PREDICTED: Homo sapiens protein tyrosine phosphatase	receptor type S (PTPRS)	transcript variant X9	mRNA;PREDICTED: Homo sapiens protein tyrosine phosphatase	receptor type S (PTPRS)	transcript variant X14	mRNA;PREDICTED: Homo sapiens protein tyrosine phosphatase	receptor type S (PTPRS)	transcript variant X6	mRNA;PREDICTED: Homo sapiens protein tyrosine phosphatase	receptor type S (PTPRS)	transcript variant X2	mRNA;PREDICTED: Homo sapiens protein tyrosine phosphatase	receptor type S (PTPRS)	transcript variant X17	mRNA;PREDICTED: Homo sapiens protein tyrosine phosphatase	receptor type S (PTPRS)	transcript variant X7	mRNA;PREDICTED: Homo sapiens protein tyrosine phosphatase	receptor type S (PTPRS)	transcript variant X18	mRNA;PREDICTED: Homo sapiens protein tyrosine phosphatase	receptor type S (PTPRS)	transcript variant X13	mRNA;Homo sapiens protein tyrosine phosphatase	receptor type S (PTPRS)	transcript variant 1	mRNA;PREDICTED: Homo sapiens protein tyrosine phosphatase	receptor type S (PTPRS)
63.77;SRPX2;Homo sapiens sushi repeat containing protein	X-linked 2 (SRPX2)	mRNA
63.76;TECR;"PREDICTED: Homo sapiens trans-2	3-enoyl-CoA reductase (TECR)	transcript variant X2	mRNA;Homo sapiens trans-2	3-enoyl-CoA reductase (TECR)	transcript variant 1	mRNA;Homo sapiens trans-2	3-enoyl-CoA reductase (TECR)	transcript variant 4	mRNA;PREDICTED: Homo sapiens trans-2	3-enoyl-CoA reductase (TECR)	transcript variant X1	mRNA"
63.7;UBE2V1;"Homo sapiens ubiquitin conjugating enzyme E2 V1 (UBE2V1)	transcript variant 14	mRNA;Homo sapiens ubiquitin conjugating enzyme E2 V1 (UBE2V1)	transcript variant 18	mRNA;Homo sapiens ubiquitin conjugating enzyme E2 V1 (UBE2V1)	transcript variant 17	mRNA;Homo sapiens ubiquitin conjugating enzyme E2 V1 (UBE2V1)	transcript variant 3	mRNA;Homo sapiens ubiquitin conjugating enzyme E2 V1 (UBE2V1)	transcript variant 16	mRNA;Homo sapiens ubiquitin conjugating enzyme E2 V1 (UBE2V1)	transcript variant 1	mRNA;Homo sapiens ubiquitin conjugating enzyme E2 V1 (UBE2V1)	transcript variant 8	mRNA;Homo sapiens ubiquitin conjugating enzyme E2 V1 (UBE2V1)	transcript variant 9	mRNA;Homo sapiens ubiquitin conjugating enzyme E2 V1 (UBE2V1)	transcript variant 5	mRNA;Homo sapiens ubiquitin conjugating enzyme E2 V1 (UBE2V1)	transcript variant 2	mRNA;Homo sapiens ubiquitin conjugating enzyme E2 V1 (UBE2V1)	transcript variant 4	mRNA;Homo sapiens ubiquitin conjugating enzyme E2 V1 (UBE2V1)	transcript variant 10	mRNA;Homo sapiens ubiquitin conjugating enzyme E2 V1 (UBE2V1)	transcript variant 15	mRNA;Homo sapiens ubiquitin conjugating enzyme E2 V1 (UBE2V1)	transcript variant 6	mRNA;Homo sapiens ubiquitin conjugating enzyme E2 V1 (UBE2V1)	transcript variant 12	mRNA;Homo sapiens ubiquitin conjugating enzyme E2 V1 (UBE2V1)	transcript variant 11	mRNA;Homo sapiens ubiquitin conjugating enzyme E2 V1 (UBE2V1)	transcript variant 7	mRNA"
63.59;HNRNPM;"PREDICTED: Homo sapiens heterogeneous nuclear ribonucleoprotein M (HNRNPM)	transcript variant X15	mRNA;Homo sapiens heterogeneous nuclear ribonucleoprotein M (HNRNPM)	transcript variant 1	mRNA;Homo sapiens heterogeneous nuclear ribonucleoprotein M (HNRNPM)	transcript variant 3	mRNA;PREDICTED: Homo sapiens heterogeneous nuclear ribonucleoprotein M (HNRNPM)	transcript variant X8	mRNA;PREDICTED: Homo sapiens heterogeneous nuclear ribonucleoprotein M (HNRNPM)	transcript variant X9	mRNA;PREDICTED: Homo sapiens heterogeneous nuclear ribonucleoprotein M (HNRNPM)	transcript variant X3	mRNA;PREDICTED: Homo sapiens heterogeneous nuclear ribonucleoprotein M (HNRNPM)	transcript variant X13	mRNA;PREDICTED: Homo sapiens heterogeneous nuclear ribonucleoprotein M (HNRNPM)	transcript variant X7	mRNA;PREDICTED: Homo sapiens heterogeneous nuclear ribonucleoprotein M (HNRNPM)	transcript variant X1	mRNA;PREDICTED: Homo sapiens heterogeneous nuclear ribonucleoprotein M (HNRNPM)	transcript variant X2	mRNA;PREDICTED: Homo sapiens heterogeneous nuclear ribonucleoprotein M (HNRNPM)	transcript variant X14	mRNA;PREDICTED: Homo sapiens heterogeneous nuclear ribonucleoprotein M (HNRNPM)	transcript variant X10	mRNA;PREDICTED: Homo sapiens heterogeneous nuclear ribonucleoprotein M (HNRNPM)	transcript variant X5	mRNA;PREDICTED: Homo sapiens heterogeneous nuclear ribonucleoprotein M (HNRNPM)	transcript variant X12	mRNA;PREDICTED: Homo sapiens heterogeneous nuclear ribonucleoprotein M (HNRNPM)	transcript variant X4	mRNA;Homo sapiens heterogeneous nuclear ribonucleoprotein M (HNRNPM)	transcript variant 2	mRNA;PREDICTED: Homo sapiens heterogeneous nuclear ribonucleoprotein M (HNRNPM)	transcript variant X11	mRNA;PREDICTED: Homo sapiens heterogeneous nuclear ribonucleoprotein M (HNRNPM)	transcript variant X6	mRNA"
63.57;PRMT1;"Homo sapiens protein arginine methyltransferase 1 (PRMT1)	transcript variant 4	mRNA;PREDICTED: Homo sapiens protein arginine methyltransferase 1 (PRMT1)	transcript variant X4	mRNA;PREDICTED: Homo sapiens protein arginine methyltransferase 1 (PRMT1)	transcript variant X2	mRNA;Homo sapiens protein arginine methyltransferase 1 (PRMT1)	transcript variant 1	mRNA;PREDICTED: Homo sapiens protein arginine methyltransferase 1 (PRMT1)	transcript variant X1	mRNA;Homo sapiens protein arginine methyltransferase 1 (PRMT1)	transcript variant 3	mRNA;PREDICTED: Homo sapiens protein arginine methyltransferase 1 (PRMT1)	transcript variant X3	mRNA"
63.55;SLC25A39;"PREDICTED: Homo sapiens solute carrier family 25 member 39 (SLC25A39)	transcript variant X1	mRNA;Homo sapiens solute carrier family 25 member 39 (SLC25A39)	transcript variant 1	mRNA;PREDICTED: Homo sapiens solute carrier family 25 member 39 (SLC25A39)	transcript variant X3	mRNA;PREDICTED: Homo sapiens solute carrier family 25 member 39 (SLC25A39)	transcript variant X4	mRNA;Homo sapiens solute carrier family 25 member 39 (SLC25A39)	transcript variant 4	mRNA;Homo sapiens solute carrier family 25 member 39 (SLC25A39)	transcript variant 3	mRNA;Homo sapiens solute carrier family 25 member 39 (SLC25A39)	transcript variant 2	mRNA;PREDICTED: Homo sapiens solute carrier family 25 member 39 (SLC25A39)	transcript variant X2	mRNA;PREDICTED: Homo sapiens solute carrier family 25 member 39 (SLC25A39)	transcript variant X5	mRNA"
63.52;DRAP1;Homo sapiens DR1 associated protein 1 (DRAP1)	mRNA
63.52;AHCY;"PREDICTED: Homo sapiens adenosylhomocysteinase (AHCY)	transcript variant X4	mRNA;Homo sapiens adenosylhomocysteinase (AHCY)	transcript variant 1	mRNA;PREDICTED: Homo sapiens adenosylhomocysteinase (AHCY)	transcript variant X1	mRNA;Homo sapiens adenosylhomocysteinase (AHCY)	transcript variant 3	mRNA;Homo sapiens adenosylhomocysteinase (AHCY)	transcript variant 5	mRNA;PREDICTED: Homo sapiens adenosylhomocysteinase (AHCY)	transcript variant X6	mRNA;PREDICTED: Homo sapiens adenosylhomocysteinase (AHCY)	transcript variant X8	mRNA;PREDICTED: Homo sapiens adenosylhomocysteinase (AHCY)	transcript variant X7	mRNA;PREDICTED: Homo sapiens adenosylhomocysteinase (AHCY)	transcript variant X3	mRNA;Homo sapiens adenosylhomocysteinase (AHCY)	transcript variant 2	mRNA;Homo sapiens adenosylhomocysteinase (AHCY)	transcript variant 4	mRNA;PREDICTED: Homo sapiens adenosylhomocysteinase (AHCY)	transcript variant X2	mRNA;PREDICTED: Homo sapiens adenosylhomocysteinase (AHCY)	transcript variant X5	mRNA"
63.49;FCGRT;"PREDICTED: Homo sapiens Fc fragment of IgG receptor and transporter (FCGRT)	transcript variant X3	mRNA;PREDICTED: Homo sapiens Fc fragment of IgG receptor and transporter (FCGRT)	transcript variant X1	mRNA;Homo sapiens Fc fragment of IgG receptor and transporter (FCGRT)	transcript variant 1	mRNA;Homo sapiens Fc fragment of IgG receptor and transporter (FCGRT)	transcript variant 2	mRNA"
63.47;EPN1;"PREDICTED: Homo sapiens epsin 1 (EPN1)	transcript variant X6	mRNA;Homo sapiens epsin 1 (EPN1)	transcript variant 2	mRNA;PREDICTED: Homo sapiens epsin 1 (EPN1)	transcript variant X8	mRNA;Homo sapiens epsin 1 (EPN1)	transcript variant 1	mRNA;PREDICTED: Homo sapiens epsin 1 (EPN1)	transcript variant X5	mRNA;Homo sapiens epsin 1 (EPN1)	transcript variant 3	mRNA;PREDICTED: Homo sapiens epsin 1 (EPN1)	transcript variant X2	mRNA;PREDICTED: Homo sapiens epsin 1 (EPN1)	transcript variant X4	mRNA;PREDICTED: Homo sapiens epsin 1 (EPN1)	transcript variant X7	mRNA;PREDICTED: Homo sapiens epsin 1 (EPN1)	transcript variant X1	mRNA;PREDICTED: Homo sapiens epsin 1 (EPN1)	transcript variant X3	mRNA"
63.44;PRPF8;Homo sapiens pre-mRNA processing factor 8 (PRPF8)	mRNA
63.43;LTBP3;"Homo sapiens latent transforming growth factor beta binding protein 3 (LTBP3)	transcript variant 3	mRNA;PREDICTED: Homo sapiens latent transforming growth factor beta binding protein 3 (LTBP3)	transcript variant X2	mRNA;Homo sapiens latent transforming growth factor beta binding protein 3 (LTBP3)	transcript variant 2	mRNA;PREDICTED: Homo sapiens latent transforming growth factor beta binding protein 3 (LTBP3)	transcript variant X5	mRNA;Homo sapiens latent transforming growth factor beta binding protein 3 (LTBP3)	transcript variant 1	mRNA;PREDICTED: Homo sapiens latent transforming growth factor beta binding protein 3 (LTBP3)	transcript variant X1	mRNA"
63.43;MDH2;"Homo sapiens malate dehydrogenase 2 (MDH2)	transcript variant 2	mRNA;Homo sapiens malate dehydrogenase 2 (MDH2)	transcript variant 1	mRNA;Homo sapiens malate dehydrogenase 2 (MDH2)	transcript variant 3	mRNA"
63.43;MDH1;"Homo sapiens malate dehydrogenase 1 (MDH1)	transcript variant 3	mRNA;Homo sapiens malate dehydrogenase 1 (MDH1)	transcript variant 2	mRNA;Homo sapiens malate dehydrogenase 1 (MDH1)	transcript variant 1	mRNA"
63.32;NSG2;Homo sapiens neuronal vesicle trafficking associated 2 (NSG2)	mRNA
63.25;APCDD1;"PREDICTED: Homo sapiens adenomatosis polyposis coli down-regulated 1 (APCDD1)	transcript variant X1	mRNA;Homo sapiens APC down-regulated 1 (APCDD1)	mRNA"
63.23;PCNP;"Homo sapiens PEST proteolytic signal containing nuclear protein (PCNP)	transcript variant 3	mRNA;PREDICTED: Homo sapiens PEST proteolytic signal containing nuclear protein (PCNP)	transcript variant X1	mRNA;Homo sapiens PEST proteolytic signal containing nuclear protein (PCNP)	transcript variant 2	mRNA;Homo sapiens PEST proteolytic signal containing nuclear protein (PCNP)	transcript variant 4	mRNA;Homo sapiens PEST proteolytic signal containing nuclear protein (PCNP)	transcript variant 5	mRNA;Homo sapiens PEST proteolytic signal containing nuclear protein (PCNP)	transcript variant 7	mRNA;Homo sapiens PEST proteolytic signal containing nuclear protein (PCNP)	transcript variant 6	mRNA;Homo sapiens PEST proteolytic signal containing nuclear protein (PCNP)	transcript variant 1	mRNA"
63.15;TBCB;"Homo sapiens tubulin folding cofactor B (TBCB)	transcript variant 1	mRNA;Homo sapiens tubulin folding cofactor B (TBCB)	transcript variant 2	mRNA"
63.11;LDHA;"Homo sapiens lactate dehydrogenase A (LDHA)	transcript variant 1	mRNA;Homo sapiens lactate dehydrogenase A (LDHA)	transcript variant 3	mRNA;Homo sapiens lactate dehydrogenase A (LDHA)	transcript variant 2	mRNA;Homo sapiens lactate dehydrogenase A (LDHA)	transcript variant 4	mRNA;Homo sapiens lactate dehydrogenase A (LDHA)	transcript variant 5	mRNA"
63.11;COX6C;"PREDICTED: Homo sapiens cytochrome c oxidase subunit 6C (COX6C)	transcript variant X1	mRNA;Homo sapiens cytochrome c oxidase subunit 6C (COX6C)	mRNA"
63.1;TMEM119;"PREDICTED: Homo sapiens transmembrane protein 119 (TMEM119)	transcript variant X1	mRNA;Homo sapiens transmembrane protein 119 (TMEM119)	mRNA"
63.09;CYR61;Homo sapiens cysteine rich angiogenic inducer 61 (CYR61)	mRNA
63.05;PHPT1;"Homo sapiens phosphohistidine phosphatase 1 (PHPT1)	transcript variant 3	mRNA;Homo sapiens phosphohistidine phosphatase 1 (PHPT1)	transcript variant 5	mRNA;Homo sapiens phosphohistidine phosphatase 1 (PHPT1)	transcript variant 2	mRNA;Homo sapiens phosphohistidine phosphatase 1 (PHPT1)	transcript variant 4	mRNA"
63.01;DDAH2;"Homo sapiens dimethylarginine dimethylaminohydrolase 2 (DDAH2)	transcript variant 2	mRNA;PREDICTED: Homo sapiens dimethylarginine dimethylaminohydrolase 2 (DDAH2)	transcript variant X1	mRNA;Homo sapiens dimethylarginine dimethylaminohydrolase 2 (DDAH2)	transcript variant 3	mRNA;Homo sapiens dimethylarginine dimethylaminohydrolase 2 (DDAH2)	transcript variant 1	mRNA"
63.01;SIGMAR1;"Homo sapiens sigma non-opioid intracellular receptor 1 (SIGMAR1)	transcript variant 1	mRNA;Homo sapiens sigma non-opioid intracellular receptor 1 (SIGMAR1)	transcript variant 10	mRNA;Homo sapiens sigma non-opioid intracellular receptor 1 (SIGMAR1)	transcript variant 9	mRNA;Homo sapiens sigma non-opioid intracellular receptor 1 (SIGMAR1)	transcript variant 2	mRNA;Homo sapiens sigma non-opioid intracellular receptor 1 (SIGMAR1)	transcript variant 7	mRNA;Homo sapiens sigma non-opioid intracellular receptor 1 (SIGMAR1)	transcript variant 8	mRNA;Homo sapiens sigma non-opioid intracellular receptor 1 (SIGMAR1)	transcript variant 6	mRNA"
62.94;UXT;"Homo sapiens ubiquitously expressed prefoldin like chaperone (UXT)	transcript variant 1	mRNA;Homo sapiens ubiquitously expressed prefoldin like chaperone (UXT)	transcript variant 2	mRNA"
62.93;ATP6V1G1;Homo sapiens ATPase H+ transporting V1 subunit G1 (ATP6V1G1)	mRNA
62.9;AHSA1;"Homo sapiens activator of HSP90 ATPase activity 1 (AHSA1)	transcript variant 2	mRNA;Homo sapiens activator of HSP90 ATPase activity 1 (AHSA1)	transcript variant 1	mRNA"
62.88;INA;Homo sapiens internexin neuronal intermediate filament protein alpha (INA)	mRNA
62.86;MYLPF;"Homo sapiens myosin light chain	phosphorylatable	fast skeletal muscle (MYLPF)	transcript variant 3	mRNA;Homo sapiens myosin light chain	phosphorylatable	fast skeletal muscle (MYLPF)	transcript variant 2	mRNA;Homo sapiens myosin light chain	phosphorylatable	fast skeletal muscle (MYLPF)	transcript variant 1	mRNA"
62.86;PMEPA1;"Homo sapiens prostate transmembrane protein	androgen induced 1 (PMEPA1)	transcript variant 5	mRNA;Homo sapiens prostate transmembrane protein	androgen induced 1 (PMEPA1)	transcript variant 4	mRNA;Homo sapiens prostate transmembrane protein	androgen induced 1 (PMEPA1)	transcript variant 2	mRNA;Homo sapiens prostate transmembrane protein	androgen induced 1 (PMEPA1)	transcript variant 1	mRNA;Homo sapiens prostate transmembrane protein	androgen induced 1 (PMEPA1)	transcript variant 3	mRNA"
62.82;HNRNPAB;"Homo sapiens heterogeneous nuclear ribonucleoprotein A/B (HNRNPAB)	transcript variant 2	mRNA;Homo sapiens heterogeneous nuclear ribonucleoprotein A/B (HNRNPAB)	transcript variant 1	mRNA"
62.76;NDN;Homo sapiens necdin	MAGE family member (NDN)	mRNA
62.67;SEM1;Homo sapiens SEM1	26S proteasome complex subunit (SEM1)	transcript variant 5	mRNA
62.66;ACO2;"Homo sapiens aconitase 2 (ACO2)	mRNA;PREDICTED: Homo sapiens aconitase 2 (ACO2)	transcript variant X1	mRNA"
62.64;ZYX;"PREDICTED: Homo sapiens zyxin (ZYX)	transcript variant X1	mRNA;PREDICTED: Homo sapiens zyxin (ZYX)	transcript variant X2	mRNA;Homo sapiens zyxin (ZYX)	transcript variant 1	mRNA;Homo sapiens zyxin (ZYX)	transcript variant 2	mRNA"
62.63;RAB1B;"Homo sapiens RAB1B	member RAS oncogene family (RAB1B)	mRNA;PREDICTED: Homo sapiens RAB1B	member RAS oncogene family (RAB1B)	transcript variant X1	mRNA"
62.61;TPP1;Homo sapiens tripeptidyl peptidase 1 (TPP1)	mRNA
62.51;NUDC;"PREDICTED: Homo sapiens nudC nuclear distribution protein (NUDC)	transcript variant X2	mRNA;PREDICTED: Homo sapiens nudC nuclear distribution protein (NUDC)	transcript variant X3	mRNA;PREDICTED: Homo sapiens nudC nuclear distribution protein (NUDC)	transcript variant X1	mRNA;PREDICTED: Homo sapiens nudC nuclear distribution protein (NUDC)	transcript variant X5	mRNA;PREDICTED: Homo sapiens nudC nuclear distribution protein (NUDC)	transcript variant X4	mRNA;Homo sapiens nuclear distribution C	dynein complex regulator (NUDC)	mRNA"
62.34;PIGY;Homo sapiens phosphatidylinositol glycan anchor biosynthesis class Y (PIGY)	mRNA
62.28;ATP6AP2;Homo sapiens ATPase H+ transporting accessory protein 2 (ATP6AP2)	mRNA
62.23;SEC22B;"PREDICTED: Homo sapiens SEC22 homolog B	vesicle trafficking protein (gene/pseudogene) (SEC22B)	transcript variant X2	mRNA;PREDICTED: Homo sapiens SEC22 homolog B	vesicle trafficking protein (gene/pseudogene) (SEC22B)	transcript variant X1	mRNA;Homo sapiens SEC22 homolog B	vesicle trafficking protein (gene/pseudogene) (SEC22B)	mRNA"
62.22;TRMT112;"Homo sapiens tRNA methyltransferase subunit 11-2 (TRMT112)	transcript variant 2	mRNA;Homo sapiens tRNA methyltransferase subunit 11-2 (TRMT112)	transcript variant 3	mRNA;Homo sapiens tRNA methyltransferase subunit 11-2 (TRMT112)	transcript variant 1	mRNA"
62.15;LITAF;"Homo sapiens lipopolysaccharide induced TNF factor (LITAF)	transcript variant 3	mRNA;PREDICTED: Homo sapiens lipopolysaccharide induced TNF factor (LITAF)	transcript variant X5	mRNA;PREDICTED: Homo sapiens lipopolysaccharide induced TNF factor (LITAF)	transcript variant X6	mRNA;PREDICTED: Homo sapiens lipopolysaccharide induced TNF factor (LITAF)	transcript variant X3	mRNA;Homo sapiens lipopolysaccharide induced TNF factor (LITAF)	transcript variant 2	mRNA;Homo sapiens lipopolysaccharide induced TNF factor (LITAF)	transcript variant 1	mRNA;PREDICTED: Homo sapiens lipopolysaccharide induced TNF factor (LITAF)	transcript variant X1	mRNA;PREDICTED: Homo sapiens lipopolysaccharide induced TNF factor (LITAF)	transcript variant X4	mRNA;PREDICTED: Homo sapiens lipopolysaccharide induced TNF factor (LITAF)	transcript variant X2	mRNA"
62.1;KIF1A;"PREDICTED: Homo sapiens kinesin family member 1A (KIF1A)	transcript variant X14	mRNA;PREDICTED: Homo sapiens kinesin family member 1A (KIF1A)	transcript variant X3	mRNA;Homo sapiens kinesin family member 1A (KIF1A)	transcript variant 2	mRNA;PREDICTED: Homo sapiens kinesin family member 1A (KIF1A)	transcript variant X11	mRNA;PREDICTED: Homo sapiens kinesin family member 1A (KIF1A)	transcript variant X17	mRNA;PREDICTED: Homo sapiens kinesin family member 1A (KIF1A)	transcript variant X5	mRNA;PREDICTED: Homo sapiens kinesin family member 1A (KIF1A)	transcript variant X7	mRNA;PREDICTED: Homo sapiens kinesin family member 1A (KIF1A)	transcript variant X4	mRNA;PREDICTED: Homo sapiens kinesin family member 1A (KIF1A)	transcript variant X6	mRNA;Homo sapiens kinesin family member 1A (KIF1A)	transcript variant 1	mRNA;PREDICTED: Homo sapiens kinesin family member 1A (KIF1A)	transcript variant X12	mRNA;PREDICTED: Homo sapiens kinesin family member 1A (KIF1A)	transcript variant X8	mRNA;PREDICTED: Homo sapiens kinesin family member 1A (KIF1A)	transcript variant X2	mRNA;PREDICTED: Homo sapiens kinesin family member 1A (KIF1A)	transcript variant X18	mRNA;PREDICTED: Homo sapiens kinesin family member 1A (KIF1A)	transcript variant X1	mRNA;PREDICTED: Homo sapiens kinesin family member 1A (KIF1A)	transcript variant X10	mRNA;PREDICTED: Homo sapiens kinesin family member 1A (KIF1A)	transcript variant X15	mRNA;PREDICTED: Homo sapiens kinesin family member 1A (KIF1A)	transcript variant X13	mRNA;PREDICTED: Homo sapiens kinesin family member 1A (KIF1A)	transcript variant X9	mRNA;PREDICTED: Homo sapiens kinesin family member 1A (KIF1A)	transcript variant X16	mRNA;Homo sapiens kinesin family member 1A (KIF1A)	transcript variant 3	mRNA"
61.96;OAZ2;"Homo sapiens ornithine decarboxylase antizyme 2 (OAZ2)	transcript variant 1	mRNA;Homo sapiens ornithine decarboxylase antizyme 2 (OAZ2)	transcript variant 2	mRNA"
61.88;BTBD2;"Homo sapiens BTB domain containing 2 (BTBD2)	mRNA;PREDICTED: Homo sapiens BTB domain containing 2 (BTBD2)	transcript variant X1	mRNA;PREDICTED: Homo sapiens BTB domain containing 2 (BTBD2)	transcript variant X2	mRNA"
61.84;PNMA1;Homo sapiens paraneoplastic Ma antigen 1 (PNMA1)	mRNA
61.75;PHGDH;"PREDICTED: Homo sapiens phosphoglycerate dehydrogenase (PHGDH)	transcript variant X3	mRNA;PREDICTED: Homo sapiens phosphoglycerate dehydrogenase (PHGDH)	transcript variant X4	mRNA;PREDICTED: Homo sapiens phosphoglycerate dehydrogenase (PHGDH)	transcript variant X2	mRNA;Homo sapiens phosphoglycerate dehydrogenase (PHGDH)	mRNA;PREDICTED: Homo sapiens phosphoglycerate dehydrogenase (PHGDH)	transcript variant X1	mRNA"
61.75;NME1;"Homo sapiens NME/NM23 nucleoside diphosphate kinase 1 (NME1)	transcript variant 1	mRNA;Homo sapiens NME/NM23 nucleoside diphosphate kinase 1 (NME1)	transcript variant 2	mRNA"
61.7;VKORC1;"Homo sapiens vitamin K epoxide reductase complex subunit 1 (VKORC1)	transcript variant 3	mRNA;Homo sapiens vitamin K epoxide reductase complex subunit 1 (VKORC1)	transcript variant 1	mRNA;Homo sapiens vitamin K epoxide reductase complex subunit 1 (VKORC1)	transcript variant 2	mRNA"
61.68;RNPS1;"PREDICTED: Homo sapiens RNA binding protein with serine rich domain 1 (RNPS1)	transcript variant X2	mRNA;Homo sapiens RNA binding protein with serine rich domain 1 (RNPS1)	transcript variant 2	mRNA;Homo sapiens RNA binding protein with serine rich domain 1 (RNPS1)	transcript variant 3	mRNA;Homo sapiens RNA binding protein with serine rich domain 1 (RNPS1)	transcript variant 5	mRNA;Homo sapiens RNA binding protein with serine rich domain 1 (RNPS1)	transcript variant 4	mRNA;PREDICTED: Homo sapiens RNA binding protein with serine rich domain 1 (RNPS1)	transcript variant X1	mRNA;Homo sapiens RNA binding protein with serine rich domain 1 (RNPS1)	transcript variant 1	mRNA;PREDICTED: Homo sapiens RNA binding protein with serine rich domain 1 (RNPS1)	transcript variant X3	mRNA"
61.63;GRHPR;"PREDICTED: Homo sapiens glyoxylate reductase/hydroxypyruvate reductase (GRHPR)	transcript variant X2	mRNA;PREDICTED: Homo sapiens glyoxylate reductase/hydroxypyruvate reductase (GRHPR)	transcript variant X6	mRNA;PREDICTED: Homo sapiens glyoxylate reductase/hydroxypyruvate reductase (GRHPR)	transcript variant X4	mRNA;PREDICTED: Homo sapiens glyoxylate reductase/hydroxypyruvate reductase (GRHPR)	transcript variant X5	mRNA;PREDICTED: Homo sapiens glyoxylate reductase/hydroxypyruvate reductase (GRHPR)	transcript variant X3	mRNA;Homo sapiens glyoxylate and hydroxypyruvate reductase (GRHPR)	mRNA;PREDICTED: Homo sapiens glyoxylate reductase/hydroxypyruvate reductase (GRHPR)	transcript variant X1	mRNA"
61.51;MAP2;"PREDICTED: Homo sapiens microtubule associated protein 2 (MAP2)	transcript variant X35	mRNA;PREDICTED: Homo sapiens microtubule associated protein 2 (MAP2)	transcript variant X26	mRNA;PREDICTED: Homo sapiens microtubule associated protein 2 (MAP2)	transcript variant X6	mRNA;PREDICTED: Homo sapiens microtubule associated protein 2 (MAP2)	transcript variant X34	mRNA;PREDICTED: Homo sapiens microtubule associated protein 2 (MAP2)	transcript variant X24	mRNA;PREDICTED: Homo sapiens microtubule associated protein 2 (MAP2)	transcript variant X19	mRNA;PREDICTED: Homo sapiens microtubule associated protein 2 (MAP2)	transcript variant X38	mRNA;PREDICTED: Homo sapiens microtubule associated protein 2 (MAP2)	transcript variant X40	mRNA;PREDICTED: Homo sapiens microtubule associated protein 2 (MAP2)	transcript variant X30	mRNA;PREDICTED: Homo sapiens microtubule associated protein 2 (MAP2)	transcript variant X37	mRNA;PREDICTED: Homo sapiens microtubule associated protein 2 (MAP2)	transcript variant X43	mRNA;PREDICTED: Homo sapiens microtubule associated protein 2 (MAP2)	transcript variant X31	mRNA;Homo sapiens microtubule associated protein 2 (MAP2)	transcript variant 4	mRNA;Homo sapiens microtubule associated protein 2 (MAP2)	transcript variant 2	mRNA;PREDICTED: Homo sapiens microtubule associated protein 2 (MAP2)	transcript variant X18	mRNA;PREDICTED: Homo sapiens microtubule associated protein 2 (MAP2)	transcript variant X39	mRNA;Homo sapiens microtubule associated protein 2 (MAP2)	transcript variant 5	mRNA;PREDICTED: Homo sapiens microtubule associated protein 2 (MAP2)	transcript variant X3	mRNA;PREDICTED: Homo sapiens microtubule associated protein 2 (MAP2)	transcript variant X20	mRNA;PREDICTED: Homo sapiens microtubule associated protein 2 (MAP2)	transcript variant X14	mRNA;PREDICTED: Homo sapiens microtubule associated protein 2 (MAP2)	transcript variant X9	mRNA;Homo sapiens microtubule associated protein 2 (MAP2)	transcript variant 1	mRNA;PREDICTED: Homo sapiens microtubule associated protein 2 (MAP2)	transcript variant X17	mRNA;PREDICTED: Homo sapiens microtubule associated protein 2 (MAP2)	transcript variant X42	mRNA;PREDICTED: Homo sapiens microtubule associated protein 2 (MAP2)	transcript variant X5
61.42;THY1;"Homo sapiens Thy-1 cell surface antigen (THY1)	transcript variant 3	mRNA;Homo sapiens Thy-1 cell surface antigen (THY1)	transcript variant 1	mRNA;Homo sapiens Thy-1 cell surface antigen (THY1)	transcript variant 2	mRNA"
61.42;SUMO3;"Homo sapiens small ubiquitin-like modifier 3 (SUMO3)	transcript variant 2	mRNA;Homo sapiens small ubiquitin-like modifier 3 (SUMO3)	transcript variant 1	mRNA"
61.37;TKT;"PREDICTED: Homo sapiens transketolase (TKT)	transcript variant X2	mRNA;Homo sapiens transketolase (TKT)	transcript variant 2	mRNA;PREDICTED: Homo sapiens transketolase (TKT)	transcript variant X1	mRNA;Homo sapiens transketolase (TKT)	transcript variant 1	mRNA;Homo sapiens transketolase (TKT)	transcript variant 3	mRNA"
61.33;FAM3C;"PREDICTED: Homo sapiens family with sequence similarity 3 member C (FAM3C)	transcript variant X2	mRNA;PREDICTED: Homo sapiens family with sequence similarity 3 member C (FAM3C)	transcript variant X1	mRNA;Homo sapiens family with sequence similarity 3 member C (FAM3C)	transcript variant 1	mRNA;Homo sapiens family with sequence similarity 3 member C (FAM3C)	transcript variant 2	mRNA"
61.3;QKI;"PREDICTED: Homo sapiens QKI	KH domain containing	RNA binding (QKI)	transcript variant X2	mRNA;PREDICTED: Homo sapiens QKI	KH domain containing	RNA binding (QKI)	transcript variant X10	mRNA;PREDICTED: Homo sapiens QKI	KH domain containing	RNA binding (QKI)	transcript variant X1	mRNA;Homo sapiens QKI	KH domain containing RNA binding (QKI)	transcript variant 1	mRNA;PREDICTED: Homo sapiens QKI	KH domain containing	RNA binding (QKI)	transcript variant X6	mRNA;Homo sapiens QKI	KH domain containing RNA binding (QKI)	transcript variant 2	mRNA;Homo sapiens QKI	KH domain containing RNA binding (QKI)	transcript variant 4	mRNA;PREDICTED: Homo sapiens QKI	KH domain containing	RNA binding (QKI)	transcript variant X8	mRNA;PREDICTED: Homo sapiens QKI	KH domain containing	RNA binding (QKI)	transcript variant X11	mRNA;PREDICTED: Homo sapiens QKI	KH domain containing	RNA binding (QKI)	transcript variant X9	mRNA;Homo sapiens QKI	KH domain containing RNA binding (QKI)	transcript variant 5	mRNA;Homo sapiens QKI	KH domain containing RNA binding (QKI)	transcript variant 3	mRNA"
61.23;ACTN4;"PREDICTED: Homo sapiens actinin alpha 4 (ACTN4)	transcript variant X3	mRNA;PREDICTED: Homo sapiens actinin alpha 4 (ACTN4)	transcript variant X2	mRNA;Homo sapiens actinin alpha 4 (ACTN4)	transcript variant 1	mRNA;Homo sapiens actinin alpha 4 (ACTN4)	transcript variant 2	mRNA;PREDICTED: Homo sapiens actinin alpha 4 (ACTN4)	transcript variant X1	mRNA"
61.22;RBM4;"Homo sapiens RNA binding motif protein 4 (RBM4)	transcript variant 2	mRNA;Homo sapiens RNA binding motif protein 4 (RBM4)	transcript variant 1	mRNA;Homo sapiens RNA binding motif protein 4 (RBM4)	transcript variant 3	mRNA"
61.22;TM9SF2;Homo sapiens transmembrane 9 superfamily member 2 (TM9SF2)	mRNA
61.09;PSMA6;"Homo sapiens proteasome subunit alpha 6 (PSMA6)	transcript variant 2	mRNA;Homo sapiens proteasome subunit alpha 6 (PSMA6)	transcript variant 1	mRNA;Homo sapiens proteasome subunit alpha 6 (PSMA6)	transcript variant 3	mRNA;PREDICTED: Homo sapiens proteasome subunit alpha 6 (PSMA6)	transcript variant X1	mRNA;Homo sapiens proteasome subunit alpha 6 (PSMA6)	transcript variant 4	mRNA"
61.03;NES;Homo sapiens nestin (NES)	mRNA
60.98;APMAP;"PREDICTED: Homo sapiens adipocyte plasma membrane associated protein (APMAP)	transcript variant X1	mRNA;Homo sapiens adipocyte plasma membrane associated protein (APMAP)	mRNA"
60.91;RANBP1;"Homo sapiens RAN binding protein 1 (RANBP1)	transcript variant 2	mRNA;PREDICTED: Homo sapiens RAN binding protein 1 (RANBP1)	transcript variant X6	mRNA;PREDICTED: Homo sapiens RAN binding protein 1 (RANBP1)	transcript variant X5	mRNA;PREDICTED: Homo sapiens RAN binding protein 1 (RANBP1)	transcript variant X1	mRNA;PREDICTED: Homo sapiens RAN binding protein 1 (RANBP1)	transcript variant X3	mRNA;PREDICTED: Homo sapiens RAN binding protein 1 (RANBP1)	transcript variant X4	mRNA;Homo sapiens RAN binding protein 1 (RANBP1)	transcript variant 3	mRNA;Homo sapiens RAN binding protein 1 (RANBP1)	transcript variant 4	mRNA;PREDICTED: Homo sapiens RAN binding protein 1 (RANBP1)	transcript variant X2	mRNA;Homo sapiens RAN binding protein 1 (RANBP1)	transcript variant 1	mRNA"
60.89;LAMTOR5;Homo sapiens late endosomal/lysosomal adaptor	MAPK and MTOR activator 5 (LAMTOR5)	mRNA
60.81;NCKAP1;"PREDICTED: Homo sapiens NCK associated protein 1 (NCKAP1)	transcript variant X2	mRNA;PREDICTED: Homo sapiens NCK associated protein 1 (NCKAP1)	transcript variant X1	mRNA;Homo sapiens NCK associated protein 1 (NCKAP1)	transcript variant 2	mRNA;Homo sapiens NCK associated protein 1 (NCKAP1)	transcript variant 1	mRNA"
60.78;HSPH1;"PREDICTED: Homo sapiens heat shock protein family H (Hsp110) member 1 (HSPH1)	transcript variant X4	mRNA;Homo sapiens heat shock protein family H (Hsp110) member 1 (HSPH1)	transcript variant 1	mRNA;Homo sapiens heat shock protein family H (Hsp110) member 1 (HSPH1)	transcript variant 3	mRNA;PREDICTED: Homo sapiens heat shock protein family H (Hsp110) member 1 (HSPH1)	transcript variant X2	mRNA;PREDICTED: Homo sapiens heat shock protein family H (Hsp110) member 1 (HSPH1)	transcript variant X7	mRNA;PREDICTED: Homo sapiens heat shock protein family H (Hsp110) member 1 (HSPH1)	transcript variant X6	mRNA;PREDICTED: Homo sapiens heat shock protein family H (Hsp110) member 1 (HSPH1)	transcript variant X5	mRNA;PREDICTED: Homo sapiens heat shock protein family H (Hsp110) member 1 (HSPH1)	transcript variant X1	mRNA;Homo sapiens heat shock protein family H (Hsp110) member 1 (HSPH1)	transcript variant 4	mRNA;PREDICTED: Homo sapiens heat shock protein family H (Hsp110) member 1 (HSPH1)	transcript variant X3	mRNA;Homo sapiens heat shock protein family H (Hsp110) member 1 (HSPH1)	transcript variant 2	mRNA"
60.6;CCPG1;"Homo sapiens cell cycle progression 1 (CCPG1)	transcript variant 1	mRNA;Homo sapiens cell cycle progression 1 (CCPG1)	transcript variant 4	mRNA;Homo sapiens cell cycle progression 1 (CCPG1)	transcript variant 2	mRNA;Homo sapiens cell cycle progression 1 (CCPG1)	transcript variant 3	mRNA"
60.59;SBDS;Homo sapiens SBDS ribosome assembly guanine nucleotide exchange factor (SBDS)	mRNA
60.49;NDUFB5;"Homo sapiens NADH:ubiquinone oxidoreductase subunit B5 (NDUFB5)	transcript variant 1	mRNA;Homo sapiens NADH:ubiquinone oxidoreductase subunit B5 (NDUFB5)	transcript variant 3	mRNA;Homo sapiens NADH:ubiquinone oxidoreductase subunit B5 (NDUFB5)	transcript variant 2	mRNA"
60.46;MAT2A;Homo sapiens methionine adenosyltransferase 2A (MAT2A)	mRNA
60.42;SAT2;"PREDICTED: Homo sapiens spermidine/spermine N1-acetyltransferase family member 2 (SAT2)	transcript variant X1	mRNA;Homo sapiens spermidine/spermine N1-acetyltransferase family member 2 (SAT2)	transcript variant 4	mRNA;Homo sapiens spermidine/spermine N1-acetyltransferase family member 2 (SAT2)	transcript variant 1	mRNA;PREDICTED: Homo sapiens spermidine/spermine N1-acetyltransferase family member 2 (SAT2)	transcript variant X2	mRNA;Homo sapiens spermidine/spermine N1-acetyltransferase family member 2 (SAT2)	transcript variant 3	mRNA;Homo sapiens spermidine/spermine N1-acetyltransferase family member 2 (SAT2)	transcript variant 2	mRNA"
60.3;HDAC2;"PREDICTED: Homo sapiens histone deacetylase 2 (HDAC2)	transcript variant X1	mRNA;PREDICTED: Homo sapiens histone deacetylase 2 (HDAC2)	transcript variant X2	mRNA;Homo sapiens histone deacetylase 2 (HDAC2)	transcript variant 1	mRNA"
60.27;SOX9;Homo sapiens SRY-box 9 (SOX9)	mRNA
60.26;HACD3;"Homo sapiens 3-hydroxyacyl-CoA dehydratase 3 (HACD3)	mRNA;PREDICTED: Homo sapiens 3-hydroxyacyl-CoA dehydratase 3 (HACD3)	transcript variant X1	mRNA"
60.23;DDR2;"PREDICTED: Homo sapiens discoidin domain receptor tyrosine kinase 2 (DDR2)	transcript variant X3	mRNA;PREDICTED: Homo sapiens discoidin domain receptor tyrosine kinase 2 (DDR2)	transcript variant X2	mRNA;PREDICTED: Homo sapiens discoidin domain receptor tyrosine kinase 2 (DDR2)	transcript variant X4	mRNA;Homo sapiens discoidin domain receptor tyrosine kinase 2 (DDR2)	transcript variant 2	mRNA;PREDICTED: Homo sapiens discoidin domain receptor tyrosine kinase 2 (DDR2)	transcript variant X1	mRNA;Homo sapiens discoidin domain receptor tyrosine kinase 2 (DDR2)	transcript variant 1	mRNA"
60.12;MAGEH1;Homo sapiens MAGE family member H1 (MAGEH1)	mRNA
60.07;PSMA4;"Homo sapiens proteasome subunit alpha 4 (PSMA4)	transcript variant 1	mRNA;Homo sapiens proteasome subunit alpha 4 (PSMA4)	transcript variant 2	mRNA;Homo sapiens proteasome subunit alpha 4 (PSMA4)	transcript variant 3	mRNA"
60.05;COL14A1;"PREDICTED: Homo sapiens collagen type XIV alpha 1 (COL14A1)	transcript variant X1	mRNA;PREDICTED: Homo sapiens collagen type XIV alpha 1 (COL14A1)	transcript variant X3	mRNA;Homo sapiens collagen type XIV alpha 1 chain (COL14A1)	mRNA;PREDICTED: Homo sapiens collagen type XIV alpha 1 (COL14A1)	transcript variant X2	mRNA"
60.04;NT5DC2;"PREDICTED: Homo sapiens 5'-nucleotidase domain containing 2 (NT5DC2)	transcript variant X2	mRNA;Homo sapiens 5'-nucleotidase domain containing 2 (NT5DC2)	transcript variant 1	mRNA;PREDICTED: Homo sapiens 5'-nucleotidase domain containing 2 (NT5DC2)	transcript variant X3	mRNA;PREDICTED: Homo sapiens 5'-nucleotidase domain containing 2 (NT5DC2)	transcript variant X1	mRNA;Homo sapiens 5'-nucleotidase domain containing 2 (NT5DC2)	transcript variant 2	mRNA"
60.04;MYL12A;"Homo sapiens myosin light chain 12A (MYL12A)	transcript variant 4	mRNA;Homo sapiens myosin light chain 12A (MYL12A)	transcript variant 3	mRNA;Homo sapiens myosin light chain 12A (MYL12A)	transcript variant 2	mRNA;Homo sapiens myosin light chain 12A (MYL12A)	transcript variant 1	mRNA"
60.02;PABPC4;"Homo sapiens poly(A) binding protein cytoplasmic 4 (PABPC4)	transcript variant 1	mRNA;Homo sapiens poly(A) binding protein cytoplasmic 4 (PABPC4)	transcript variant 2	mRNA;Homo sapiens poly(A) binding protein cytoplasmic 4 (PABPC4)	transcript variant 3	mRNA"
60;DCX;"PREDICTED: Homo sapiens doublecortin (DCX)	transcript variant X2	mRNA;PREDICTED: Homo sapiens doublecortin (DCX)	transcript variant X1	mRNA;Homo sapiens doublecortin (DCX)	transcript variant 5	mRNA;Homo sapiens doublecortin (DCX)	transcript variant 4	mRNA;PREDICTED: Homo sapiens doublecortin (DCX)	transcript variant X3	mRNA;Homo sapiens doublecortin (DCX)	transcript variant 2	mRNA;Homo sapiens doublecortin (DCX)	transcript variant 3	mRNA;PREDICTED: Homo sapiens doublecortin (DCX)	transcript variant X4	mRNA;Homo sapiens doublecortin (DCX)	transcript variant 1	mRNA"
59.98;RRAGA;Homo sapiens Ras related GTP binding A (RRAGA)	mRNA
59.79;RSL24D1;Homo sapiens ribosomal L24 domain containing 1 (RSL24D1)	mRNA
59.72;VCP;Homo sapiens valosin containing protein (VCP)	mRNA
59.68;CRTAP;Homo sapiens cartilage associated protein (CRTAP)	mRNA
59.55;POLR2J;"PREDICTED: Homo sapiens polymerase (RNA) II subunit J (POLR2J)	transcript variant X2	mRNA;PREDICTED: Homo sapiens polymerase (RNA) II subunit J (POLR2J)	transcript variant X1	mRNA;Homo sapiens RNA polymerase II subunit J (POLR2J)	mRNA"
59.5;CSNK1A1;"Homo sapiens casein kinase 1 alpha 1 (CSNK1A1)	transcript variant 3	mRNA;Homo sapiens casein kinase 1 alpha 1 (CSNK1A1)	transcript variant 4	mRNA;Homo sapiens casein kinase 1 alpha 1 (CSNK1A1)	transcript variant 2	mRNA;Homo sapiens casein kinase 1 alpha 1 (CSNK1A1)	transcript variant 1	mRNA"
59.42;CLIP3;"Homo sapiens CAP-Gly domain containing linker protein 3 (CLIP3)	transcript variant 1	mRNA;Homo sapiens CAP-Gly domain containing linker protein 3 (CLIP3)	transcript variant 2	mRNA"
59.32;COPS6;Homo sapiens COP9 signalosome subunit 6 (COPS6)	mRNA
59.31;MXRA7;"PREDICTED: Homo sapiens matrix remodeling associated 7 (MXRA7)	transcript variant X2	mRNA;PREDICTED: Homo sapiens matrix remodeling associated 7 (MXRA7)	transcript variant X4	mRNA;PREDICTED: Homo sapiens matrix remodeling associated 7 (MXRA7)	transcript variant X3	mRNA;PREDICTED: Homo sapiens matrix remodeling associated 7 (MXRA7)	transcript variant X1	mRNA;Homo sapiens matrix remodeling associated 7 (MXRA7)	transcript variant 2	mRNA;Homo sapiens matrix remodeling associated 7 (MXRA7)	transcript variant 1	mRNA;Homo sapiens matrix remodeling associated 7 (MXRA7)	transcript variant 3	mRNA"
59.25;SRPX;"PREDICTED: Homo sapiens sushi repeat containing protein	X-linked (SRPX)	transcript variant X1	mRNA;Homo sapiens sushi repeat containing protein	X-linked (SRPX)	transcript variant 3	mRNA;Homo sapiens sushi repeat containing protein	X-linked (SRPX)	transcript variant 2	mRNA;Homo sapiens sushi repeat containing protein	X-linked (SRPX)	transcript variant 1	mRNA;Homo sapiens sushi repeat containing protein	X-linked (SRPX)	transcript variant 4	mRNA"
59.25;SEC23A;"PREDICTED: Homo sapiens Sec23 homolog A	coat complex II component (SEC23A)	transcript variant X2	mRNA;PREDICTED: Homo sapiens Sec23 homolog A	coat complex II component (SEC23A)	transcript variant X3	mRNA;PREDICTED: Homo sapiens Sec23 homolog A	coat complex II component (SEC23A)	transcript variant X1	mRNA;Homo sapiens Sec23 homolog A	coat complex II component (SEC23A)	mRNA"
59.18;CCT6A;"Homo sapiens chaperonin containing TCP1 subunit 6A (CCT6A)	transcript variant 2	mRNA;Homo sapiens chaperonin containing TCP1 subunit 6A (CCT6A)	transcript variant 1	mRNA"
59.16;SUMO1;"Homo sapiens small ubiquitin-like modifier 1 (SUMO1)	transcript variant 2	mRNA;Homo sapiens small ubiquitin-like modifier 1 (SUMO1)	transcript variant 3	mRNA;Homo sapiens small ubiquitin-like modifier 1 (SUMO1)	transcript variant 1	mRNA"
59.02;SRRM2;"Homo sapiens serine/arginine repetitive matrix 2 (SRRM2)	mRNA;PREDICTED: Homo sapiens serine/arginine repetitive matrix 2 (SRRM2)	transcript variant X16	mRNA;PREDICTED: Homo sapiens serine/arginine repetitive matrix 2 (SRRM2)	transcript variant X7	mRNA"
59.01;BAG6;"PREDICTED: Homo sapiens BCL2 associated athanogene 6 (BAG6)	transcript variant X23	mRNA;PREDICTED: Homo sapiens BCL2 associated athanogene 6 (BAG6)	transcript variant X7	mRNA;PREDICTED: Homo sapiens BCL2 associated athanogene 6 (BAG6)	transcript variant X12	mRNA;PREDICTED: Homo sapiens BCL2 associated athanogene 6 (BAG6)	transcript variant X2	mRNA;PREDICTED: Homo sapiens BCL2 associated athanogene 6 (BAG6)	transcript variant X15	mRNA;PREDICTED: Homo sapiens BCL2 associated athanogene 6 (BAG6)	transcript variant X13	mRNA;PREDICTED: Homo sapiens BCL2 associated athanogene 6 (BAG6)	transcript variant X22	mRNA;Homo sapiens BCL2 associated athanogene 6 (BAG6)	transcript variant 5	mRNA;Homo sapiens BCL2 associated athanogene 6 (BAG6)	transcript variant 2	mRNA;PREDICTED: Homo sapiens BCL2 associated athanogene 6 (BAG6)	transcript variant X1	mRNA;PREDICTED: Homo sapiens BCL2 associated athanogene 6 (BAG6)	transcript variant X17	mRNA;PREDICTED: Homo sapiens BCL2 associated athanogene 6 (BAG6)	transcript variant X20	mRNA;PREDICTED: Homo sapiens BCL2 associated athanogene 6 (BAG6)	transcript variant X10	mRNA;Homo sapiens BCL2 associated athanogene 6 (BAG6)	transcript variant 1	mRNA;PREDICTED: Homo sapiens BCL2 associated athanogene 6 (BAG6)	transcript variant X19	mRNA;PREDICTED: Homo sapiens BCL2 associated athanogene 6 (BAG6)	transcript variant X9	mRNA;PREDICTED: Homo sapiens BCL2 associated athanogene 6 (BAG6)	transcript variant X6	mRNA;PREDICTED: Homo sapiens BCL2 associated athanogene 6 (BAG6)	transcript variant X8	mRNA;PREDICTED: Homo sapiens BCL2 associated athanogene 6 (BAG6)	transcript variant X18	mRNA;PREDICTED: Homo sapiens BCL2 associated athanogene 6 (BAG6)	transcript variant X16	mRNA;PREDICTED: Homo sapiens BCL2 associated athanogene 6 (BAG6)	transcript variant X4	mRNA;Homo sapiens BCL2 associated athanogene 6 (BAG6)	transcript variant 3	mRNA;PREDICTED: Homo sapiens BCL2 associated athanogene 6 (BAG6)	transcript variant X25	mRNA;PREDICTED: Homo sapiens BCL2 associated athanogene 6 (BAG6)	transcript variant X14	mRNA;Homo sapiens BCL2 associated athanogene 6 (BAG6)	transcript variant 6
58.99;WSB2;"PREDICTED: Homo sapiens WD repeat and SOCS box containing 2 (WSB2)	transcript variant X1	mRNA;Homo sapiens WD repeat and SOCS box containing 2 (WSB2)	transcript variant 2	mRNA;Homo sapiens WD repeat and SOCS box containing 2 (WSB2)	transcript variant 1	mRNA;Homo sapiens WD repeat and SOCS box containing 2 (WSB2)	transcript variant 3	mRNA"
58.97;VTI1B;Homo sapiens vesicle transport through interaction with t-SNAREs 1B (VTI1B)	mRNA
58.93;SCD;Homo sapiens stearoyl-CoA desaturase (SCD)	mRNA
58.9;PPP2CB;Homo sapiens protein phosphatase 2 catalytic subunit beta (PPP2CB)	mRNA
58.89;ESD;"PREDICTED: Homo sapiens esterase D (ESD)	transcript variant X2	mRNA;PREDICTED: Homo sapiens esterase D (ESD)	transcript variant X1	mRNA;PREDICTED: Homo sapiens esterase D (ESD)	transcript variant X3	mRNA;Homo sapiens esterase D (ESD)	mRNA"
58.83;CSNK1E;"Homo sapiens casein kinase 1 epsilon (CSNK1E)	transcript variant 1	mRNA;Homo sapiens casein kinase 1 epsilon (CSNK1E)	transcript variant 2	mRNA"
58.82;EIF1B;Homo sapiens eukaryotic translation initiation factor 1B (EIF1B)	mRNA
58.8;ILK;"PREDICTED: Homo sapiens integrin linked kinase (ILK)	transcript variant X2	mRNA;Homo sapiens integrin linked kinase (ILK)	transcript variant 5	mRNA;Homo sapiens integrin linked kinase (ILK)	transcript variant 4	mRNA;Homo sapiens integrin linked kinase (ILK)	transcript variant 3	mRNA;PREDICTED: Homo sapiens integrin linked kinase (ILK)	transcript variant X4	mRNA;Homo sapiens integrin linked kinase (ILK)	transcript variant 2	mRNA;PREDICTED: Homo sapiens integrin linked kinase (ILK)	transcript variant X1	mRNA;Homo sapiens integrin linked kinase (ILK)	transcript variant 1	mRNA;PREDICTED: Homo sapiens integrin linked kinase (ILK)	transcript variant X3	mRNA"
58.8;AKT1;"PREDICTED: Homo sapiens AKT serine/threonine kinase 1 (AKT1)	transcript variant X1	mRNA;Homo sapiens AKT serine/threonine kinase 1 (AKT1)	transcript variant 1	mRNA;PREDICTED: Homo sapiens AKT serine/threonine kinase 1 (AKT1)	transcript variant X2	mRNA;PREDICTED: Homo sapiens AKT serine/threonine kinase 1 (AKT1)	transcript variant X3	mRNA;Homo sapiens AKT serine/threonine kinase 1 (AKT1)	transcript variant 2	mRNA;PREDICTED: Homo sapiens AKT serine/threonine kinase 1 (AKT1)	transcript variant X5	mRNA;Homo sapiens AKT serine/threonine kinase 1 (AKT1)	transcript variant 3	mRNA;PREDICTED: Homo sapiens AKT serine/threonine kinase 1 (AKT1)	transcript variant X4	mRNA"
58.78;DYNLT1;"Homo sapiens dynein light chain Tctex-type 1 (DYNLT1)	transcript variant 3	mRNA;Homo sapiens dynein light chain Tctex-type 1 (DYNLT1)	transcript variant 2	mRNA;Homo sapiens dynein light chain Tctex-type 1 (DYNLT1)	transcript variant 1	mRNA"
58.77;C1QBP;Homo sapiens complement C1q binding protein (C1QBP)	mRNA
58.57;SPTAN1;"PREDICTED: Homo sapiens spectrin alpha	non-erythrocytic 1 (SPTAN1)	transcript variant X11	mRNA;PREDICTED: Homo sapiens spectrin alpha	non-erythrocytic 1 (SPTAN1)	transcript variant X6	mRNA;Homo sapiens spectrin alpha	non-erythrocytic 1 (SPTAN1)	transcript variant 1	mRNA;PREDICTED: Homo sapiens spectrin alpha	non-erythrocytic 1 (SPTAN1)	transcript variant X13	mRNA;PREDICTED: Homo sapiens spectrin alpha	non-erythrocytic 1 (SPTAN1)	transcript variant X12	mRNA;PREDICTED: Homo sapiens spectrin alpha	non-erythrocytic 1 (SPTAN1)	transcript variant X5	mRNA;PREDICTED: Homo sapiens spectrin alpha	non-erythrocytic 1 (SPTAN1)	transcript variant X8	mRNA;PREDICTED: Homo sapiens spectrin alpha	non-erythrocytic 1 (SPTAN1)	transcript variant X3	mRNA;PREDICTED: Homo sapiens spectrin alpha	non-erythrocytic 1 (SPTAN1)	transcript variant X1	mRNA;PREDICTED: Homo sapiens spectrin alpha	non-erythrocytic 1 (SPTAN1)	transcript variant X10	mRNA;PREDICTED: Homo sapiens spectrin alpha	non-erythrocytic 1 (SPTAN1)	transcript variant X7	mRNA;Homo sapiens spectrin alpha	non-erythrocytic 1 (SPTAN1)	transcript variant 3	mRNA;PREDICTED: Homo sapiens spectrin alpha	non-erythrocytic 1 (SPTAN1)	transcript variant X2	mRNA;PREDICTED: Homo sapiens spectrin alpha	non-erythrocytic 1 (SPTAN1)	transcript variant X9	mRNA;Homo sapiens spectrin alpha	non-erythrocytic 1 (SPTAN1)	transcript variant 2	mRNA;PREDICTED: Homo sapiens spectrin alpha	non-erythrocytic 1 (SPTAN1)	transcript variant X4	mRNA"
58.53;WASHC1;"PREDICTED: Homo sapiens WAS protein family homolog 1 (WASH1)	transcript variant X1	mRNA;PREDICTED: Homo sapiens WAS protein family homolog 1 (WASH1)	transcript variant X6	mRNA;PREDICTED: Homo sapiens WAS protein family homolog 1 (WASH1)	transcript variant X16	mRNA;PREDICTED: Homo sapiens WAS protein family homolog 1 (WASH1)	transcript variant X8	mRNA;PREDICTED: Homo sapiens WAS protein family homolog 1 (WASH1)	transcript variant X7	mRNA;PREDICTED: Homo sapiens WAS protein family homolog 1 (WASH1)	transcript variant X2	mRNA;Homo sapiens WASH complex subunit 1 (WASHC1)	mRNA;PREDICTED: Homo sapiens WAS protein family homolog 1 (WASH1)	transcript variant X3	mRNA;PREDICTED: Homo sapiens WAS protein family homolog 1 (WASH1)	transcript variant X4	mRNA;PREDICTED: Homo sapiens WAS protein family homolog 1 (WASH1)	transcript variant X12	mRNA;PREDICTED: Homo sapiens WAS protein family homolog 1 (WASH1)	transcript variant X9	mRNA;PREDICTED: Homo sapiens WAS protein family homolog 1 (WASH1)	transcript variant X11	mRNA;PREDICTED: Homo sapiens WAS protein family homolog 1 (WASH1)	transcript variant X10	mRNA;PREDICTED: Homo sapiens WAS protein family homolog 1 (WASH1)	transcript variant X5	mRNA;PREDICTED: Homo sapiens WAS protein family homolog 1 (WASH1)	transcript variant X15	mRNA"
58.49;PCNA;"Homo sapiens proliferating cell nuclear antigen (PCNA)	transcript variant 1	mRNA;Homo sapiens proliferating cell nuclear antigen (PCNA)	transcript variant 2	mRNA"
58.49;GALNT10;Homo sapiens polypeptide N-acetylgalactosaminyltransferase 10 (GALNT10)	mRNA
58.48;ARCN1;"Homo sapiens archain 1 (ARCN1)	transcript variant 1	mRNA;Homo sapiens archain 1 (ARCN1)	transcript variant 2	mRNA;PREDICTED: Homo sapiens archain 1 (ARCN1)	transcript variant X1	mRNA"
58.25;C6orf62;"PREDICTED: Homo sapiens chromosome 6 open reading frame 62 (C6orf62)	transcript variant X1	mRNA;Homo sapiens chromosome 6 open reading frame 62 (C6orf62)	mRNA;PREDICTED: Homo sapiens chromosome 6 open reading frame 62 (C6orf62)	transcript variant X2	mRNA"
58.16;ATOX1;Homo sapiens antioxidant 1 copper chaperone (ATOX1)	mRNA
58.13;BRD2;"Homo sapiens bromodomain containing 2 (BRD2)	transcript variant 3	mRNA;Homo sapiens bromodomain containing 2 (BRD2)	transcript variant 1	mRNA;Homo sapiens bromodomain containing 2 (BRD2)	transcript variant 4	mRNA;Homo sapiens bromodomain containing 2 (BRD2)	transcript variant 2	mRNA;Homo sapiens bromodomain containing 2 (BRD2)	transcript variant 5	mRNA"
58.1;VAT1;Homo sapiens vesicle amine transport 1 (VAT1)	mRNA
58.06;TRIB3;"Homo sapiens tribbles pseudokinase 3 (TRIB3)	transcript variant 6	mRNA;PREDICTED: Homo sapiens tribbles pseudokinase 3 (TRIB3)	transcript variant X1	mRNA;Homo sapiens tribbles pseudokinase 3 (TRIB3)	transcript variant 1	mRNA;Homo sapiens tribbles pseudokinase 3 (TRIB3)	transcript variant 3	mRNA;Homo sapiens tribbles pseudokinase 3 (TRIB3)	transcript variant 4	mRNA;Homo sapiens tribbles pseudokinase 3 (TRIB3)	transcript variant 2	mRNA;Homo sapiens tribbles pseudokinase 3 (TRIB3)	transcript variant 5	mRNA"
58.06;TMEM256;Homo sapiens transmembrane protein 256 (TMEM256)	mRNA
58.05;RALY;"Homo sapiens RALY heterogeneous nuclear ribonucleoprotein (RALY)	transcript variant 1	mRNA;PREDICTED: Homo sapiens RALY heterogeneous nuclear ribonucleoprotein (RALY)	transcript variant X4	mRNA;PREDICTED: Homo sapiens RALY heterogeneous nuclear ribonucleoprotein (RALY)	transcript variant X3	mRNA;Homo sapiens RALY heterogeneous nuclear ribonucleoprotein (RALY)	transcript variant 2	mRNA;PREDICTED: Homo sapiens RALY heterogeneous nuclear ribonucleoprotein (RALY)	transcript variant X2	mRNA;PREDICTED: Homo sapiens RALY heterogeneous nuclear ribonucleoprotein (RALY)	transcript variant X5	mRNA;PREDICTED: Homo sapiens RALY heterogeneous nuclear ribonucleoprotein (RALY)	transcript variant X1	mRNA"
58.02;ABHD4;"Homo sapiens abhydrolase domain containing 4 (ABHD4)	mRNA;PREDICTED: Homo sapiens abhydrolase domain containing 4 (ABHD4)	transcript variant X1	mRNA"
57.98;RIC3;"PREDICTED: Homo sapiens RIC3 acetylcholine receptor chaperone (RIC3)	transcript variant X21	mRNA;PREDICTED: Homo sapiens RIC3 acetylcholine receptor chaperone (RIC3)	transcript variant X12	mRNA;PREDICTED: Homo sapiens RIC3 acetylcholine receptor chaperone (RIC3)	transcript variant X3	mRNA;Homo sapiens RIC3 acetylcholine receptor chaperone (RIC3)	transcript variant 3	mRNA;PREDICTED: Homo sapiens RIC3 acetylcholine receptor chaperone (RIC3)	transcript variant X20	mRNA;Homo sapiens RIC3 acetylcholine receptor chaperone (RIC3)	transcript variant 2	mRNA;PREDICTED: Homo sapiens RIC3 acetylcholine receptor chaperone (RIC3)	transcript variant X14	mRNA;Homo sapiens RIC3 acetylcholine receptor chaperone (RIC3)	transcript variant 1	mRNA;Homo sapiens RIC3 acetylcholine receptor chaperone (RIC3)	transcript variant 4	mRNA;PREDICTED: Homo sapiens RIC3 acetylcholine receptor chaperone (RIC3)	transcript variant X10	mRNA;PREDICTED: Homo sapiens RIC3 acetylcholine receptor chaperone (RIC3)	transcript variant X7	mRNA"
57.93;TUSC3;"PREDICTED: Homo sapiens tumor suppressor candidate 3 (TUSC3)	transcript variant X2	mRNA;PREDICTED: Homo sapiens tumor suppressor candidate 3 (TUSC3)	transcript variant X1	mRNA;PREDICTED: Homo sapiens tumor suppressor candidate 3 (TUSC3)	transcript variant X3	mRNA;Homo sapiens tumor suppressor candidate 3 (TUSC3)	transcript variant 2	mRNA;PREDICTED: Homo sapiens tumor suppressor candidate 3 (TUSC3)	transcript variant X4	mRNA;PREDICTED: Homo sapiens tumor suppressor candidate 3 (TUSC3)	transcript variant X5	mRNA;Homo sapiens tumor suppressor candidate 3 (TUSC3)	transcript variant 1	mRNA"
57.84;UBTF;"PREDICTED: Homo sapiens upstream binding transcription factor	RNA polymerase I (UBTF)	transcript variant X5	mRNA;PREDICTED: Homo sapiens upstream binding transcription factor	RNA polymerase I (UBTF)	transcript variant X4	mRNA;PREDICTED: Homo sapiens upstream binding transcription factor	RNA polymerase I (UBTF)	transcript variant X3	mRNA;PREDICTED: Homo sapiens upstream binding transcription factor	RNA polymerase I (UBTF)	transcript variant X12	mRNA;PREDICTED: Homo sapiens upstream binding transcription factor	RNA polymerase I (UBTF)	transcript variant X7	mRNA;Homo sapiens upstream binding transcription factor	RNA polymerase I (UBTF)	transcript variant 2	mRNA;PREDICTED: Homo sapiens upstream binding transcription factor	RNA polymerase I (UBTF)	transcript variant X1	mRNA;Homo sapiens upstream binding transcription factor	RNA polymerase I (UBTF)	transcript variant 3	mRNA;PREDICTED: Homo sapiens upstream binding transcription factor	RNA polymerase I (UBTF)	transcript variant X10	mRNA;PREDICTED: Homo sapiens upstream binding transcription factor	RNA polymerase I (UBTF)	transcript variant X2	mRNA;PREDICTED: Homo sapiens upstream binding transcription factor	RNA polymerase I (UBTF)	transcript variant X8	mRNA;PREDICTED: Homo sapiens upstream binding transcription factor	RNA polymerase I (UBTF)	transcript variant X11	mRNA;Homo sapiens upstream binding transcription factor	RNA polymerase I (UBTF)	transcript variant 1	mRNA;PREDICTED: Homo sapiens upstream binding transcription factor	RNA polymerase I (UBTF)	transcript variant X13	mRNA;PREDICTED: Homo sapiens upstream binding transcription factor	RNA polymerase I (UBTF)	transcript variant X9	mRNA;PREDICTED: Homo sapiens upstream binding transcription factor	RNA polymerase I (UBTF)	transcript variant X6	mRNA"
57.82;RAP1B;"Homo sapiens RAP1B	member of RAS oncogene family (RAP1B)	transcript variant 1	mRNA;Homo sapiens RAP1B	member of RAS oncogene family (RAP1B)	transcript variant 5	mRNA;Homo sapiens RAP1B	member of RAS oncogene family (RAP1B)	transcript variant 4	mRNA;Homo sapiens RAP1B	member of RAS oncogene family (RAP1B)	transcript variant 3	mRNA;Homo sapiens RAP1B	member of RAS oncogene family (RAP1B)	transcript variant 6	mRNA;Homo sapiens RAP1B	member of RAS oncogene family (RAP1B)	transcript variant 2	mRNA"
57.82;RAD23A;"Homo sapiens RAD23 homolog A	nucleotide excision repair protein (RAD23A)	transcript variant 1	mRNA;Homo sapiens RAD23 homolog A	nucleotide excision repair protein (RAD23A)	transcript variant 2	mRNA;Homo sapiens RAD23 homolog A	nucleotide excision repair protein (RAD23A)	transcript variant 3	mRNA"
57.8;ATP1B2;"Homo sapiens ATPase Na+/K+ transporting subunit beta 2 (ATP1B2)	transcript variant 1	mRNA;Homo sapiens ATPase Na+/K+ transporting subunit beta 2 (ATP1B2)	transcript variant 2	mRNA"
57.75;NCOA4;"Homo sapiens nuclear receptor coactivator 4 (NCOA4)	transcript variant 3	mRNA;Homo sapiens nuclear receptor coactivator 4 (NCOA4)	transcript variant 5	mRNA;Homo sapiens nuclear receptor coactivator 4 (NCOA4)	transcript variant 4	mRNA;Homo sapiens nuclear receptor coactivator 4 (NCOA4)	transcript variant 1	mRNA;Homo sapiens nuclear receptor coactivator 4 (NCOA4)	transcript variant 2	mRNA"
57.74;SMARCE1;Homo sapiens SWI/SNF related	matrix associated	actin dependent regulator of chromatin	subfamily e	member 1 (SMARCE1)	mRNA
57.71;ID2;Homo sapiens inhibitor of DNA binding 2	HLH protein (ID2)	mRNA
57.7;TMED4;"Homo sapiens transmembrane p24 trafficking protein 4 (TMED4)	transcript variant 2	mRNA;Homo sapiens transmembrane p24 trafficking protein 4 (TMED4)	transcript variant 5	mRNA;Homo sapiens transmembrane p24 trafficking protein 4 (TMED4)	transcript variant 1	mRNA;Homo sapiens transmembrane p24 trafficking protein 4 (TMED4)	transcript variant 6	mRNA;Homo sapiens transmembrane p24 trafficking protein 4 (TMED4)	transcript variant 3	mRNA;Homo sapiens transmembrane p24 trafficking protein 4 (TMED4)	transcript variant 4	mRNA"
57.7;JPT1;"Homo sapiens Jupiter microtubule associated homolog 1 (JPT1)	transcript variant 4	mRNA;Homo sapiens Jupiter microtubule associated homolog 1 (JPT1)	transcript variant 3	mRNA;Homo sapiens Jupiter microtubule associated homolog 1 (JPT1)	transcript variant 2	mRNA;Homo sapiens Jupiter microtubule associated homolog 1 (JPT1)	transcript variant 1	mRNA;Homo sapiens Jupiter microtubule associated homolog 1 (JPT1)	transcript variant 6	mRNA;Homo sapiens Jupiter microtubule associated homolog 1 (JPT1)	transcript variant 5	mRNA"
57.69;PSMC1;"PREDICTED: Homo sapiens proteasome 26S subunit	ATPase 1 (PSMC1)	transcript variant X2	mRNA;PREDICTED: Homo sapiens proteasome 26S subunit	ATPase 1 (PSMC1)	transcript variant X1	mRNA;Homo sapiens proteasome 26S subunit	ATPase 1 (PSMC1)	transcript variant 1	mRNA"
57.62;SCD5;"Homo sapiens stearoyl-CoA desaturase 5 (SCD5)	transcript variant 1	mRNA;Homo sapiens stearoyl-CoA desaturase 5 (SCD5)	transcript variant 2	mRNA"
57.46;TMX2;"Homo sapiens thioredoxin related transmembrane protein 2 (TMX2)	transcript variant 1	mRNA;Homo sapiens thioredoxin related transmembrane protein 2 (TMX2)	transcript variant 2	mRNA"
57.45;CLNS1A;"Homo sapiens chloride nucleotide-sensitive channel 1A (CLNS1A)	transcript variant 3	mRNA;Homo sapiens chloride nucleotide-sensitive channel 1A (CLNS1A)	transcript variant 5	mRNA;Homo sapiens chloride nucleotide-sensitive channel 1A (CLNS1A)	transcript variant 2	mRNA;Homo sapiens chloride nucleotide-sensitive channel 1A (CLNS1A)	transcript variant 1	mRNA;Homo sapiens chloride nucleotide-sensitive channel 1A (CLNS1A)	transcript variant 4	mRNA"
57.42;ARPC4;"Homo sapiens actin related protein 2/3 complex subunit 4 (ARPC4)	transcript variant 3	mRNA;Homo sapiens actin related protein 2/3 complex subunit 4 (ARPC4)	transcript variant 4	mRNA;Homo sapiens actin related protein 2/3 complex subunit 4 (ARPC4)	transcript variant 1	mRNA;Homo sapiens actin related protein 2/3 complex subunit 4 (ARPC4)	transcript variant 2	mRNA"
57.38;NDUFC1;"Homo sapiens NADH:ubiquinone oxidoreductase subunit C1 (NDUFC1)	transcript variant 4	mRNA;Homo sapiens NADH:ubiquinone oxidoreductase subunit C1 (NDUFC1)	transcript variant 1	mRNA;Homo sapiens NADH:ubiquinone oxidoreductase subunit C1 (NDUFC1)	transcript variant 2	mRNA;Homo sapiens NADH:ubiquinone oxidoreductase subunit C1 (NDUFC1)	transcript variant 7	mRNA;Homo sapiens NADH:ubiquinone oxidoreductase subunit C1 (NDUFC1)	transcript variant 5	mRNA;Homo sapiens NADH:ubiquinone oxidoreductase subunit C1 (NDUFC1)	transcript variant 6	mRNA;Homo sapiens NADH:ubiquinone oxidoreductase subunit C1 (NDUFC1)	transcript variant 3	mRNA"
57.38;BLCAP;"Homo sapiens bladder cancer associated protein (BLCAP)	transcript variant 7	mRNA;Homo sapiens bladder cancer associated protein (BLCAP)	transcript variant 4	mRNA;Homo sapiens bladder cancer associated protein (BLCAP)	transcript variant 5	mRNA;Homo sapiens bladder cancer associated protein (BLCAP)	transcript variant 6	mRNA;PREDICTED: Homo sapiens bladder cancer associated protein (BLCAP)	transcript variant X1	mRNA;Homo sapiens bladder cancer associated protein (BLCAP)	transcript variant 3	mRNA;Homo sapiens bladder cancer associated protein (BLCAP)	transcript variant 1	mRNA;Homo sapiens bladder cancer associated protein (BLCAP)	transcript variant 2	mRNA"
57.14;ZNF358;"PREDICTED: Homo sapiens zinc finger protein 358 (ZNF358)	transcript variant X2	mRNA;PREDICTED: Homo sapiens zinc finger protein 358 (ZNF358)	transcript variant X1	mRNA;PREDICTED: Homo sapiens zinc finger protein 358 (ZNF358)	transcript variant X3	mRNA;Homo sapiens zinc finger protein 358 (ZNF358)	mRNA"
57.08;PRDX3;"Homo sapiens peroxiredoxin 3 (PRDX3)	transcript variant 3	mRNA;Homo sapiens peroxiredoxin 3 (PRDX3)	transcript variant 1	mRNA"
57.07;IDS;"Homo sapiens iduronate 2-sulfatase (IDS)	transcript variant 2	mRNA;Homo sapiens iduronate 2-sulfatase (IDS)	transcript variant 3	mRNA;Homo sapiens iduronate 2-sulfatase (IDS)	transcript variant 1	mRNA"
57.06;PICALM;"PREDICTED: Homo sapiens phosphatidylinositol binding clathrin assembly protein (PICALM)	transcript variant X11	mRNA;PREDICTED: Homo sapiens phosphatidylinositol binding clathrin assembly protein (PICALM)	transcript variant X7	mRNA;PREDICTED: Homo sapiens phosphatidylinositol binding clathrin assembly protein (PICALM)	transcript variant X25	mRNA;Homo sapiens phosphatidylinositol binding clathrin assembly protein (PICALM)	transcript variant 2	mRNA;Homo sapiens phosphatidylinositol binding clathrin assembly protein (PICALM)	transcript variant 3	mRNA;PREDICTED: Homo sapiens phosphatidylinositol binding clathrin assembly protein (PICALM)	transcript variant X4	mRNA;PREDICTED: Homo sapiens phosphatidylinositol binding clathrin assembly protein (PICALM)	transcript variant X28	mRNA;PREDICTED: Homo sapiens phosphatidylinositol binding clathrin assembly protein (PICALM)	transcript variant X3	mRNA;Homo sapiens phosphatidylinositol binding clathrin assembly protein (PICALM)	transcript variant 1	mRNA;PREDICTED: Homo sapiens phosphatidylinositol binding clathrin assembly protein (PICALM)	transcript variant X12	mRNA;PREDICTED: Homo sapiens phosphatidylinositol binding clathrin assembly protein (PICALM)	transcript variant X6	mRNA;Homo sapiens phosphatidylinositol binding clathrin assembly protein (PICALM)	transcript variant 4	mRNA;PREDICTED: Homo sapiens phosphatidylinositol binding clathrin assembly protein (PICALM)	transcript variant X2	mRNA;PREDICTED: Homo sapiens phosphatidylinositol binding clathrin assembly protein (PICALM)	transcript variant X22	mRNA;PREDICTED: Homo sapiens phosphatidylinositol binding clathrin assembly protein (PICALM)	transcript variant X1	mRNA;PREDICTED: Homo sapiens phosphatidylinositol binding clathrin assembly protein (PICALM)	transcript variant X24	mRNA;PREDICTED: Homo sapiens phosphatidylinositol binding clathrin assembly protein (PICALM)	transcript variant X9	mRNA;PREDICTED: Homo sapiens phosphatidylinositol binding clathrin assembly protein (PICALM)	transcript variant X20	mRNA;PREDICTED: Homo sapiens phosphatidylinositol binding clathrin assembly protein (PICALM)	transcript variant X16	mRNA;PREDICTED: Homo sapiens phosphatidylinositol binding clathrin assembly protein (PICALM)	transcript variant X10	mRNA;PREDICTED: Homo sapiens phosphatidylinositol binding clathrin assembly protein (PICALM)	transcript variant X17	mRNA;PREDICTED: Homo sapiens phosphatidylinositol binding clathrin assembly protein (PICALM)	transcript variant X23	mRNA;PREDICTED: Homo sapiens phosphatidylinositol binding clathrin assembly protein (PICALM)	transcript variant X18	mRNA;PREDICTED: Homo sapiens phosphatidylinositol binding clathrin assembly protein (PICALM)	transcript variant X21	mRNA;PREDICTED: Homo sapiens phosphatidylinositol binding clathrin assembly protein (PICALM)	transcript variant X27
56.91;MYH9;"PREDICTED: Homo sapiens myosin	heavy chain 9	non-muscle (MYH9)	transcript variant X1	mRNA;PREDICTED: Homo sapiens myosin	heavy chain 9	non-muscle (MYH9)	transcript variant X3	mRNA;PREDICTED: Homo sapiens myosin	heavy chain 9	non-muscle (MYH9)	transcript variant X2	mRNA;PREDICTED: Homo sapiens myosin	heavy chain 9	non-muscle (MYH9)	transcript variant X4	mRNA;PREDICTED: Homo sapiens myosin	heavy chain 9	non-muscle (MYH9)	transcript variant X5	mRNA;Homo sapiens myosin heavy chain 9 (MYH9)	mRNA"
56.88;TMEM14C;"Homo sapiens transmembrane protein 14C (TMEM14C)	transcript variant 1	mRNA;Homo sapiens transmembrane protein 14C (TMEM14C)	transcript variant 2	mRNA"
56.64;AZIN1;"PREDICTED: Homo sapiens antizyme inhibitor 1 (AZIN1)	transcript variant X7	mRNA;Homo sapiens antizyme inhibitor 1 (AZIN1)	transcript variant 3	mRNA;PREDICTED: Homo sapiens antizyme inhibitor 1 (AZIN1)	transcript variant X4	mRNA;PREDICTED: Homo sapiens antizyme inhibitor 1 (AZIN1)	transcript variant X6	mRNA;PREDICTED: Homo sapiens antizyme inhibitor 1 (AZIN1)	transcript variant X2	mRNA;Homo sapiens antizyme inhibitor 1 (AZIN1)	transcript variant 1	mRNA;PREDICTED: Homo sapiens antizyme inhibitor 1 (AZIN1)	transcript variant X3	mRNA;Homo sapiens antizyme inhibitor 1 (AZIN1)	transcript variant 2	mRNA;PREDICTED: Homo sapiens antizyme inhibitor 1 (AZIN1)	transcript variant X8	mRNA;PREDICTED: Homo sapiens antizyme inhibitor 1 (AZIN1)	transcript variant X1	mRNA;PREDICTED: Homo sapiens antizyme inhibitor 1 (AZIN1)	transcript variant X5	mRNA"
56.63;RHBDD2;"PREDICTED: Homo sapiens rhomboid domain containing 2 (RHBDD2)	transcript variant X1	mRNA;Homo sapiens rhomboid domain containing 2 (RHBDD2)	transcript variant 2	mRNA;Homo sapiens rhomboid domain containing 2 (RHBDD2)	transcript variant 1	mRNA"
56.54;NARS;"Homo sapiens asparaginyl-tRNA synthetase (NARS)	mRNA;PREDICTED: Homo sapiens asparaginyl-tRNA synthetase (NARS)	transcript variant X1	mRNA"
56.52;LUC7L3;"PREDICTED: Homo sapiens LUC7 like 3 pre-mRNA splicing factor (LUC7L3)	transcript variant X4	mRNA;Homo sapiens LUC7 like 3 pre-mRNA splicing factor (LUC7L3)	transcript variant 2	mRNA;Homo sapiens LUC7 like 3 pre-mRNA splicing factor (LUC7L3)	transcript variant 1	mRNA;PREDICTED: Homo sapiens LUC7 like 3 pre-mRNA splicing factor (LUC7L3)	transcript variant X1	mRNA;PREDICTED: Homo sapiens LUC7 like 3 pre-mRNA splicing factor (LUC7L3)	transcript variant X2	mRNA;PREDICTED: Homo sapiens LUC7 like 3 pre-mRNA splicing factor (LUC7L3)	transcript variant X3	mRNA"
56.51;PSMD10;"Homo sapiens proteasome 26S subunit	non-ATPase 10 (PSMD10)	transcript variant 1	mRNA;Homo sapiens proteasome 26S subunit	non-ATPase 10 (PSMD10)	transcript variant 2	mRNA"
56.46;ASNA1;Homo sapiens arsA arsenite transporter	ATP-binding	homolog 1 (bacterial) (ASNA1)	mRNA
56.39;SNU13;"Homo sapiens small nuclear ribonucleoprotein 13 (SNU13)	transcript variant 1	mRNA;Homo sapiens small nuclear ribonucleoprotein 13 (SNU13)	transcript variant 2	mRNA;PREDICTED: Homo sapiens SNU13 homolog	small nuclear ribonucleoprotein (U4/U6.U5) (SNU13)	transcript variant X1	mRNA"
56.34;PLEC;"PREDICTED: Homo sapiens plectin (PLEC)	transcript variant X4	mRNA;PREDICTED: Homo sapiens plectin (PLEC)	transcript variant X5	mRNA;PREDICTED: Homo sapiens plectin (PLEC)	transcript variant X14	mRNA;Homo sapiens plectin (PLEC)	transcript variant 10	mRNA;PREDICTED: Homo sapiens plectin (PLEC)	transcript variant X10	mRNA;PREDICTED: Homo sapiens plectin (PLEC)	transcript variant X1	mRNA;Homo sapiens plectin (PLEC)	transcript variant 2	mRNA;Homo sapiens plectin (PLEC)	transcript variant 3	mRNA;PREDICTED: Homo sapiens plectin (PLEC)	transcript variant X8	mRNA;PREDICTED: Homo sapiens plectin (PLEC)	transcript variant X12	mRNA;Homo sapiens plectin (PLEC)	transcript variant 6	mRNA;PREDICTED: Homo sapiens plectin (PLEC)	transcript variant X11	mRNA;PREDICTED: Homo sapiens plectin (PLEC)	transcript variant X7	mRNA;PREDICTED: Homo sapiens plectin (PLEC)	transcript variant X2	mRNA;PREDICTED: Homo sapiens plectin (PLEC)	transcript variant X13	mRNA;Homo sapiens plectin (PLEC)	transcript variant 7	mRNA;PREDICTED: Homo sapiens plectin (PLEC)	transcript variant X9	mRNA;PREDICTED: Homo sapiens plectin (PLEC)	transcript variant X6	mRNA;PREDICTED: Homo sapiens plectin (PLEC)	transcript variant X3	mRNA;Homo sapiens plectin (PLEC)	transcript variant 11	mRNA;Homo sapiens plectin (PLEC)	transcript variant 1	mRNA;Homo sapiens plectin (PLEC)	transcript variant 8	mRNA"
56.34;PDCD6;"Homo sapiens programmed cell death 6 (PDCD6)	transcript variant 1	mRNA;Homo sapiens programmed cell death 6 (PDCD6)	transcript variant 5	mRNA;Homo sapiens programmed cell death 6 (PDCD6)	transcript variant 2	mRNA;Homo sapiens programmed cell death 6 (PDCD6)	transcript variant 3	mRNA;Homo sapiens programmed cell death 6 (PDCD6)	transcript variant 4	mRNA"
56.3;TRAPPC1;"Homo sapiens trafficking protein particle complex 1 (TRAPPC1)	transcript variant 1	mRNA;Homo sapiens trafficking protein particle complex 1 (TRAPPC1)	transcript variant 2	mRNA"
56.28;TPM3;"Homo sapiens tropomyosin 3 (TPM3)	transcript variant Tpm3.1	mRNA;Homo sapiens tropomyosin 3 (TPM3)	transcript variant 8	mRNA;Homo sapiens tropomyosin 3 (TPM3)	transcript variant Tpm3.5	mRNA;Homo sapiens tropomyosin 3 (TPM3)	transcript variant 9	mRNA;Homo sapiens tropomyosin 3 (TPM3)	transcript variant Tpm3.2	mRNA;Homo sapiens tropomyosin 3 (TPM3)	transcript variant Tpm3.7	mRNA;Homo sapiens tropomyosin 3 (TPM3)	transcript variant Tpm3.12	mRNA;Homo sapiens tropomyosin 3 (TPM3)	transcript variant Tpm3.4	mRNA;Homo sapiens tropomyosin 3 (TPM3)	transcript variant 6	mRNA"
56.25;EI24;"PREDICTED: Homo sapiens EI24	autophagy associated transmembrane protein (EI24)	transcript variant X3	mRNA;PREDICTED: Homo sapiens EI24	autophagy associated transmembrane protein (EI24)	transcript variant X1	mRNA;PREDICTED: Homo sapiens EI24	autophagy associated transmembrane protein (EI24)	transcript variant X2	mRNA;Homo sapiens EI24	autophagy associated transmembrane protein (EI24)	transcript variant 3	mRNA;Homo sapiens EI24	autophagy associated transmembrane protein (EI24)	transcript variant 1	mRNA"
56.25;HAX1;"Homo sapiens HCLS1 associated protein X-1 (HAX1)	transcript variant 1	mRNA;Homo sapiens HCLS1 associated protein X-1 (HAX1)	transcript variant 2	mRNA"
56.23;WWTR1;"Homo sapiens WW domain containing transcription regulator 1 (WWTR1)	transcript variant 2	mRNA;PREDICTED: Homo sapiens WW domain containing transcription regulator 1 (WWTR1)	transcript variant X1	mRNA;Homo sapiens WW domain containing transcription regulator 1 (WWTR1)	transcript variant 3	mRNA;PREDICTED: Homo sapiens WW domain containing transcription regulator 1 (WWTR1)	transcript variant X2	mRNA;Homo sapiens WW domain containing transcription regulator 1 (WWTR1)	transcript variant 1	mRNA"
56.23;PTPRA;"Homo sapiens protein tyrosine phosphatase	receptor type A (PTPRA)	transcript variant 2	mRNA;Homo sapiens protein tyrosine phosphatase	receptor type A (PTPRA)	transcript variant 3	mRNA;Homo sapiens protein tyrosine phosphatase	receptor type A (PTPRA)	transcript variant 1	mRNA"
56.23;EVA1B;"Homo sapiens eva-1 homolog B (EVA1B)	transcript variant 1	mRNA;Homo sapiens eva-1 homolog B (EVA1B)	transcript variant 2	mRNA;PREDICTED: Homo sapiens eva-1 homolog B (C. elegans) (EVA1B)	transcript variant X1	mRNA"
56.21;PPIC;Homo sapiens peptidylprolyl isomerase C (PPIC)	mRNA
56.19;CNPY2;"Homo sapiens canopy FGF signaling regulator 2 (CNPY2)	transcript variant 1	mRNA;Homo sapiens canopy FGF signaling regulator 2 (CNPY2)	transcript variant 2	mRNA"
56.12;GPC6;"PREDICTED: Homo sapiens glypican 6 (GPC6)	transcript variant X6	mRNA;PREDICTED: Homo sapiens glypican 6 (GPC6)	transcript variant X5	mRNA;Homo sapiens glypican 6 (GPC6)	mRNA;PREDICTED: Homo sapiens glypican 6 (GPC6)	transcript variant X2	mRNA;PREDICTED: Homo sapiens glypican 6 (GPC6)	transcript variant X1	mRNA;PREDICTED: Homo sapiens glypican 6 (GPC6)	transcript variant X4	mRNA;PREDICTED: Homo sapiens glypican 6 (GPC6)	transcript variant X3	mRNA"
56.12;NDUFA12;"Homo sapiens NADH:ubiquinone oxidoreductase subunit A12 (NDUFA12)	transcript variant 2	mRNA;Homo sapiens NADH:ubiquinone oxidoreductase subunit A12 (NDUFA12)	transcript variant 1	mRNA"
56.09;ATP5PB;Homo sapiens ATP synthase	H+ transporting	mitochondrial Fo complex subunit B1 (ATP5F1)	mRNA
56.07;HIGD2A;Homo sapiens HIG1 hypoxia inducible domain family member 2A (HIGD2A)	mRNA
56.03;CHMP2A;"Homo sapiens charged multivesicular body protein 2A (CHMP2A)	transcript variant 1	mRNA;PREDICTED: Homo sapiens charged multivesicular body protein 2A (CHMP2A)	transcript variant X2	mRNA;Homo sapiens charged multivesicular body protein 2A (CHMP2A)	transcript variant 2	mRNA;PREDICTED: Homo sapiens charged multivesicular body protein 2A (CHMP2A)	transcript variant X1	mRNA"
55.99;NDUFS4;"Homo sapiens NADH:ubiquinone oxidoreductase subunit S4 (NDUFS4)	transcript variant 1	mRNA;Homo sapiens NADH:ubiquinone oxidoreductase subunit S4 (NDUFS4)	transcript variant 5	mRNA;PREDICTED: Homo sapiens NADH:ubiquinone oxidoreductase subunit S4 (NDUFS4)	transcript variant X1	mRNA"
55.93;SFRP1;Homo sapiens secreted frizzled related protein 1 (SFRP1)	mRNA
55.9;PTK7;"PREDICTED: Homo sapiens protein tyrosine kinase 7 (inactive) (PTK7)	transcript variant X2	mRNA;Homo sapiens protein tyrosine kinase 7 (inactive) (PTK7)	transcript variant PTK7-3	mRNA;Homo sapiens protein tyrosine kinase 7 (inactive) (PTK7)	transcript variant PTK7-1	mRNA;Homo sapiens protein tyrosine kinase 7 (inactive) (PTK7)	transcript variant 6	mRNA;PREDICTED: Homo sapiens protein tyrosine kinase 7 (inactive) (PTK7)	transcript variant X1	mRNA;Homo sapiens protein tyrosine kinase 7 (inactive) (PTK7)	transcript variant PTK7-2	mRNA;Homo sapiens protein tyrosine kinase 7 (inactive) (PTK7)	transcript variant PTK7-4	mRNA"
55.9;UQCR11;Homo sapiens ubiquinol-cytochrome c reductase	complex III subunit XI (UQCR11)	mRNA
55.9;CLTB;"PREDICTED: Homo sapiens clathrin light chain B (CLTB)	transcript variant X1	mRNA;Homo sapiens clathrin light chain B (CLTB)	transcript variant 1	mRNA;Homo sapiens clathrin light chain B (CLTB)	transcript variant 2	mRNA;PREDICTED: Homo sapiens clathrin light chain B (CLTB)	transcript variant X3	mRNA"
55.87;PRKACA;"Homo sapiens protein kinase cAMP-activated catalytic subunit alpha (PRKACA)	transcript variant 1	mRNA;PREDICTED: Homo sapiens protein kinase cAMP-activated catalytic subunit alpha (PRKACA)	transcript variant X1	mRNA;Homo sapiens protein kinase cAMP-activated catalytic subunit alpha (PRKACA)	transcript variant 2	mRNA;Homo sapiens protein kinase cAMP-activated catalytic subunit alpha (PRKACA)	transcript variant 3	mRNA"
[truncated: 16,890 more rows]
[truncated: 128 more columns]
