# Supplementary material for: Human cortical spheroids with a high diversity of innately developing brain cell types
Source: Stem Cell Res Ther. 2023 Mar 23;14:50. doi: 10.1186/s13287-023-03261-3 (PMC10035191; doi:10.1186/s13287-023-03261-3)
Supplement: Supplementary file 11 — Additional file 11. Specificity of cell-type markers that were identified on the basis of literature search. [file 13287_2023_3261_MOESM11_ESM.xlsx]

## Sheet: Blad1
Specificity of cell-type markers that were identified by literature search. The values in the table below are Fold Changes (FCs). Data taken from a human fetal brain single-cell RNA sequencing dataset (Fan et al. 2018, Cell Res). The FC is taken as an expression ratio between the cell-type to which a marker belongs (indicated by a value of 1) relative to the expression in the other cell types. Bl…
	Markers	AVG-NPC	AVG-EX	AVG-IN	AVG-AST	AVG-EN	AVG-OPC1	AVG-OL1	AVG-MG		Med-All
Neural progenitor	VIM	1	6.04506	19.3495	1.12169	1.9458	16.7758	66.6456	25.0874		11.4104
	MKI67	1	54.419	94.4149	4.62086	19.4827	1084.67	4374.49	0.857417		36.9509
	TOP2A	1	27.1584	138.458	7.12089	27.0908	218.258	72.2609	1.26199		27.1246
	PAX6	1	2.61184	1.83006	0.736758	11.4813	18.5797	12.7624	18.2512		7.04658
	HMGB2	1	15.1434	17.3836	3.18724	15.1088	35.0699	30.8514	1.64586		15.1261
	HES1	1	3.33894	4.07211	0.529939	0.169135	1.95151	5.57653	1.66984		1.81068
	EMX1	1	0.0202288	0.0381137	13.0297	0.124039	#DIV/0!	2.86359	0.29415		#DIV/0!
	EMX2	1	0.918016	4.48083	0.329957	0.552143	3.67508	60.4761	7.88704		2.33754
	SFRP1	1	0.515594	0.392322	0.229262	1.60093	9.42492	0.334192	5.46611		0.757797
	PROM1	1	0.194476	1.10431	0.243016	0.24685	0.225021	1.43766	0.754887		0.500868
	NES	1	1.57545	0.780978	1.25922	1.36343	3.71881	2.02535	3.91632		1.46944
	SOX2	1	1.54904	0.72813	0.506326	4.45297	1.48178	1.80395	8.12509		1.51541
	SOX9	1	1.04789	1.57338	0.524474	11.6513	1.92995	9.10101	7.30544		1.75166
	ASCL1	1	4.70643	2.02023	25.7068	23.4309	3.04995	23.0559	21.6419		13.1742
	CNTNAP1	1	0.0278346	0.107748	0.15045	0.0474937	0.208531	0.0675311	0.119494		0.113621
	CSPG4	1	2.10297	7.77837	1.3424	0.0766886	0.276513	282.059	3.47562		1.72268
	EOMES	#DIV/0!	0	0	0	0	#DIV/0!	0	0		#DIV/0!
	MSI1	1	0.50469	0.492932	0.460464	2.13783	3.22282	14.2833	2.08141		1.54071
	MSI2	1	1.6852	2.44621	1.63006	6.67931	197.207	0.875984	3.13864		2.06571
	OTX2	1	0.00879694	0.0367209	0.0249225	#DIV/0!	0.199573	#DIV/0!	0.0284491		#DIV/0!
	PAX3	#DIV/0!	0	0	0	0	0	#DIV/0!	0		#DIV/0!
	RNF5	#DIV/0!	#DIV/0!	#DIV/0!	#DIV/0!	#DIV/0!	#DIV/0!	#DIV/0!	#DIV/0!		#DIV/0!
	SMARCA4	1	0.235433	0.187149	0.610356	0.398391	1.41385	0.566733	0.670102		0.588545
	SOX1	1	0.604786	0.0809981	0.378018	2.021	7.80665	285.31	1.61894		1.30947
	GFAP	1	1.3617	2.77373	0.25683	2.22312	5.81938	1.03927	3.85037		1.79241
Intermediate progenitor	NHLH1	#DIV/0!	0	0	0	0	#DIV/0!	0	0		#DIV/0!
	NHLH2	1	0.00204027	0.000356388	0.425853	0.00343999	#DIV/0!	0.000834816	0.0113211		#DIV/0!
	SLA1C3	#N/A	#N/A	#N/A	#N/A	#N/A	#N/A	#N/A	#N/A		#N/A
	PPP1R17	1	0.0101024	0.31165	0.168985	2.35199	1.95412	2.40354	6.0955		1.47706
	TP53I11	1	0.247169	0.199268	5.06426	0.19552	1.12799	0.517804	0.430081		0.473943
Excitatory neuron	NEUROD2	8.74384	1	3.30751	9.7024	4.25121	10.6484	79.1541	3.75639		6.49753
	NEUROD6	9.0598	1	2.52483	9.51634	5.27135	8.93732	743.619	4.68492		7.10434
	EIF1B	11.3824	1	2.13395	7.97506	7.42096	7.00559	7.07669	7.61056		7.24883
	MEIS2	7.4303	1	6.44475	4.14962	12.5332	8.35752	123.364	12.3046		7.89391
	SYBU	3.65853	1	2.04154	3.49298	4.60501	5.41449	9.87924	3.49444		3.57649
	CELF4	12.4399	1	0.891708	10.3583	3.28977	8.54565	12.0469	4.71494		6.6303
	FOXK1	3.56731	1	1.63337	4.0784	2.76565	5.19838	5.44779	2.4874		3.16648
	SNAP25	12.1244	1	0.362191	11.2319	4.36167	1.93079	9.80452	5.51723		4.93945
	SATB2	7.24663	1	2.70302	12.4487	4.1421	16.8038	44.6648	3.54186		5.69437
	SLC17A7	10.5414	1	3.99431	9.2838	2.98662	11.8439	512.817	3.05272		6.63906
	GLS	6.34288	1	1.92602	8.21538	1.89064	12.8705	11.9155	1.01319		4.13445
	GLUL	1.47795	1	0.856376	0.363011	1.39537	1.79016	0.306736	0.201978		0.928188
	GRIN1	11.5559	1	2.94523	9.51347	2.98791	45.5913	8.37728	3.46394		5.92061
	GRIN2A	6.67505	1	0.611854	20.4026	1.70341	1.9408	0.123729	1.77654		1.73998
	GRIN2B	157.755	1	1.12296	319.831	3.08564	120.894	222.162	3.98276		62.4383
	SLC17A6	72.1767	1	0.817356	3.01004	4.37291	4.12947	2.32717	12.4434		3.56975
Inhibitory neuron	GAD1	6.06979	5.45608	1	20.1146	15.9863	9.64808	43.6152	20.3352		12.8172
	PDE4DIP	26.0336	3.37875	1	16.1158	14.1502	19.5486	4.21411	11.4344		12.7923
	DLX1	55.0685	11.5794	1	84.1755	28.0555	32.141	1194.67	58.5341		43.6048
	DLX2	39.4007	8.37119	1	57.4663	34.1167	28.6415	838.927	40.9481		36.7587
	ERBB4	15.0317	5.48971	1	40.8068	18.4585	29.9303	27.4525	23.079		20.7688
	CXCR4	100.39	7.52849	1	6.81317	10.0873	70.2435	91.8638	7.37347		8.80791
	SST	47.673	3.81253	1	6.00622	19.5267	186.017	119.085	7.77725		13.652
	LHX6	81.4266	7.04583	1	39.2852	9.50462	31.9185	385.983	16.7342		24.3263
	CALB2	21.3384	2.90656	1	12.2095	7.03388	12.333	14.7565	12.0116		12.1106
Astrocyte	GFAP	3.89363	5.30197	10.7999	1	8.65602	22.6585	4.04652	14.9919		6.97899
	AQP4	61.0153	12.8141	10.7359	1	20.4952	112.803	4.37979	48.0905		16.6547
	SLCO1C1	9.92293	22.1393	41.584	1	9.89301	731.556	18.4397	62.3533		20.2895
	ATP1A2	7.50882	10.6634	19.6793	1	1.08264	20.5382	42.8073	59.5923		15.1713
	ALDH1L1	5.34089	5.30482	27.5107	1	47.0967	25.9063	6.96756	168.522		16.4369
	RAMP3	4.89169	7.27292	21.258	1	3.77366	366.175	129.394	23.527		14.2655
	PTGDS	8.32309	0.123199	1.58726	1	0.755457	0.905771	0.00770968	2.21643		0.952885
	S100B	0.634666	1.24265	3.57001	1	3.70408	0.13484	0.0450708	4.77271		1.12132
	SPARC	0.363492	0.731421	0.791041	1	0.0344167	0.456644	0.720855	1.88064		0.726138
Endothelial	SPARC	10.5615	21.2519	22.9842	29.0557	1	13.2681	20.9449	54.6433		21.0984
	IGFBP7	131.753	84.1921	92.1121	98.9865	1	770.293	113.994	97.831		98.4087
	COL4A2	55.7148	59.2821	52.9121	40.2473	1	964.431	4170.68	108.826		57.4984
	HES1	5.91244	19.7413	24.0761	3.13323	1	11.5382	32.9709	9.87286		10.7055
	PECAM1	1089.95	18.7918	9.30054	135.42	1	27.9947	2962.52	18.0673		23.3933
	VWF	244.619	28.2138	11.4404	2908.21	1	722.67	31.6778	42.7612		37.2195
	PTPRC	18.9588	0.888986	2.86915	6.73757	1	6.13701	1.75044	0.036678		2.30979
OPC	PDGFRa	7.87962	17.5749	66.2889	56.6199	98.3656	1	204.161	104.609		61.4544
	S100B	4.70681	9.21573	26.4759	7.4162	27.4702	1	0.334254	35.3954		8.31597
	OLIG1	2.03912	4.45896	27.6867	26.6385	38.7922	1	1.28985	36.3348		15.5488
	COL20A1	4.59049	17.614	31.5604	290.945	28.6738	1	6.72084	62.6225		23.1439
	PMP2	4.53073	7.71495	27.2513	2.39179	32.0285	1	2.54652	36.2288		6.12284
OL	MOBP	227.924	103.13	411.357	120.027	2219.96	5568.37	1	342.735		285.33
	MYRF	3563.88	11.5854	79.0598	623.248	196.201	79.3005	1	487.033		137.751
	MBP	561.856	74.8485	131.739	168.649	287.384	55.2291	1	120.689		126.214
	UGT8	23.4286	64.7141	235.429	835.978	27.903	20.8317	1	338.616		46.3086
	CNP	48.8068	34.7473	42.1901	43.3135	83.785	19.0847	1	68.2611		42.7518
Microglia	SPARC	0.504251	1.01466	1.09737	1.38724	0.0477443	0.633475	1	2.6089		1.00733
	CD68	267.687	15.1768	40.9759	110.785	28.9948	130.399	41.9695	1		41.4727
	PTPRC	516.898	24.2376	78.2254	183.695	27.2643	167.321	47.7245	1		62.975
	P2RY12	486.28	29.8296	76.9648	127.937	28.9628	523.724	120.064	1		98.5142
	C1QB	151.646	27.0139	75.7492	131.612	23.319	252.379	145.571	1		103.681
	AIF1	363.02	26.3942	103.148	113.267	18.3342	136.703	80.9736	1		92.0609
	TMEM119	379.109	15.0014	61.3916	231.39	15.7177	302.79	177.275	1		119.333
	ITGAM	404.31	9.82228	143.393	173.84	23.0101	165.693	880.452	1		154.543
	CSF1R	483.057	31.3372	63.3544	19.6801	33.4135	489.658	206.65	1		48.384
Cajal Retzius	RELN	782.767	79.4539	47.5507	104.689	59.0847	516.385	435.598	101.976		103.332
	NDNF	2356.18	162.15	373.116	16705.9	129.197	1664.08	402.694	180.135		387.905
Blood	HBG1	4560.2	1934.05	775.087	6330.58	2367.92	5491.45	33334.9	1618.29		3464.06
B cell	CD52	20977.7	3578.72	5015.11	16047.7	172.579	1520.48	53933.2	5076.48		5045.79
	CD79A	550217	52382.8	51732.9	3.3792e+06	158345	528225	1.72589e+06	6811.09		343285
	CD79B	83880.9	17341.8	29501.5	229814	814.614	#DIV/0!	33955.3	2522.9		#DIV/0!
Myeloid cell	LYZ	8659.89	600.213	1320.4	4179.49	452.277	7166.93	2150.07	237.9		1735.24
	CSTA	#DIV/0!	5564.39	10811.9	#DIV/0!	1901.59	13186.1	148554	1154.78		#DIV/0!
Naïve T cell	IL7R	670.666	86.8425	407.846	18785.8	74.1764	373.943	135.758	440.991		390.894
	TCF7	55.6002	26.5902	39.411	129.727	32.6246	208.693	720.06	15.2187		47.5056
Effector T cell	NKG7	8941.09	4275.98	6337.7	20861.4	5246.38	33560	115793	2447.32		7639.4
	CST7	7475.04	2829.43	13548.4	150581	17889.1	#DIV/0!	119675	5617.95		#DIV/0!
