# Supplementary material for: Human cortical spheroids with a high diversity of innately developing brain cell types
Source: Stem Cell Res Ther. 2023 Mar 23;14:50. doi: 10.1186/s13287-023-03261-3 (PMC10035191; doi:10.1186/s13287-023-03261-3)
Supplement: Supplementary file 12 — Additional file 12. Grouping strategy of sub-cell types reported by Zhong et al. [33]. [file 13287_2023_3261_MOESM12_ESM.csv]

Main	Subtypes from Zhong Sample Barcode file
Neural progenitor cells	column "ident" value 1
	column "ident" value 2
	column "ident" value 3
	column "ident" value 4
	column "ident" value 5
	column "ident" value 6
	column "ident" value 7
	column "ident" value 8
	column "ident" value 9
Excitatory neurons	column "ident" value 1
	column "ident" value 2
	column "ident" value 3
	column "ident" value 4
	column "ident" value 5
	column "ident" value 6
	column "ident" value 7
Inhibitory neurons	column "ident" value 1
	column "ident" value 2
	column "ident" value 3
	column "ident" value 4
	column "ident" value 5
	column "ident" value 6
	column "ident" value 7
	column "ident" value 8
Astrocytes	column "ident" value 1
	column "ident" value 2
	column "ident" value 3
Oligodendrocyte precursor cells	column "ident" value 1
	column "ident" value 2
	column "ident" value 3
	column "ident" value 4
Microglia	column "ident" value 1
	column "ident" value 2
	column "ident" value 3
	column "ident" value 4
