# Supplementary material for: Human cortical spheroids with a high diversity of innately developing brain cell types
Source: Stem Cell Res Ther. 2023 Mar 23;14:50. doi: 10.1186/s13287-023-03261-3 (PMC10035191; doi:10.1186/s13287-023-03261-3)
Supplement: Supplementary file 13 — Additional file 13. Grouping strategy of sub-cell types reported by Fan et al. [32]. [file 13287_2023_3261_MOESM13_ESM.csv]

Main cell type	Subtypes
Neural progenitor cells	NSC_1
	NSC_2
Excitatory neurons	Ex_1
	Ex_2
	Ex_3
	Ex_4
Inhibitory neurons	In_1
	In_2
	In_3
	In_4
	In_5
	In_6
	In_7
	In_8
Astrocytes	Astro_1
	Astro_2
Oligodendrocyte precursor cells	OPC
Oligodendrocytes	Olig
Microglia	Micro_1
	Micro_2
	Micro_3
Endothelial cells	Endo_1
	Endo_2
